# Supplementary material for: DUX4-induced dsRNA and MYC mRNA stabilization activate apoptotic pathways in human cell models of facioscapulohumeral dystrophy
Source: PLoS Genet. 2017 Mar 8;13(3):e1006658. doi: 10.1371/journal.pgen.1006658 (PMC5362247; doi:10.1371/journal.pgen.1006658)
Supplement: S1 Table — (XLS) [file pgen.1006658.s010.xls]

## Sheet: Sheet1
Supplemental Table 1. RD-DUX4i druggable genome screen
plate	Gene	geneID	position	well	score	wellAnno	finalWellAnno	raw_r1_ch1	raw_r2_ch1	raw_r3_ch1	median_ch1	average_ch1	raw/PlateMedian_r1_ch1	raw/PlateMedian_r2_ch1	raw/PlateMedian_r3_ch1	normalized_r1_ch1	normalized_r2_ch1	normalized_r3_ch1	z-score_r1_ch1	z-score_r2_ch1	z-score_r3_ch1	ReporterID	Description
6		Dux4	73	D01	4.21	pos	pos	5815320	4608940	6471290	5815320	5631850	102	141	96.8	6.673	7.141	6.596	4.24	4.49	3.91	10185272	null
5		Dux4	74	D02	4.21	pos	pos	6400800	6563420	6383180	6400800	6.44913e+06	115	117	101	6.849	6.865	6.654	4.35	4.32	3.95	10185272	null
6		Dux4	25	B01	4.2	pos	pos	5718580	4940630	5881640	5718580	5.51362e+06	100	151	87.9	6.649	7.242	6.458	4.22	4.55	3.83	10185272	null
3		Dux4	26	B02	4.2	pos	pos	5348030	4063840	6282610	5348030	5.23149e+06	82.5	178	88.7	6.367	7.477	6.471	4.04	4.7	3.84	10185272	null
14		Dux4	73	D01	4.18	pos	pos	6975130	6731670	6649590	6731670	6.78546e+06	109	113	102	6.765	6.827	6.677	4.3	4.29	3.96	10185272	null
14		Dux4	50	C02	4.18	pos	pos	6985950	6698900	6672300	6698900	6.78572e+06	109	113	103	6.767	6.819	6.681	4.3	4.29	3.96	10185272	null
6		Dux4	49	C01	4.18	pos	pos	5733260	4279420	6370460	5733260	5.46105e+06	101	131	95.3	6.653	7.034	6.574	4.23	4.42	3.9	10185272	null
8		Dux4	73	D01	4.18	pos	pos	4035760	6455140	6676360	6455140	5722420	139	95.9	93.7	7.119	6.583	6.551	4.52	4.14	3.89	10185272	null
5		Dux4	73	D01	4.18	pos	pos	6094760	6396280	6390450	6390450	6293830	110	114	101	6.778	6.828	6.656	4.31	4.29	3.95	10185272	null
8		Dux4	74	D02	4.18	pos	pos	4195480	6370960	6387010	6370960	5651150	145	94.6	89.7	7.175	6.564	6.487	4.56	4.13	3.85	10185272	null
16		Dux4	73	D01	4.18	pos	pos	6405870	6842670	5080930	6405870	6.10982e+06	107	115	99.6	6.735	6.85	6.639	4.28	4.31	3.94	10185272	null
6		Dux4	26	B02	4.17	pos	pos	5712540	4216460	6266380	5712540	5398460	100	129	93.7	6.648	7.013	6.55	4.22	4.41	3.89	10185272	null
6		Dux4	74	D02	4.17	pos	pos	5838480	4126910	6257740	5838480	5407710	102	126	93.6	6.679	6.982	6.548	4.24	4.39	3.89	10185272	null
16		Dux4	50	C02	4.17	pos	pos	6361730	6578170	5250140	6361730	6.06335e+06	106	111	103	6.725	6.794	6.686	4.27	4.27	3.97	10185272	null
8		Dux4	49	C01	4.17	pos	pos	4220060	6518380	5981290	5981290	5.57324e+06	145	96.8	84	7.184	6.597	6.392	4.56	4.15	3.79	10185272	null
16		Dux4	49	C01	4.17	pos	pos	5982920	6465530	5644140	5982920	6.03086e+06	99.5	109	111	6.637	6.769	6.79	4.22	4.26	4.03	10185272	null
3		Dux4	74	D02	4.16	pos	pos	5681540	3609580	5937340	5681540	5.07615e+06	87.7	158	83.8	6.454	7.306	6.389	4.1	4.59	3.79	10185272	null
3		Dux4	25	B01	4.16	pos	pos	5488550	3920920	5557310	5488550	4.98893e+06	84.7	172	78.4	6.404	7.426	6.294	4.07	4.67	3.73	10185272	null
19		Dux4	50	C02	4.16	pos	pos	6097900	5252500	6701540	6097900	6.01731e+06	96.8	149	78.8	6.597	7.216	6.3	4.19	4.54	3.74	10185272	null
3		Dux4	49	C01	4.15	pos	pos	5244520	4052720	5563570	5244520	4.9536e+06	80.9	178	78.5	6.338	7.473	6.295	4.03	4.7	3.74	10185272	null
3		Dux4	73	D01	4.15	pos	pos	5401390	3751580	5821410	5401390	4991460	83.3	165	82.2	6.381	7.362	6.361	4.05	4.63	3.77	10185272	null
8		Dux4	50	C02	4.15	pos	pos	3909690	6034380	6570200	6034380	5.50476e+06	135	89.6	92.3	7.074	6.486	6.528	4.49	4.08	3.87	10185272	null
3		Dux4	50	C02	4.15	pos	pos	5357300	3604220	6008160	5357300	4.98989e+06	82.7	158	84.8	6.369	7.304	6.406	4.05	4.59	3.8	10185272	null
8		Dux4	26	B02	4.15	pos	pos	4037590	5790700	6574140	5790700	5.46748e+06	139	86	92.3	7.12	6.426	6.528	4.52	4.04	3.87	10185272	null
6		Dux4	50	C02	4.14	pos	pos	5640480	3830300	6293410	5640480	5254730	99	117	94.1	6.629	6.874	6.556	4.21	4.32	3.89	10185272	null
3		Dux4	2	A02	4.14	pos	pos	5344380	3837010	5511430	5344380	4.89761e+06	82.5	168	77.8	6.366	7.395	6.282	4.04	4.65	3.73	10185272	null
8		Dux4	25	B01	4.14	pos	pos	3898450	5942530	6497370	5942530	5.44612e+06	134	88.3	91.2	7.07	6.464	6.512	4.49	4.06	3.86	10185272	null
14		Dux4	49	C01	4.14	pos	pos	6291660	6430870	6634750	6430870	6.45243e+06	98.1	108	102	6.616	6.761	6.673	4.2	4.25	3.96	10185272	null
19		Dux4	74	D02	4.14	pos	pos	7256390	4536580	6047420	6047420	5.9468e+06	115	128	71.1	6.848	7.005	6.152	4.35	4.4	3.65	10185272	null
18		Dux4	50	C02	4.13	pos	pos	6460020	4028630	6314610	6314610	5.60109e+06	94.6	137	81.1	6.564	7.101	6.341	4.17	4.47	3.76	10185272	null
4		Dux4	50	C02	4.13	pos	pos	5819040	6649570	6611100	6611100	6.3599e+06	101	113	91.4	6.657	6.816	6.514	4.23	4.29	3.87	10185272	null
14		Dux4	74	D02	4.13	pos	pos	6556310	6210990	6325990	6325990	6364430	102	105	97.3	6.676	6.71	6.605	4.24	4.22	3.92	10185272	null
5		Dux4	50	C02	4.12	pos	pos	4930460	6271540	6652290	6271540	5951430	88.8	111	105	6.472	6.799	6.714	4.11	4.28	3.98	10185272	null
5		Dux4	49	C01	4.12	pos	pos	5289420	6107710	6323510	6107710	5906880	95.3	108	99.8	6.574	6.761	6.641	4.18	4.25	3.94	10185272	null
8		Dux4	2	A02	4.12	pos	pos	3905580	6038400	5902680	5902680	5282220	135	89.7	82.9	7.072	6.487	6.373	4.49	4.08	3.78	10185272	null
5		Dux4	26	B02	4.12	pos	pos	5796130	5797780	5929400	5797780	5.8411e+06	104	103	93.6	6.706	6.686	6.548	4.26	4.2	3.89	10185272	null
13		Dux4	73	D01	4.11	pos	pos	6280540	6390940	6410320	6390940	6360600	96.1	106	98.1	6.586	6.728	6.616	4.18	4.23	3.93	10185272	null
8		Dux4	1	A01	4.11	pos	pos	3795780	6004270	6007250	6004270	5269100	131	89.2	84.4	7.031	6.479	6.398	4.47	4.07	3.8	10185272	null
2		Dux4	50	C02	4.11	pos	pos	5199210	5102000	5004150	5102000	5.10179e+06	91.9	99.5	110	6.522	6.637	6.776	4.14	4.17	4.02	10185272	null
5		Dux4	25	B01	4.11	pos	pos	5578790	5690100	6055210	5690100	5774700	100	101	95.5	6.651	6.659	6.578	4.23	4.19	3.9	10185272	null
18		Dux4	74	D02	4.1	pos	pos	5960640	3956220	6266050	5960640	5.3943e+06	87.3	135	80.5	6.448	7.075	6.33	4.1	4.45	3.76	10185272	null
14		Dux4	26	B02	4.1	pos	pos	6274130	5992030	6258860	6258860	6.17501e+06	97.8	101	96.3	6.612	6.659	6.589	4.2	4.19	3.91	10185272	null
18		Dux4	49	C01	4.09	pos	pos	5790460	3936180	6339050	5790460	5355230	84.8	134	81.4	6.406	7.068	6.347	4.07	4.44	3.77	10185272	null
11		Dux4	74	D02	4.09	pos	pos	6913820	6359820	5955640	6359820	6409760	102	102	89	6.678	6.667	6.475	4.24	4.19	3.84	10185272	null
19		Dux4	73	D01	4.09	pos	pos	6347710	4543260	5991660	5991660	5.62754e+06	101	129	70.5	6.655	7.007	6.139	4.23	4.41	3.64	10185272	null
16		Dux4	26	B02	4.09	pos	pos	5605410	6181260	4877160	5605410	5554610	93.2	104	95.6	6.543	6.704	6.58	4.16	4.22	3.9	10185272	null
18		Dux4	73	D01	4.09	pos	pos	5869070	4102830	5943690	5869070	5.3052e+06	86	140	76.3	6.426	7.128	6.254	4.08	4.48	3.71	10185272	null
5	RGS3	HumanDrugable Set-3_18_B_03	54	C06	4.09	sample	sample	5264300	6071370	5703060	5703060	5.67958e+06	94.8	108	90	6.567	6.753	6.492	4.17	4.25	3.85	9844454	5998 | RGS3 | regulator of G-protein signaling 3
2		Dux4	26	B02	4.09	pos	pos	5073170	5043240	4803920	5043240	4.97344e+06	89.7	98.4	105	6.486	6.62	6.717	4.12	4.16	3.99	10185272	null
11		Dux4	49	C01	4.09	pos	pos	6510070	6235420	6419690	6419690	6.38839e+06	96.4	99.6	95.9	6.591	6.638	6.583	4.19	4.17	3.91	10185272	null
13		Dux4	74	D02	4.09	pos	pos	5925460	6295970	6309900	6295970	6177110	90.6	104	96.5	6.502	6.706	6.593	4.13	4.22	3.91	10185272	null
14		Dux4	2	A02	4.08	pos	pos	5862890	6102660	6149470	6102660	6038340	91.4	103	94.6	6.514	6.685	6.564	4.14	4.2	3.89	10185272	null
19		Dux4	49	C01	4.07	pos	pos	5049230	5116850	6275060	5116850	5480380	80.1	145	73.8	6.324	7.178	6.205	4.02	4.51	3.68	10185272	null
2		Dux4	74	D02	4.07	pos	pos	4898280	4941450	4755260	4898280	4.865e+06	86.6	96.4	104	6.436	6.591	6.702	4.09	4.14	3.98	10185272	null
11		Dux4	26	B02	4.07	pos	pos	6412260	6279000	6043930	6279000	6.24506e+06	95	100	90.3	6.569	6.648	6.496	4.17	4.18	3.85	10185272	null
4		Dux4	74	D02	4.07	pos	pos	4632020	6626050	6841430	6626050	6.03317e+06	80.4	112	94.6	6.328	6.81	6.564	4.02	4.28	3.89	10185272	null
18		Dux4	26	B02	4.06	pos	pos	6073910	3807420	5646790	5646790	5176040	89	130	72.5	6.475	7.02	6.18	4.11	4.41	3.67	10185272	null
15		Dux4	49	C01	4.06	pos	pos	6858540	6594260	6403390	6594260	6618730	95.7	102	85.1	6.58	6.675	6.411	4.18	4.2	3.8	10185272	null
5		Dux4	2	A02	4.06	pos	pos	5377600	5550790	5515920	5515920	5.48144e+06	96.9	98.6	87	6.598	6.623	6.444	4.19	4.16	3.82	10185272	null
13		Dux4	26	B02	4.06	pos	pos	5724020	6247810	6006990	6006990	5992940	87.5	104	91.9	6.452	6.695	6.522	4.1	4.21	3.87	10185272	null
2		Dux4	25	B01	4.06	pos	pos	4864230	4885180	4648130	4864230	4799180	86	95.3	102	6.426	6.574	6.669	4.08	4.13	3.96	10185272	null
2		Dux4	73	D01	4.06	pos	pos	4557350	5000340	4837220	4837220	4.7983e+06	80.5	97.5	106	6.332	6.608	6.727	4.02	4.15	3.99	10185272	null
2		Dux4	2	A02	4.06	pos	pos	4852300	4673790	4850130	4850130	4.79207e+06	85.8	91.2	106	6.422	6.51	6.731	4.08	4.09	3.99	10185272	null
15		Dux4	74	D02	4.05	pos	pos	6867810	6508720	6327310	6508720	6.56795e+06	95.8	101	84.1	6.582	6.656	6.393	4.18	4.19	3.79	10185272	null
14		Dux4	25	B01	4.05	pos	pos	6158260	5864090	5565240	5864090	5862530	96	98.9	85.6	6.585	6.627	6.42	4.18	4.17	3.81	10185272	null
15		Dux4	73	D01	4.05	pos	pos	6415020	6238600	7053210	6415020	6.56894e+06	89.5	96.7	93.7	6.483	6.595	6.55	4.12	4.15	3.89	10185272	null
17		Dux4	50	C02	4.05	pos	pos	5828700	6528530	6036850	6036850	6131360	95	96.8	87.1	6.57	6.597	6.445	4.17	4.15	3.82	10185272	null
15		Dux4	50	C02	4.05	pos	pos	6825310	6549900	6144510	6549900	6.50657e+06	95.2	101	81.6	6.573	6.665	6.351	4.18	4.19	3.77	10185272	null
13		Dux4	50	C02	4.04	pos	pos	6032190	5998640	5558900	5998640	5.86324e+06	92.3	99.5	85	6.528	6.636	6.41	4.15	4.17	3.8	10185272	null
3		Dux4	1	A01	4.04	pos	pos	4716620	3377400	5067910	4716620	4387310	72.8	148	71.5	6.185	7.21	6.161	3.93	4.53	3.66	10185272	null
13		Dux4	49	C01	4.03	pos	pos	5614700	5937900	5901100	5901100	5817900	85.9	98.5	90.3	6.424	6.622	6.496	4.08	4.16	3.85	10185272	null
4		Dux4	26	B02	4.03	pos	pos	4528080	6324830	6558540	6324830	5.80382e+06	78.5	107	90.7	6.295	6.743	6.503	4	4.24	3.86	10185272	null
13		Dux4	25	B01	4.03	pos	pos	5494520	5974770	5884720	5884720	5784670	84	99.1	90	6.393	6.631	6.492	4.06	4.17	3.85	10185272	null
11		Dux4	73	D01	4.02	pos	pos	5950860	6184050	5651420	5950860	5.92878e+06	88.1	98.8	84.4	6.461	6.626	6.399	4.11	4.17	3.8	10185272	null
18		Dux4	2	A02	4.02	pos	pos	5450860	3887690	5319700	5319700	4.88608e+06	79.8	133	68.3	6.319	7.05	6.094	4.01	4.43	3.62	10185272	null
2		Dux4	49	C01	4.02	pos	pos	4466170	4798300	4541810	4541810	4.60209e+06	78.9	93.6	99.4	6.303	6.548	6.636	4	4.12	3.94	10185272	null
17		Dux4	25	B01	4.02	pos	pos	5833530	6114520	5834800	5834800	5.92762e+06	95.1	90.7	84.2	6.571	6.503	6.396	4.17	4.09	3.79	10185272	null
17		Dux4	74	D02	4.02	pos	pos	5875030	6185310	5717110	5875030	5.92582e+06	95.8	91.7	82.5	6.581	6.519	6.366	4.18	4.1	3.78	10185272	null
4		Dux4	73	D01	4.02	pos	pos	4167190	6371210	6763100	6371210	5.76717e+06	72.3	108	93.5	6.176	6.754	6.547	3.92	4.25	3.88	10185272	null
10		Dux4	73	D01	4.01	pos	pos	5080100	5533570	6636100	5533570	5.74992e+06	89.1	97.1	82.5	6.478	6.601	6.366	4.12	4.15	3.78	10185272	null
19		Dux4	26	B02	4.01	pos	pos	5200100	4292330	6002690	5200100	5165040	82.5	122	70.6	6.367	6.925	6.141	4.05	4.35	3.64	10185272	null
7		Dux4	74	D02	4.01	pos	pos	6610270	6634960	6723210	6634960	6.65615e+06	86.7	94.2	86.6	6.437	6.557	6.437	4.09	4.12	3.82	10185272	null
2		Dux4	1	A01	4.01	pos	pos	4464510	4634380	4557010	4557010	4.55197e+06	78.9	90.4	99.8	6.302	6.498	6.641	4	4.09	3.94	10185272	null
15		Dux4	26	B02	4.01	pos	pos	6510750	6434860	5782970	6434860	6242860	90.8	99.7	76.8	6.505	6.64	6.264	4.13	4.17	3.72	10185272	null
18		Dux4	25	B01	4	pos	pos	5380900	3274370	6054200	5380900	4.90316e+06	78.8	112	77.7	6.301	6.802	6.281	4	4.28	3.73	10185272	null
10		Dux4	74	D02	4	pos	pos	5308400	5188740	6417780	5308400	5.63831e+06	93.1	91	79.8	6.541	6.509	6.318	4.16	4.09	3.75	10185272	null
7		Dux4	73	D01	4	pos	pos	6552020	6286150	6847020	6552020	6561730	85.9	89.2	88.2	6.424	6.479	6.463	4.08	4.07	3.84	10185272	null
1		Dux4	26	B02	4	pos	pos	4612840	3936970	5073550	4612840	4541120	91.6	86.7	84.5	6.517	6.439	6.402	4.14	4.05	3.8	10185272	null
16		Dux4	74	D02	3.99	pos	pos	6187940	3766300	5239770	5239770	5064670	103	63.5	103	6.685	5.989	6.683	4.25	3.77	3.97	10185272	null
10		Dux4	49	C01	3.99	pos	pos	5090190	5142180	6612360	5142180	5614910	89.3	90.2	82.2	6.481	6.496	6.361	4.12	4.08	3.77	10185272	null
7		Dux4	50	C02	3.99	pos	pos	6135790	6614920	6768940	6614920	6506550	80.4	93.9	87.2	6.33	6.553	6.447	4.02	4.12	3.83	10185272	null
10		Dux4	50	C02	3.99	pos	pos	4896570	5166290	6764650	5166290	5609170	85.9	90.7	84.1	6.425	6.502	6.394	4.08	4.09	3.79	10185272	null
20		Dux4	73	D01	3.99	pos	pos	6830550	6401070	6677340	6677340	6636320	89.1	93.9	77.8	6.477	6.553	6.282	4.11	4.12	3.73	10185272	null
15		Dux4	2	A02	3.98	pos	pos	6309740	5900470	6043330	6043330	6.08451e+06	88	91.4	80.3	6.459	6.514	6.327	4.1	4.1	3.75	10185272	null
1		Dux4	2	A02	3.98	pos	pos	4460690	4128100	4776240	4460690	4455010	88.6	90.9	79.6	6.469	6.507	6.314	4.11	4.09	3.75	10185272	null
20		Dux4	49	C01	3.98	pos	pos	6772070	6184500	6846040	6772070	6600870	88.3	90.7	79.8	6.464	6.504	6.318	4.11	4.09	3.75	10185272	null
4		Dux4	49	C01	3.98	pos	pos	5006740	5044860	6250340	5044860	5433980	86.9	85.4	86.4	6.44	6.417	6.433	4.09	4.04	3.82	10185272	null
13		Dux4	2	A02	3.98	pos	pos	5483610	5722960	5231860	5483610	5.47948e+06	83.9	94.9	80	6.39	6.569	6.323	4.06	4.13	3.75	10185272	null
17		Dux4	49	C01	3.98	pos	pos	5882040	5019770	6204940	5882040	5702250	95.9	74.4	89.5	6.583	6.218	6.484	4.18	3.91	3.85	10185272	null
18		Dux4	1	A01	3.98	pos	pos	5022530	3513820	5560060	5022530	4.6988e+06	73.6	120	71.4	6.201	6.904	6.158	3.94	4.34	3.65	10185272	null
6		Dux4	2	A02	3.97	pos	pos	5077980	2623420	5799370	5077980	4.50026e+06	89.1	80.4	86.7	6.478	6.328	6.438	4.12	3.98	3.82	10185272	null
4		Dux4	25	B01	3.97	pos	pos	3989390	6332500	5985420	5985420	5435770	69.2	107	82.8	6.113	6.745	6.371	3.88	4.24	3.78	10185272	null
20		Dux4	50	C02	3.95	pos	pos	6817560	6058880	6263290	6263290	6379910	88.9	88.9	73	6.474	6.474	6.189	4.11	4.07	3.67	10185272	null
17		Dux4	2	A02	3.94	pos	pos	5135990	5484900	5730070	5484900	5450320	83.7	81.3	82.7	6.387	6.346	6.37	4.06	3.99	3.78	10185272	null
7		Dux4	26	B02	3.94	pos	pos	6245610	6101280	6122060	6122060	6.15632e+06	81.9	86.6	78.9	6.355	6.436	6.302	4.04	4.05	3.74	10185272	null
20		Dux4	74	D02	3.94	pos	pos	6102920	6566060	6196810	6196810	6.2886e+06	79.6	96.3	72.2	6.314	6.59	6.174	4.01	4.14	3.66	10185272	null
10		Dux4	25	B01	3.94	pos	pos	4939490	5011980	5818220	5011980	5.25656e+06	86.7	87.9	72.3	6.437	6.459	6.176	4.09	4.06	3.66	10185272	null
1		Dux4	49	C01	3.94	pos	pos	3752070	3973640	5126760	3973640	4.28416e+06	74.5	87.5	85.4	6.219	6.452	6.417	3.95	4.06	3.81	10185272	null
1		Dux4	74	D02	3.94	pos	pos	4166300	3559350	5148310	4166300	4291320	82.7	78.4	85.8	6.371	6.293	6.423	4.05	3.96	3.81	10185272	null
7		Dux4	25	B01	3.93	pos	pos	6345560	5782580	6183600	6183600	6.10391e+06	83.2	82.1	79.7	6.378	6.359	6.316	4.05	4	3.75	10185272	null
21		Dux4	50	C02	3.93	pos	pos	7486090	7011800	7227310	7227310	7.24173e+06	103	80.5	64.7	6.68	6.332	6.016	4.24	3.98	3.57	10185272	null
10		Dux4	26	B02	3.93	pos	pos	4995340	4927270	5683060	4995340	5201890	87.6	86.5	70.6	6.454	6.434	6.142	4.1	4.05	3.64	10185272	null
21		Dux4	73	D01	3.92	pos	pos	6987820	7915460	6579190	6987820	7.16082e+06	95.7	90.9	58.9	6.58	6.506	5.88	4.18	4.09	3.49	10185272	null
1		Dux4	1	A01	3.91	pos	pos	4106240	3702720	4554350	4106240	4.1211e+06	81.6	81.6	75.9	6.35	6.35	6.246	4.03	3.99	3.71	10185272	null
21		Dux4	74	D02	3.91	pos	pos	6851760	7880220	6468360	6851760	7066780	93.8	90.5	57.9	6.552	6.5	5.855	4.16	4.09	3.47	10185272	null
13		Dux4	1	A01	3.9	pos	pos	5013300	5013930	5076940	5013930	5.03472e+06	76.7	83.2	77.7	6.261	6.378	6.279	3.98	4.01	3.73	10185272	null
21		Dux4	25	B01	3.89	pos	pos	6451540	7428380	6890660	6890660	6.92353e+06	88.3	85.3	61.7	6.465	6.415	5.947	4.11	4.03	3.53	10185272	null
4		Dux4	2	A02	3.89	pos	pos	4173020	4782000	5745310	4782000	4900110	72.4	81	79.4	6.178	6.34	6.312	3.92	3.99	3.75	10185272	null
21		Dux4	26	B02	3.88	pos	pos	6364580	7640650	6627490	6627490	6.87757e+06	87.1	87.8	59.3	6.445	6.455	5.891	4.09	4.06	3.5	10185272	null
21		Dux4	49	C01	3.88	pos	pos	6645370	6972080	6834390	6834390	6817280	91	80.1	61.2	6.508	6.323	5.935	4.13	3.98	3.52	10185272	null
1		Dux4	73	D01	3.87	pos	pos	3619860	3141870	5285000	3619860	4.01558e+06	71.9	69.2	88.1	6.168	6.113	6.46	3.92	3.84	3.83	10185272	null
20		Dux4	25	B01	3.86	pos	pos	5636580	5691500	6045830	5691500	5.7913e+06	73.5	83.5	70.4	6.199	6.384	6.138	3.94	4.01	3.64	10185272	null
7		Dux4	1	A01	3.86	pos	pos	5466250	5750740	5716910	5716910	5.64463e+06	71.7	81.6	73.7	6.163	6.351	6.203	3.92	3.99	3.68	10185272	null
20		Dux4	26	B02	3.86	pos	pos	6060380	5373270	5784300	5784300	5.73932e+06	79	78.8	67.4	6.304	6.301	6.074	4.01	3.96	3.6	10185272	null
14	FOSB	HumanDrugable Set-3_54_C_06	108	E12	3.86	sample	sample	4467380	4727040	4945250	4727040	4.71322e+06	69.7	79.7	76.1	6.122	6.316	6.249	3.89	3.97	3.71	9859013	2354 | FOSB | FBJ murine osteosarcoma viral oncogene homolog B
9		Dux4	73	D01	3.86	pos	pos	6261940	6316280	6773200	6316280	6.45047e+06	73	78.5	73.4	6.19	6.294	6.198	3.93	3.96	3.68	10185272	null
4		Dux4	1	A01	3.85	pos	pos	4096280	4888770	5139350	4888770	4.70813e+06	71.1	82.8	71.1	6.151	6.372	6.151	3.91	4.01	3.65	10185272	null
9		Dux4	74	D02	3.85	pos	pos	6236800	6279420	6780830	6279420	6432350	72.7	78	73.5	6.185	6.285	6.199	3.93	3.95	3.68	10185272	null
12		Dux4	50	C02	3.85	pos	pos	6325060	6033340	6360180	6325060	6.23953e+06	83.6	72.9	67.5	6.386	6.188	6.076	4.06	3.89	3.61	10185272	null
22		Dux4	50	C02	3.85	pos	pos	7065930	6814030	7829430	7065930	7.23646e+06	74.5	77.8	71.1	6.22	6.282	6.152	3.95	3.95	3.65	10185272	null
19		Dux4	1	A01	3.85	pos	pos	4939840	3239180	4747380	4747380	4308800	78.4	91.7	55.8	6.293	6.519	5.803	4	4.1	3.44	10185272	null
16	SUMO3	HumanDrugable Set-3_63_C_09	137	F17	3.84	sample	sample	3979590	3942780	4608220	3979590	4.17686e+06	66.2	66.5	90.4	6.048	6.055	6.498	3.84	3.81	3.86	9862653	6612 | SUMO3 | SMT3 suppressor of mif two 3 homolog 3 (S. cerevisiae)
22		Dux4	49	C01	3.83	pos	pos	6935340	6630890	7693300	6935340	7086510	73.1	75.7	69.9	6.193	6.242	6.126	3.93	3.93	3.64	10185272	null
9		Dux4	50	C02	3.83	pos	pos	5908450	5934510	6955700	5934510	6266220	68.9	73.7	75.4	6.107	6.204	6.236	3.88	3.9	3.7	10185272	null
20		Dux4	2	A02	3.82	pos	pos	5815940	5266780	5332590	5332590	5471770	75.8	77.3	62.1	6.245	6.272	5.957	3.97	3.94	3.53	10185272	null
11		Dux4	50	C02	3.81	pos	pos	5446380	5209350	3595040	5209350	4.75026e+06	80.6	83.2	53.7	6.334	6.379	5.747	4.02	4.01	3.41	10185272	null
12		Dux4	73	D01	3.81	pos	pos	6103440	6275770	5573570	6103440	5984260	80.7	75.8	59.1	6.334	6.245	5.886	4.02	3.93	3.49	10185272	null
14		Dux4	1	A01	3.81	pos	pos	3663720	4684440	5238160	4684440	4.52877e+06	57.1	79	80.6	5.836	6.303	6.332	3.71	3.96	3.76	10185272	null
22		Dux4	74	D02	3.81	pos	pos	6854090	6380780	7479070	6854090	6.90465e+06	72.3	72.9	67.9	6.176	6.187	6.086	3.92	3.89	3.61	10185272	null
22		Dux4	26	B02	3.8	pos	pos	6809040	6439220	7230260	6809040	6.82617e+06	71.8	73.5	65.6	6.166	6.2	6.037	3.92	3.9	3.58	10185272	null
22		Dux4	73	D01	3.8	pos	pos	6899850	6225260	7381200	6899850	6.83544e+06	72.8	71.1	67	6.185	6.151	6.066	3.93	3.87	3.6	10185272	null
17	LOC126520	HumanDrugable Set-3_65_D_05	153	G09	3.8	sample	sample	4726780	4580170	4579840	4580170	4628930	77	67.9	66.1	6.268	6.086	6.046	3.98	3.83	3.59	9863488	126520 | LOC126520 | hypothetical protein LOC126520
9		Dux4	26	B02	3.8	pos	pos	5504060	5952770	6739530	5952770	6.06545e+06	64.2	73.9	73	6.004	6.208	6.191	3.81	3.9	3.67	10185272	null
17		Dux4	26	B02	3.8	pos	pos	5304130	3200460	5860360	5304130	4.78832e+06	86.4	47.5	84.6	6.434	5.569	6.402	4.09	3.5	3.8	10185272	null
9		Dux4	25	B01	3.79	pos	pos	6030520	5686340	6289290	6030520	6002050	70.3	70.6	68.2	6.136	6.142	6.091	3.9	3.86	3.61	10185272	null
20		Dux4	1	A01	3.78	pos	pos	5050060	5348300	5339890	5339890	5.24608e+06	65.8	78.5	62.2	6.041	6.294	5.959	3.84	3.96	3.54	10185272	null
22		Dux4	25	B01	3.78	pos	pos	6667530	6124780	7205420	6667530	6665910	70.3	69.9	65.4	6.136	6.128	6.032	3.9	3.85	3.58	10185272	null
10		Dux4	1	A01	3.77	pos	pos	3674620	4409950	5145820	4409950	4410130	64.5	77.4	64	6.011	6.274	5.999	3.82	3.95	3.56	10185272	null
12		Dux4	26	B02	3.77	pos	pos	6125370	5496020	5420550	5496020	5.68065e+06	81	66.4	57.5	6.34	6.053	5.846	4.03	3.81	3.47	10185272	null
21		Dux4	2	A02	3.76	pos	pos	5621410	6214340	6220740	6214340	6018830	77	71.4	55.7	6.266	6.157	5.799	3.98	3.87	3.44	10185272	null
12		Dux4	25	B01	3.74	pos	pos	5763390	5498330	5204520	5498330	5.48875e+06	76.2	66.4	55.2	6.252	6.054	5.787	3.97	3.81	3.43	10185272	null
22		Dux4	2	A02	3.74	pos	pos	6236180	6143940	6664090	6236180	6348070	65.8	70.1	60.5	6.039	6.132	5.919	3.84	3.86	3.51	10185272	null
9		Dux4	49	C01	3.73	pos	pos	6002300	4413690	6700090	6002300	5705360	70	54.8	72.6	6.129	5.777	6.182	3.89	3.63	3.67	10185272	null
12		Dux4	74	D02	3.73	pos	pos	3912470	6355180	6561030	6355180	5609560	51.7	76.8	69.6	5.693	6.263	6.121	3.62	3.94	3.63	10185272	null
11		Dux4	2	A02	3.72	pos	pos	4279020	4138910	4189040	4189040	4.20232e+06	63.4	66.1	62.6	5.986	6.047	5.967	3.8	3.8	3.54	10185272	null
21		Dux4	1	A01	3.71	pos	pos	5526340	5140150	6386650	5526340	5684380	75.7	59	57.2	6.242	5.884	5.837	3.97	3.7	3.46	10185272	null
17	RNASEL	HumanDrugable Set-3_67_G_09	329	N17	3.71	sample	sample	4057160	4165100	4341710	4165100	4187990	66.1	61.8	62.6	6.047	5.949	5.969	3.84	3.74	3.54	9864465	6041 | RNASEL | ribonuclease L (2',5'-oligoisoadenylate synthetase-dependent)
12		Dux4	49	C01	3.7	pos	pos	4360800	5581910	6117090	5581910	5.35327e+06	57.7	67.4	64.9	5.849	6.076	6.02	3.72	3.82	3.57	10185272	null
10	MYC	HumanDrugable Set-3_40_C_06	132	F12	3.69	sample	sample	3863140	3769980	4330440	3863140	3.98785e+06	67.8	66.2	53.8	6.083	6.048	5.75	3.86	3.8	3.41	9853377	4609 | MYC | v-myc myelocytomatosis viral oncogene homolog (avian)
12		Dux4	2	A02	3.69	pos	pos	5403710	5075110	5091770	5091770	5.1902e+06	71.4	61.3	54	6.159	5.938	5.756	3.91	3.73	3.42	10185272	null
4	FXN	HumanDrugable Set-3_13_C_02	99	E03	3.67	sample	sample	3158680	4749530	3611940	3611940	3840050	54.8	80.4	49.9	5.776	6.33	5.642	3.67	3.98	3.35	9842484	2395 | FXN | frataxin
22	CCRK	HumanDrugable Set-3_87_H_03	365	P05	3.66	sample	sample	6165260	5380960	6028560	6028560	5858260	65	61.4	54.7	6.023	5.941	5.774	3.83	3.74	3.43	9871836	23552 | CCRK | cell cycle related kinase
7		Dux4	2	A02	3.65	pos	pos	4480930	4592320	4239650	4480930	4.43763e+06	58.7	65.2	54.6	5.876	6.026	5.772	3.73	3.79	3.42	10185272	null
12		Dux4	1	A01	3.64	pos	pos	4705540	4985500	5166220	4985500	4952420	62.2	60.2	54.8	5.959	5.913	5.777	3.79	3.72	3.43	10185272	null
18	EAF1	HumanDrugable Set-3_69_E_07	205	I13	3.63	sample	sample	3348590	2076620	4351010	3348590	3258740	49.1	70.8	55.9	5.616	6.145	5.804	3.57	3.86	3.44	9865154	85403 | EAF1 | ELL associated factor 1
17	SERPINA9	HumanDrugable Set-3_67_B_09	89	D17	3.62	sample	sample	3808620	3598420	4042730	3808620	3816590	62.1	53.4	58.3	5.956	5.738	5.866	3.78	3.61	3.48	9864214	327657 | SERPINA9 | serpin peptidase inhibitor, clade A (alpha-1 antiproteinase, antitrypsin), member 9
13	POLM	HumanDrugable Set-3_50_F_03	246	K06	3.61	sample	sample	3126140	4062860	3708380	3708380	3632460	47.8	67.4	56.7	5.579	6.074	5.826	3.54	3.82	3.46	9857538	27434 | POLM | polymerase (DNA directed), mu
13	COMP	HumanDrugable Set-3_51_G_02	315	N03	3.6	sample	sample	3377700	3470520	4001610	3470520	3616610	51.7	57.6	61.2	5.691	5.847	5.936	3.62	3.68	3.52	9857987	1311 | COMP | cartilage oligomeric matrix protein
17		Dux4	73	D01	3.6	pos	pos	3796730	3710990	3622610	3710990	3710110	61.9	55	52.3	5.951	5.782	5.708	3.78	3.64	3.39	10185272	null
12	CHMP1A	HumanDrugable Set-3_48_A_04	32	B08	3.58	sample	sample	3798060	4628300	5647880	4628300	4.69141e+06	50.2	55.9	59.9	5.65	5.805	5.905	3.59	3.65	3.5	9856488	5119 | CHMP1A | chromatin modifying protein 1A
23		Dux4	74	D02	3.55	pos	pos	7456450	7536710	7417850	7456450	7.47034e+06	65.4	53.4	42.9	6.032	5.74	5.423	3.83	3.61	3.22	10185272	null
20	PPP2R4	HumanDrugable Set-3_78_H_08	352	O16	3.55	sample	sample	4143750	3807730	4301080	4143750	4.08419e+06	54	55.9	50.1	5.755	5.804	5.647	3.66	3.65	3.35	9868426	5524 | PPP2R4 | protein phosphatase 2A activator, regulatory subunit 4
23		Dux4	73	D01	3.52	pos	pos	7211800	7168920	7228520	7211800	7203080	63.3	50.8	41.8	5.984	5.667	5.386	3.8	3.56	3.2	10185272	null
19	FZD7	HumanDrugable Set-3_73_C_11	117	E21	3.51	sample	sample	2550570	2326750	4266260	2550570	3047860	40.5	65.9	50.2	5.339	6.042	5.649	3.39	3.8	3.35	9866534	8324 | FZD7 | frizzled homolog 7 (Drosophila)
5		Dux4	1	A01	3.51	pos	pos	4086620	2234750	2827860	2827860	3.04974e+06	73.6	39.7	44.6	6.202	5.311	5.48	3.94	3.34	3.25	10185272	null
23		Dux4	49	C01	3.49	pos	pos	6914880	6934500	7035840	6934500	6961740	60.7	49.2	40.7	5.923	5.619	5.347	3.76	3.53	3.17	10185272	null
8	ADAMTS17	HumanDrugable Set-3_29_E_09	209	I17	3.48	sample	sample	1370530	3560330	3439710	3439710	2790190	47.2	52.9	48.3	5.561	5.725	5.594	3.53	3.6	3.32	9849065	170691 | ADAMTS17 | ADAM metallopeptidase with thrombospondin type 1 motif, 17
23		Dux4	26	B02	3.48	pos	pos	6873440	7129780	6739460	6873440	6.91423e+06	60.3	50.5	39	5.914	5.66	5.284	3.76	3.56	3.14	10185272	null
9	FBXO46	HumanDrugable Set-3_35_G_03	317	N05	3.48	sample	sample	4442460	3696840	4603850	4442460	4.24772e+06	51.8	45.9	49.9	5.695	5.521	5.641	3.62	3.47	3.35	9851549	23403 | FBXO46 | F-box protein 46
23		Dux4	50	C02	3.48	pos	pos	6864210	6952220	6746460	6864210	6.8543e+06	60.2	49.3	39	5.913	5.623	5.286	3.76	3.54	3.14	10185272	null
23		Dux4	25	B01	3.47	pos	pos	6987140	6703100	6780690	6780690	6.82364e+06	61.3	47.5	39.2	5.938	5.571	5.293	3.77	3.5	3.14	10185272	null
23		Dux4	2	A02	3.43	pos	pos	6335540	6726460	6467130	6467130	6509710	55.6	47.7	37.4	5.797	5.576	5.225	3.68	3.51	3.1	10185272	null
23		Dux4	1	A01	3.41	pos	pos	6180660	6334440	6531860	6334440	6.34899e+06	54.2	44.9	37.8	5.761	5.489	5.239	3.66	3.45	3.11	10185272	null
10	ANKMY1	HumanDrugable Set-3_39_G_06	323	N11	3.39	sample	sample	2575660	2667860	3381150	2667860	2874890	45.2	46.8	42	5.498	5.549	5.393	3.49	3.49	3.2	9853175	51281 | ANKMY1 | ankyrin repeat and MYND domain containing 1
3	PHF20	HumanDrugable Set-3_12_C_09	138	F18	3.39	sample	sample	2517300	1217590	3017390	2517300	2250760	38.8	53.4	42.6	5.28	5.739	5.412	3.35	3.61	3.21	9842116	51230 | PHF20 | PHD finger protein 20
10	IQGAP3	HumanDrugable Set-3_37_D_07	157	G13	3.39	sample	sample	2649140	2453780	3485460	2649140	2.86279e+06	46.5	43.1	43.3	5.539	5.428	5.437	3.52	3.41	3.23	9852223	128239 | IQGAP3 | IQ motif containing GTPase activating protein 3
18	KIF12	HumanDrugable Set-3_69_C_02	99	E03	3.39	sample	sample	3051070	1176540	3786140	3051070	2671250	44.7	40.1	48.6	5.482	5.326	5.603	3.48	3.35	3.32	9865030	113220 | KIF12 | kinesin family member 12
10	HMG20B	HumanDrugable Set-3_37_A_05	9	A09	3.36	sample	sample	2229460	3074040	3047270	3047270	2783590	39.1	53.9	37.9	5.29	5.753	5.243	3.36	3.62	3.11	9852063	10362 | HMG20B | high-mobility group 20B
17	NLGN2	HumanDrugable Set-3_68_E_11	238	J22	3.36	sample	sample	2545010	3055740	2957440	2957440	2852730	41.5	45.3	42.7	5.374	5.502	5.415	3.41	3.46	3.21	9864772	57555 | NLGN2 | neuroligin 2
12	DEDD2	HumanDrugable Set-3_46_H_08	352	O16	3.36	sample	sample	3776800	3429910	3597310	3597310	3601340	49.9	41.4	38.2	5.642	5.373	5.254	3.58	3.38	3.12	9856054	162989 | DEDD2 | death effector domain containing 2
20	ILKAP	HumanDrugable Set-3_80_G_03	318	N06	3.36	sample	sample	3089530	3044590	3746200	3089530	3293440	40.3	44.7	43.6	5.332	5.481	5.448	3.39	3.45	3.23	9869029	80895 | ILKAP | integrin-linked kinase-associated serine/threonine phosphatase 2C
11	TGS1	HumanDrugable Set-3_42_A_03	6	A06	3.35	sample	sample	2390260	2877850	3208830	2877850	2.82565e+06	35.4	46	47.9	5.145	5.523	5.583	3.27	3.47	3.31	9854068	96764 | TGS1 | trimethylguanosine synthase homolog (S. cerevisiae)
10	APEH	HumanDrugable Set-3_40_D_05	178	H10	3.35	sample	sample	2713270	1994830	3668440	2713270	2792180	47.6	35	45.6	5.573	5.129	5.511	3.54	3.23	3.27	9853422	327 | APEH | N-acylaminoacyl-peptide hydrolase
20	PTPN11	HumanDrugable Set-3_78_E_11	214	I22	3.34	sample	sample	2860910	3025890	3868690	3025890	3251830	37.3	44.4	45.1	5.221	5.472	5.494	3.32	3.44	3.26	9868290	5781 | PTPN11 | protein tyrosine phosphatase, non-receptor type 11
17	TLL1	HumanDrugable Set-3_68_F_05	274	L10	3.34	sample	sample	2540290	2624140	3188670	2624140	2.78437e+06	41.4	38.9	46	5.372	5.282	5.524	3.41	3.32	3.28	9864792	7092 | TLL1 | tolloid-like 1
17	CD300C	HumanDrugable Set-3_67_A_08	39	B15	3.33	sample	sample	2220340	2681820	3471730	2681820	2.7913e+06	36.2	39.8	50.1	5.177	5.314	5.647	3.29	3.34	3.35	9864159	10871 | CD300C | CD300c molecule
15	GUCY1B3	HumanDrugable Set-3_58_F_07	254	K14	3.32	sample	sample	2287080	3439890	3121410	3121410	2949460	31.9	53.3	41.5	4.995	5.736	5.374	3.17	3.61	3.19	9860779	2983 | GUCY1B3 | guanylate cyclase 1, soluble, beta 3
4	CA5BL	HumanDrugable Set-3_13_A_06	11	A11	3.31	sample	sample	2298900	2472270	2906890	2472270	2.55935e+06	39.9	41.9	40.2	5.318	5.388	5.329	3.38	3.39	3.16	9842404	340591 | CA5BL | carbonic anhydrase VB-like
2	MED16	HumanDrugable Set-3_8_E_07	230	J14	3.29	sample	sample	2441840	1856260	1833360	1856260	2043820	43.2	36.2	40.1	5.432	5.178	5.327	3.45	3.26	3.16	9840594	10025 | MED16 | mediator complex subunit 16
16	HSD17B4	HumanDrugable Set-3_63_E_10	235	J19	3.29	sample	sample	2212250	2230790	2320120	2230790	2.25439e+06	36.8	37.6	45.5	5.201	5.233	5.508	3.3	3.29	3.27	9862758	3295 | HSD17B4 | hydroxysteroid (17-beta) dehydrogenase 4
21	ITPK1	HumanDrugable Set-3_82_D_10	164	G20	3.28	sample	sample	3351870	3450740	3716010	3450740	3.50621e+06	45.9	39.6	33.3	5.52	5.309	5.056	3.51	3.34	3	9869665	3705 | ITPK1 | inositol 1,3,4-triphosphate 5/6 kinase
12	CGB	HumanDrugable Set-3_48_H_03	366	P06	3.27	sample	sample	3173090	2903870	3741540	3173090	3.27283e+06	42	35.1	39.7	5.391	5.133	5.311	3.42	3.23	3.15	9856835	1082 | CGB | chorionic gonadotropin, beta polypeptide
14	SCG3	HumanDrugable Set-3_54_A_06	12	A12	3.27	sample	sample	2139700	2528170	2664570	2528170	2.44415e+06	33.4	42.6	41	5.06	5.414	5.357	3.21	3.4	3.18	9858913	29106 | SCG3 | secretogranin III
15		Dux4	1	A01	3.26	pos	pos	3705950	1562720	3449290	3449290	2.90599e+06	51.7	24.2	45.8	5.692	4.598	5.518	3.62	2.89	3.27	10185272	null
4	SORL1	HumanDrugable Set-3_15_C_10	139	F19	3.23	sample	sample	2259380	2005780	2834430	2259380	2366530	39.2	34	39.2	5.293	5.086	5.292	3.36	3.2	3.14	9843330	6653 | SORL1 | sortilin-related receptor, L(DLR class) A repeats-containing
19	GPR84	HumanDrugable Set-3_75_H_04	367	P07	3.22	sample	sample	1854260	1933110	2564600	1933110	2.11732e+06	29.4	54.7	30.2	4.879	5.774	4.914	3.1	3.63	2.92	9867554	53831 | GPR84 | G protein-coupled receptor 84
10	TLR5	HumanDrugable Set-3_38_C_03	102	E06	3.21	sample	sample	2552140	1483620	3380650	2552140	2.47214e+06	44.8	26	42	5.485	4.702	5.393	3.48	2.96	3.2	9852556	7100 | TLR5 | toll-like receptor 5
15	CAPN5	HumanDrugable Set-3_58_C_04	104	E08	3.21	sample	sample	2522570	2327660	2839640	2522570	2563290	35.2	36.1	37.7	5.137	5.173	5.238	3.26	3.25	3.11	9860614	726 | CAPN5 | calpain 5
13	SGK196	HumanDrugable Set-3_51_D_07	181	H13	3.19	sample	sample	1799580	2420840	2734070	2420840	2.31816e+06	27.5	40.1	41.8	4.783	5.327	5.386	3.04	3.35	3.2	9857861	84197 | SGK196 | protein kinase-like protein SgK196
3	CDX2	HumanDrugable Set-3_9_A_07	13	A13	3.18	sample	sample	2027340	1063390	2128380	2027340	1.7397e+06	31.3	46.6	30	4.967	5.543	4.909	3.16	3.49	2.91	9840797	1045 | CDX2 | caudal type homeobox 2
16	CYBA	HumanDrugable Set-3_61_E_07	205	I13	3.18	sample	sample	1656220	2321980	2049000	2049000	2.00907e+06	27.5	39.2	40.2	4.784	5.291	5.328	3.04	3.33	3.16	9861937	1535 | CYBA | cytochrome b-245, alpha polypeptide
22	BEGAIN	HumanDrugable Set-3_88_A_05	34	B10	3.17	sample	sample	2908770	3299140	3964000	3299140	3.39064e+06	30.7	37.7	36	4.939	5.235	5.17	3.14	3.29	3.07	9871897	57596 | BEGAIN | brain-enriched guanylate kinase-associated homolog (rat)
7		Dux4	49	C01	3.16	pos	pos	5783260	615184	4960360	4960360	3786268	75.8	8.73	63.9	6.244	3.126	5.998	3.97	1.97	3.56	10185272	null
13	NEIL1	HumanDrugable Set-3_49_A_08	15	A15	3.16	sample	sample	2023340	2084640	2529650	2084640	2.21254e+06	30.9	34.6	38.7	4.952	5.112	5.274	3.15	3.21	3.13	9856910	79661 | NEIL1 | nei endonuclease VIII-like 1 (E. coli)
17	MAX	HumanDrugable Set-3_67_H_04	367	P07	3.16	sample	sample	2437100	2342270	2034710	2342270	2271360	39.7	34.7	29.4	5.312	5.118	4.876	3.37	3.22	2.89	9864490	4149 | MAX | MYC associated factor X
13	HSD17B7	HumanDrugable Set-3_52_H_04	368	P08	3.16	sample	sample	2035240	2211750	2340050	2211750	2195680	31.1	36.7	35.8	4.96	5.197	5.162	3.15	3.27	3.06	9858451	51478 | HSD17B7 | hydroxysteroid (17-beta) dehydrogenase 7
5	TRPC4AP	HumanDrugable Set-3_19_B_07	85	D13	3.15	sample	sample	2159430	1955720	1855660	1955720	1990270	38.9	34.7	29.3	5.281	5.118	4.872	3.36	3.22	2.89	9844877	26133 | TRPC4AP | transient receptor potential cation channel, subfamily C, member 4 associated protein
6	CDC20	HumanDrugable Set-3_23_B_02	75	D03	3.15	sample	sample	2035460	1090900	2176390	2035460	1.76758e+06	35.7	33.4	32.5	5.159	5.063	5.024	3.28	3.18	2.98	9846464	991 | CDC20 | cell division cycle 20 homolog (S. cerevisiae)
9	QSOX1	HumanDrugable Set-3_35_G_09	329	N17	3.15	sample	sample	3014620	2698140	3036920	3014620	2916560	35.2	33.5	32.9	5.136	5.067	5.041	3.26	3.19	2.99	9851579	5768 | QSOX1 | quiescin Q6 sulfhydryl oxidase 1
7	RAB25	HumanDrugable Set-3_28_G_11	334	N22	3.12	sample	sample	2296960	1804650	3617140	2296960	2.57292e+06	30.1	25.6	46.6	4.912	4.679	5.543	3.12	2.94	3.29	9848773	57111 | RAB25 | RAB25, member RAS oncogene family
16	GOSR2	HumanDrugable Set-3_63_D_04	175	H07	3.11	sample	sample	1969100	1731310	1870400	1870400	1.85694e+06	32.7	29.2	36.7	5.033	4.868	5.197	3.2	3.06	3.08	9862678	9570 | GOSR2 | golgi SNAP receptor complex member 2
2	P4HA2	HumanDrugable Set-3_7_H_03	365	P05	3.11	sample	sample	1588140	1706130	1709070	1706130	1667780	28.1	33.3	37.4	4.811	5.056	5.226	3.06	3.18	3.1	9840323	8974 | P4HA2 | procollagen-proline, 2-oxoglutarate 4-dioxygenase (proline 4-hydroxylase), alpha polypeptide II
12	RAB38	HumanDrugable Set-3_47_F_06	275	L11	3.11	sample	sample	2829790	2549690	2775500	2775500	2.71833e+06	37.4	30.8	29.4	5.225	4.945	4.88	3.32	3.11	2.9	9856345	23682 | RAB38 | RAB38, member RAS oncogene family
2	SENP5	HumanDrugable Set-3_7_E_03	221	J05	3.08	sample	sample	1632120	1690170	1483570	1632120	1.60195e+06	28.8	33	32.5	4.85	5.043	5.022	3.08	3.17	2.98	9840171	205564 | SENP5 | SUMO1/sentrin specific peptidase 5
15		Dux4	25	B01	3.07	pos	pos	3084500	1907170	1746280	1907170	2.24598e+06	43	29.6	23.2	5.427	4.885	4.536	3.45	3.07	2.69	10185272	null
4	MATN3	HumanDrugable Set-3_15_B_11	93	D21	3.06	sample	sample	1879220	1392740	2777520	1879220	2.01649e+06	32.6	23.6	38.4	5.027	4.56	5.263	3.19	2.87	3.12	9843285	4148 | MATN3 | matrilin 3
16	THOP1	HumanDrugable Set-3_61_G_07	301	M13	3.06	sample	sample	1631460	1822020	1776020	1776020	1.74317e+06	27.1	30.7	34.8	4.762	4.941	5.122	3.03	3.11	3.04	9862038	7064 | THOP1 | thimet oligopeptidase 1
12	CIDEA	HumanDrugable Set-3_45_H_02	339	O03	3.05	sample	sample	2053410	2603650	3161590	2603650	2.60622e+06	27.1	31.5	33.5	4.763	4.975	5.068	3.03	3.13	3.01	9855621	1149 | CIDEA | cell death-inducing DFFA-like effector a
15	TUBAL3	HumanDrugable Set-3_60_H_07	374	P14	3.04	sample	sample	1556760	1985020	3132610	1985020	2.2248e+06	21.7	30.8	41.6	4.44	4.943	5.379	2.82	3.11	3.19	9861687	79861 | TUBAL3 | tubulin, alpha-like 3
14	FBN2	HumanDrugable Set-3_55_C_06	131	F11	3.04	sample	sample	1741580	1683960	2308870	1741580	1911470	27.2	28.4	35.5	4.763	4.827	5.15	3.03	3.04	3.06	9859415	2201 | FBN2 | fibrillin 2
10	LINGO4	HumanDrugable Set-3_38_A_08	16	A16	3.04	sample	sample	2052870	1542230	2191740	2052870	1.92895e+06	36	27.1	27.2	5.171	4.758	4.768	3.29	2.99	2.83	9852481	339398 | LINGO4 | leucine rich repeat and Ig domain containing 4
17	USP31	HumanDrugable Set-3_68_F_04	272	L08	3.03	sample	sample	2263460	1378860	2449760	2263460	2.03069e+06	36.9	20.4	35.3	5.205	4.354	5.144	3.31	2.74	3.05	9864787	57478 | USP31 | ubiquitin specific peptidase 31
14	MSH2	HumanDrugable Set-3_56_F_06	276	L12	3.03	sample	sample	1877020	1893490	1833220	1877020	1867910	29.3	31.9	28.2	4.871	4.997	4.818	3.09	3.14	2.86	9859968	4436 | MSH2 | mutS homolog 2, colon cancer, nonpolyposis type 1 (E. coli)
13	APH1A	HumanDrugable Set-3_50_A_04	8	A08	3.02	sample	sample	1577250	1757980	2400120	1757980	1.91178e+06	24.1	29.2	36.7	4.592	4.866	5.199	2.92	3.06	3.08	9857293	51107 | APH1A | anterior pharynx defective 1 homolog A (C. elegans)
8	MS4A12	HumanDrugable Set-3_30_D_06	156	G12	3.02	sample	sample	966368	1506220	2428450	1506220	1.63368e+06	33.3	22.4	34.1	5.057	4.483	5.092	3.21	2.82	3.02	9849403	54860 | MS4A12 | membrane-spanning 4-domains, subfamily A, member 12
16	LEF1	HumanDrugable Set-3_63_F_06	275	L11	3.02	sample	sample	1197300	2158270	1792020	1792020	1.71586e+06	19.9	36.4	35.1	4.316	5.186	5.135	2.74	3.26	3.05	9862788	51176 | LEF1 | lymphoid enhancer-binding factor 1
19	OR3A3	HumanDrugable Set-3_74_C_02	100	E04	3.02	sample	sample	1428310	1296570	2571980	1428310	1765620	22.7	36.7	30.2	4.503	5.198	4.919	2.86	3.27	2.92	9866891	8392 | OR3A3 | olfactory receptor, family 3, subfamily A, member 3
10	CGB	HumanDrugable Set-3_40_H_08	376	P16	3.01	sample	sample	1573740	1658700	2466220	1658700	1.89955e+06	27.6	29.1	30.6	4.787	4.863	4.938	3.04	3.06	2.93	9853639	1082 | CGB | chorionic gonadotropin, beta polypeptide
8	CACNG3	HumanDrugable Set-3_31_H_06	371	P11	2.97	sample	sample	575064	2570800	2052070	2052070	1.73264e+06	19.8	38.2	28.8	4.308	5.255	4.849	2.74	3.3	2.88	9850005	10368 | CACNG3 | calcium channel, voltage-dependent, gamma subunit 3
18	FBXO5	HumanDrugable Set-3_69_F_06	251	K11	2.97	sample	sample	2189610	858960	1734940	1734940	1.5945e+06	32.1	29.3	22.3	5.003	4.872	4.478	3.18	3.06	2.66	9865199	26271 | FBXO5 | F-box protein 5
9	HIP1	HumanDrugable Set-3_34_F_04	248	K08	2.96	sample	sample	2194480	1783790	3457800	2194480	2478690	25.6	22.2	37.5	4.678	4.47	5.228	2.97	2.81	3.1	9851100	3092 | HIP1 | huntingtin interacting protein 1
18	HTR1A	HumanDrugable Set-3_72_E_09	234	J18	2.94	sample	sample	1958600	631080	2512210	1958600	1700630	28.7	21.5	32.3	4.842	4.427	5.012	3.08	2.78	2.97	9866222	3350 | HTR1A | 5-hydroxytryptamine (serotonin) receptor 1A
12	FLVCR1	HumanDrugable Set-3_46_A_02	4	A04	2.94	sample	sample	1897620	2041480	2968690	2041480	2.3026e+06	25.1	24.7	31.5	4.649	4.625	4.977	2.95	2.91	2.95	9855672	28982 | FLVCR1 | feline leukemia virus subgroup C cellular receptor 1
4	CCK	HumanDrugable Set-3_16_A_02	28	B04	2.93	sample	sample	1489670	1341090	2312370	1489670	1.71438e+06	25.8	22.7	32	4.692	4.506	4.999	2.98	2.83	2.97	9843593	885 | CCK | cholecystokinin
10	HTT	HumanDrugable Set-3_37_C_02	99	E03	2.92	sample	sample	1280110	1649860	2282370	1649860	1.73745e+06	22.5	29	28.4	4.489	4.856	4.826	2.85	3.05	2.86	9852148	3064 | HTT | huntingtin
1	LYNX1	HumanDrugable Set-3_1_C_07	109	E13	2.92	sample	sample	1386520	929552	1953040	1386520	1.42304e+06	27.5	20.5	32.5	4.783	4.356	5.024	3.04	2.74	2.98	9837670	66004 | LYNX1 | Ly6/neurotoxin 1
7	SMC1A	HumanDrugable Set-3_27_B_03	77	D05	2.92	sample	sample	2092790	1348590	2688210	2092790	2.0432e+06	27.4	19.1	34.6	4.778	4.258	5.115	3.04	2.68	3.03	9848079	8243 | SMC1A | structural maintenance of chromosomes 1A
4	GATM	HumanDrugable Set-3_16_F_09	282	L18	2.9	sample	sample	1225680	1324270	2615080	1324270	1.72168e+06	21.3	22.4	36.2	4.41	4.488	5.176	2.8	2.82	3.07	9843878	2628 | GATM | glycine amidinotransferase (L-arginine:glycine amidinotransferase)
10	KIF3C	HumanDrugable Set-3_37_C_07	109	E13	2.9	sample	sample	1480520	1521220	1948100	1521220	1.64995e+06	26	26.7	24.2	4.699	4.738	4.598	2.99	2.98	2.73	9852173	3797 | KIF3C | kinesin family member 3C
4	BDH1	HumanDrugable Set-3_16_G_10	332	N20	2.89	sample	sample	1718020	1721940	1319430	1718020	1.58646e+06	29.8	29.2	18.2	4.897	4.866	4.189	3.11	3.06	2.49	9843934	622 | BDH1 | 3-hydroxybutyrate dehydrogenase, type 1
10	SGK493	HumanDrugable Set-3_38_F_03	246	K06	2.87	sample	sample	1482590	1234130	2215700	1482590	1644140	26	21.7	27.5	4.701	4.437	4.783	2.99	2.79	2.84	9852706	91461 | SGK493 | protein kinase-like protein SgK493
9	HGF	HumanDrugable Set-3_34_E_02	196	I04	2.87	sample	sample	1719060	2063910	2748980	2063910	2.17732e+06	20	25.6	29.8	4.325	4.68	4.897	2.75	2.94	2.91	9851040	3082 | HGF | hepatocyte growth factor (hepapoietin A; scatter factor)
20	PPP1R9B	HumanDrugable Set-3_80_C_04	128	F08	2.86	sample	sample	1769490	1522540	2537490	1769490	1.94317e+06	23.1	22.3	29.6	4.528	4.482	4.886	2.88	2.82	2.9	9868919	84687 | PPP1R9B | protein phosphatase 1, regulatory (inhibitor) subunit 9B
4	CMA1	HumanDrugable Set-3_13_H_09	353	O17	2.86	sample	sample	1667960	1970690	1085060	1667960	1574570	28.9	33.4	15	4.855	5.061	3.907	3.08	3.18	2.32	9842771	1215 | CMA1 | chymase 1, mast cell
9	MED1	HumanDrugable Set-3_34_B_08	64	C16	2.84	sample	sample	1728440	2107690	2471920	2107690	2.10268e+06	20.2	26.2	26.8	4.333	4.71	4.744	2.75	2.96	2.81	9850920	5469 | MED1 | mediator complex subunit 1
21	CSNK1D	HumanDrugable Set-3_81_C_11	117	E21	2.84	sample	sample	1704170	2284370	2539780	2284370	2.17611e+06	23.3	26.2	22.7	4.544	4.714	4.507	2.89	2.96	2.67	9869218	1453 | CSNK1D | casein kinase 1, delta
13	PDIA2	HumanDrugable Set-3_49_H_10	355	O19	2.84	sample	sample	1367440	1452960	1825020	1452960	1.54847e+06	20.9	24.1	27.9	4.386	4.591	4.803	2.79	2.89	2.85	9857272	64714 | PDIA2 | protein disulfide isomerase family A, member 2
9	TAP1	HumanDrugable Set-3_33_H_02	339	O03	2.83	sample	sample	1954200	1818470	2444170	1954200	2072280	22.8	22.6	26.5	4.51	4.498	4.727	2.87	2.83	2.8	9850789	6890 | TAP1 | transporter 1, ATP-binding cassette, sub-family B (MDR/TAP)
2	SNX21	HumanDrugable Set-3_6_A_10	20	A20	2.83	sample	sample	1315660	1086420	1241220	1241220	1.21443e+06	23.3	21.2	27.2	4.539	4.405	4.764	2.88	2.77	2.83	9839603	90203 | SNX21 | sorting nexin family member 21
15	CRAT	HumanDrugable Set-3_60_B_08	88	D16	2.83	sample	sample	1647100	1548180	1811110	1647100	1.6688e+06	23	24	24.1	4.522	4.584	4.589	2.87	2.88	2.72	9861390	1384 | CRAT | carnitine acetyltransferase
15	CIDEB	HumanDrugable Set-3_58_A_02	4	A04	2.82	sample	sample	2006010	1378540	1609190	1609190	1664580	28	21.4	21.4	4.806	4.417	4.418	3.05	2.78	2.62	9860504	27141 | CIDEB | cell death-inducing DFFA-like effector b
17	BIRC5	HumanDrugable Set-3_67_H_03	365	P05	2.81	sample	sample	1544380	1292260	1796930	1544380	1.54452e+06	25.2	19.2	25.9	4.654	4.26	4.696	2.96	2.68	2.79	9864485	332 | BIRC5 | baculoviral IAP repeat-containing 5
5	SLC10A4	HumanDrugable Set-3_17_H_06	347	O11	2.8	sample	sample	1392900	1412740	1204380	1392900	1.33667e+06	25.1	25.1	19	4.649	4.649	4.248	2.95	2.92	2.52	9844368	201780 | SLC10A4 | solute carrier family 10 (sodium/bile acid cotransporter family), member 4
14	MIP	HumanDrugable Set-3_56_H_05	370	P10	2.79	sample	sample	1507020	1196960	1601060	1507020	1.43501e+06	23.5	20.2	24.6	4.555	4.335	4.622	2.89	2.73	2.74	9860065	4284 | MIP | major intrinsic protein of lens fiber
11	WHSC1	HumanDrugable Set-3_41_D_03	149	G05	2.78	sample	sample	1358180	1532490	1561030	1532490	1483900	20.1	24.5	23.3	4.33	4.614	4.543	2.75	2.9	2.7	9853815	7468 | WHSC1 | Wolf-Hirschhorn syndrome candidate 1
15	KCNN2	HumanDrugable Set-3_58_G_05	298	M10	2.78	sample	sample	1161040	1451500	2401710	1451500	1.67142e+06	16.2	22.5	31.9	4.017	4.491	4.996	2.55	2.82	2.96	9860820	3781 | KCNN2 | potassium intermediate/small conductance calcium-activated channel, subfamily N, member 2
13	CCL13	HumanDrugable Set-3_50_B_02	52	C04	2.78	sample	sample	1496740	1292900	1507250	1496740	1.4323e+06	22.9	21.4	23.1	4.517	4.422	4.527	2.87	2.78	2.69	9857333	6357 | CCL13 | chemokine (C-C motif) ligand 13
1	XRCC2	HumanDrugable Set-3_1_B_04	55	C07	2.77	sample	sample	1384460	938368	1134570	1134570	1152466	27.5	20.7	18.9	4.781	4.37	4.241	3.04	2.75	2.52	9837605	7516 | XRCC2 | X-ray repair complementing defective repair in Chinese hamster cells 2
15	NEURL2	HumanDrugable Set-3_58_C_02	100	E04	2.76	sample	sample	1574560	1416620	1653040	1574560	1.54807e+06	22	21.9	22	4.457	4.456	4.457	2.83	2.8	2.64	9860604	140825 | NEURL2 | neuralized homolog 2 (Drosophila)
12	IRS4	HumanDrugable Set-3_45_G_07	301	M13	2.76	sample	sample	1401740	1940980	2300830	1940980	1.88118e+06	18.5	23.5	24.4	4.212	4.552	4.61	2.68	2.86	2.74	9855595	8471 | IRS4 | insulin receptor substrate 4
19	NPR1	HumanDrugable Set-3_73_G_02	291	M03	2.76	sample	sample	1356020	750168	1949440	1356020	1351876	21.5	21.2	22.9	4.428	4.408	4.519	2.81	2.77	2.68	9866689	4881 | NPR1 | natriuretic peptide receptor A/guanylate cyclase A (atrionatriuretic peptide receptor A)
12	FOXK2	HumanDrugable Set-3_47_C_10	139	F19	2.75	sample	sample	1702110	1771130	2009800	1771130	1827680	22.5	21.4	21.3	4.492	4.42	4.414	2.85	2.78	2.62	9856215	3607 | FOXK2 | forkhead box K2
13	CLN8	HumanDrugable Set-3_49_D_07	157	G13	2.75	sample	sample	1474980	1266620	1390990	1390990	1377530	22.6	21	21.3	4.496	4.393	4.412	2.86	2.76	2.62	9857055	2055 | CLN8 | ceroid-lipofuscinosis, neuronal 8 (epilepsy, progressive with mental retardation)
4	CXorf21	HumanDrugable Set-3_16_F_04	272	L08	2.74	sample	sample	1550660	609304	2701630	1550660	1.62053e+06	26.9	10.3	37.4	4.749	3.368	5.223	3.02	2.12	3.1	9843853	80231 | CXorf21 | chromosome X open reading frame 21
11	MED14	HumanDrugable Set-3_43_D_10	187	H19	2.74	sample	sample	1158920	1552920	1592540	1552920	1.43479e+06	17.2	24.8	23.8	4.101	4.633	4.572	2.61	2.91	2.71	9854653	9282 | MED14 | mediator complex subunit 14
15	TRPC1	HumanDrugable Set-3_58_H_11	358	O22	2.73	sample	sample	777616	1684370	2675170	1684370	1.71239e+06	10.8	26.1	35.5	3.439	4.706	5.151	2.18	2.96	3.06	9860901	7220 | TRPC1 | transient receptor potential cation channel, subfamily C, member 1
5	GMEB2	HumanDrugable Set-3_18_H_07	350	O14	2.73	sample	sample	1332400	1185610	1197790	1197790	1238600	24	21.1	18.9	4.585	4.396	4.24	2.91	2.76	2.52	9844776	26205 | GMEB2 | glucocorticoid modulatory element binding protein 2
5	TMEM108	HumanDrugable Set-3_19_E_04	223	J07	2.73	sample	sample	1326600	1144360	1239300	1239300	1.23675e+06	23.9	20.3	19.6	4.578	4.345	4.289	2.91	2.73	2.55	9845012	66000 | TMEM108 | transmembrane protein 108
18	GMEB1	HumanDrugable Set-3_69_E_11	213	I21	2.73	sample	sample	1546110	512608	1884780	1546110	1.3145e+06	22.6	17.5	24.2	4.501	4.127	4.597	2.86	2.6	2.73	9865174	10691 | GMEB1 | glucocorticoid modulatory element binding protein 1
16	SMYD1	HumanDrugable Set-3_61_F_05	249	K09	2.73	sample	sample	1249940	1246600	1111660	1246600	1.20273e+06	20.8	21	21.8	4.378	4.394	4.446	2.78	2.76	2.64	9861977	150572 | SMYD1 | SET and MYND domain containing 1
19	TACR2	HumanDrugable Set-3_73_B_09	65	C17	2.72	sample	sample	1274760	1069120	1285640	1274760	1209840	20.2	30.3	15.1	4.339	4.92	3.918	2.76	3.09	2.32	9866474	6865 | TACR2 | tachykinin receptor 2
20	PPTC7	HumanDrugable Set-3_80_F_06	276	L12	2.72	sample	sample	1764600	1298930	1827950	1764600	1.63049e+06	23	19.1	21.3	4.524	4.252	4.413	2.87	2.67	2.62	9869019	160760 | PPTC7 | PTC7 protein phosphatase homolog (S. cerevisiae)
5	CD48	HumanDrugable Set-3_20_E_02	220	J04	2.71	sample	sample	1038890	1543470	1111540	1111540	1231300	18.7	27.4	17.5	4.226	4.777	4.133	2.68	3	2.45	9845405	962 | CD48 | CD48 molecule
8	NISCH	HumanDrugable Set-3_29_F_11	261	K21	2.71	sample	sample	478568	1719070	1497880	1497880	1.23184e+06	16.5	25.5	21	4.043	4.674	4.395	2.57	2.94	2.61	9849125	11188 | NISCH | nischarin
19	P2RY10	HumanDrugable Set-3_75_H_02	363	P03	2.7	sample	sample	1190140	950776	1458770	1190140	1.1999e+06	18.9	26.9	17.2	4.24	4.75	4.1	2.69	2.99	2.43	9867544	27334 | P2RY10 | purinergic receptor P2Y, G-protein coupled, 10
20	PPP2R2B	HumanDrugable Set-3_78_E_08	208	I16	2.7	sample	sample	2018190	1033990	1867620	1867620	1.63993e+06	26.3	15.2	21.8	4.718	3.923	4.444	3	2.47	2.64	9868275	5521 | PPP2R2B | protein phosphatase 2 (formerly 2A), regulatory subunit B, beta isoform
9	ADIPOR1	HumanDrugable Set-3_33_C_09	113	E17	2.7	sample	sample	1847400	1758780	1683940	1758780	1.76337e+06	21.5	21.8	18.2	4.429	4.449	4.19	2.81	2.8	2.49	9850574	51094 | ADIPOR1 | adiponectin receptor 1
12	PRAM1	HumanDrugable Set-3_45_H_08	351	O15	2.7	sample	sample	1660030	1679260	1817580	1679260	1.71896e+06	21.9	20.3	19.3	4.456	4.343	4.269	2.83	2.73	2.53	9855651	84106 | PRAM1 | PML-RARA regulated adaptor molecule 1
21	CDK5	HumanDrugable Set-3_81_E_07	205	I13	2.7	sample	sample	1762580	1572130	2180580	1762580	1838430	24.1	18.1	19.5	4.593	4.175	4.287	2.92	2.62	2.54	9869298	1020 | CDK5 | cyclin-dependent kinase 5
18	FGF4	HumanDrugable Set-3_69_D_03	149	G05	2.69	sample	sample	1354920	532152	1849720	1354920	1.2456e+06	19.8	18.1	23.8	4.311	4.181	4.57	2.74	2.63	2.71	9865084	2249 | FGF4 | fibroblast growth factor 4
8	KLC1	HumanDrugable Set-3_30_A_07	14	A14	2.68	sample	sample	668952	1189230	1439930	1189230	1.09937e+06	23	17.7	20.2	4.527	4.143	4.338	2.88	2.6	2.57	9849258	3831 | KLC1 | kinesin light chain 1
6	ALDH3A1	HumanDrugable Set-3_24_F_08	280	L16	2.68	sample	sample	1218850	316208	2752470	1218850	1429176	21.4	9.69	41.2	4.419	3.276	5.363	2.81	2.06	3.18	9847097	218 | ALDH3A1 | aldehyde dehydrogenase 3 family, memberA1
11	CYP2D6	HumanDrugable Set-3_43_C_07	133	F13	2.68	sample	sample	1279100	1255050	1413030	1279100	1.31573e+06	18.9	20.1	21.1	4.243	4.326	4.4	2.7	2.72	2.61	9854591	1565 | CYP2D6 | cytochrome P450, family 2, subfamily D, polypeptide 6
23	KALRN	HumanDrugable Set-3_89_E_08	207	I15	2.66	sample	sample	2442180	2749900	3079740	2749900	2.75727e+06	21.4	19.5	17.8	4.422	4.285	4.155	2.81	2.69	2.47	9872448	8997 | KALRN | kalirin, RhoGEF kinase
20	PPM1F	HumanDrugable Set-3_79_D_07	181	H13	2.65	sample	sample	1526630	1137830	1887590	1526630	1517350	19.9	16.7	22	4.315	4.061	4.459	2.74	2.55	2.65	9868622	9647 | PPM1F | protein phosphatase 1F (PP2C domain containing)
16	KALRN	HumanDrugable Set-3_64_E_03	222	J06	2.65	sample	sample	1092410	1206980	999064	1092410	1.09948e+06	18.2	20.4	19.6	4.183	4.347	4.292	2.66	2.73	2.55	9863126	8997 | KALRN | kalirin, RhoGEF kinase
19	OR51B2	HumanDrugable Set-3_75_A_09	41	B17	2.64	sample	sample	1021990	911936	1456180	1021990	1.13004e+06	16.2	25.8	17.1	4.02	4.69	4.098	2.55	2.95	2.43	9867228	79345 | OR51B2 | olfactory receptor, family 51, subfamily B, member 2
4	GDF1	HumanDrugable Set-3_13_H_11	357	O21	2.64	sample	sample	730232	2156560	1099590	1099590	1328794	12.7	36.5	15.2	3.663	5.191	3.926	2.33	3.26	2.33	9842781	2657 | GDF1 | growth differentiation factor 1
3	ESRRG	HumanDrugable Set-3_10_D_09	162	G18	2.64	sample	sample	788688	522552	1811650	788688	1.04096e+06	12.2	22.9	25.6	3.605	4.518	4.676	2.29	2.84	2.77	9841360	2104 | ESRRG | estrogen-related receptor gamma
21	PRKAG1	HumanDrugable Set-3_84_B_03	78	D06	2.63	sample	sample	1655040	1680430	1748050	1680430	1.69451e+06	22.7	19.3	15.6	4.502	4.271	3.968	2.86	2.69	2.35	9870333	5571 | PRKAG1 | protein kinase, AMP-activated, gamma 1 non-catalytic subunit
12	TCFL5	HumanDrugable Set-3_46_G_11	310	M22	2.63	sample	sample	1523250	1715390	1521380	1523250	1.58667e+06	20.1	20.7	16.1	4.332	4.373	4.013	2.75	2.75	2.38	9856018	10732 | TCFL5 | transcription factor-like 5 (basic helix-loop-helix)
17	RNFT1	HumanDrugable Set-3_68_D_09	186	H18	2.63	sample	sample	1415420	756168	1847250	1415420	1.33961e+06	23.1	11.2	26.7	4.528	3.487	4.736	2.88	2.19	2.81	9864712	51136 | RNFT1 | ring finger protein, transmembrane 1
3	STAT2	HumanDrugable Set-3_9_G_08	303	M15	2.61	sample	sample	1233370	415696	1328090	1233370	992385	19	18.2	18.7	4.25	4.188	4.229	2.7	2.63	2.51	9841103	6773 | STAT2 | signal transducer and activator of transcription 2, 113kDa
18	HRH1	HumanDrugable Set-3_72_C_09	138	F18	2.61	sample	sample	1575340	453816	1383950	1383950	1137702	23.1	15.5	17.8	4.528	3.951	4.152	2.88	2.48	2.46	9866122	3269 | HRH1 | histamine receptor H1
12	MAGT1	HumanDrugable Set-3_46_E_06	204	I12	2.61	sample	sample	1147430	1772460	1849890	1772460	1.58993e+06	15.2	21.4	19.6	3.923	4.421	4.295	2.49	2.78	2.55	9855892	84061 | MAGT1 | magnesium transporter 1
17	EVI2A	HumanDrugable Set-3_65_B_08	63	C15	2.6	sample	sample	1162540	1202880	1291780	1202880	1.21907e+06	18.9	17.8	18.6	4.244	4.157	4.22	2.7	2.61	2.5	9863403	2123 | EVI2A | ecotropic viral integration site 2A
13	DLG1	HumanDrugable Set-3_50_F_11	262	K22	2.6	sample	sample	915656	1038960	1746580	1038960	1233732	14	17.2	26.7	3.808	4.107	4.74	2.42	2.58	2.81	9857578	1739 | DLG1 | discs, large homolog 1 (Drosophila)
1	UBE2V1	HumanDrugable Set-3_4_D_03	174	H06	2.6	sample	sample	622416	924480	1503600	924480	1016832	12.4	20.4	25.1	3.628	4.348	4.647	2.3	2.73	2.76	9838912	7335 | UBE2V1 | ubiquitin-conjugating enzyme E2 variant 1
16	CEBPA	HumanDrugable Set-3_62_C_10	116	E20	2.6	sample	sample	931312	1126790	1076650	1076650	1.04492e+06	15.5	19	21.1	3.953	4.248	4.4	2.51	2.67	2.61	9862255	1050 | CEBPA | CCAAT/enhancer binding protein (C/EBP), alpha
8	TDGF1	HumanDrugable Set-3_30_H_04	344	O08	2.59	sample	sample	423464	1332300	1519780	1332300	1091848	14.6	19.8	21.3	3.867	4.306	4.416	2.46	2.71	2.62	9849595	6997 | TDGF1 | teratocarcinoma-derived growth factor 1
18	SLC7A14	HumanDrugable Set-3_69_D_04	151	G07	2.59	sample	sample	1283110	644608	1095630	1095630	1.00778e+06	18.8	22	14.1	4.232	4.458	3.815	2.69	2.8	2.26	9865089	57709 | SLC7A14 | solute carrier family 7 (cationic amino acid transporter, y+ system), member 14
10	TOB1	HumanDrugable Set-3_38_B_02	52	C04	2.58	sample	sample	1023390	848640	1774680	1023390	1215570	18	14.9	22.1	4.166	3.896	4.463	2.65	2.45	2.65	9852501	10140 | TOB1 | transducer of ERBB2, 1
2	RAB5A	HumanDrugable Set-3_8_F_07	278	L14	2.58	sample	sample	1184460	917112	700416	917112	933996	20.9	17.9	15.3	4.388	4.161	3.939	2.79	2.62	2.34	9840644	5868 | RAB5A | RAB5A, member RAS oncogene family
17	CYP2D7P1	HumanDrugable Set-3_68_B_04	80	D08	2.58	sample	sample	1198480	1051850	1313930	1198480	1.18809e+06	19.5	15.6	19	4.288	3.963	4.245	2.72	2.49	2.52	9864588	1564 | CYP2D7P1 | cytochrome P450, family 2, subfamily D, polypeptide 7 pseudogene 1
9	CTSB	HumanDrugable Set-3_33_C_07	109	E13	2.58	sample	sample	1268260	1508660	1934440	1508660	1.57045e+06	14.8	18.7	21	3.887	4.228	4.39	2.47	2.66	2.6	9850564	1508 | CTSB | cathepsin B
12	BPIL1	HumanDrugable Set-3_45_B_03	53	C05	2.57	sample	sample	1490160	1641020	1356370	1490160	1495850	19.7	19.8	14.4	4.3	4.31	3.847	2.73	2.71	2.28	9855324	80341 | BPIL1 | bactericidal/permeability-increasing protein-like 1
1	RBL1	HumanDrugable Set-3_2_F_10	260	K20	2.56	sample	sample	948848	696392	1141260	948848	928833	18.8	15.3	19	4.236	3.939	4.249	2.69	2.48	2.52	9838241	5933 | RBL1 | retinoblastoma-like 1 (p107)
22	FN3KRP	HumanDrugable Set-3_88_C_07	134	F14	2.56	sample	sample	1905110	1133360	2276140	1905110	1.77154e+06	20.1	12.9	20.7	4.329	3.694	4.369	2.75	2.32	2.59	9872007	79672 | FN3KRP | fructosamine-3-kinase-related protein
20	PTPLB	HumanDrugable Set-3_80_H_06	372	P12	2.55	sample	sample	1518870	969320	1610220	1518870	1.36614e+06	19.8	14.2	18.8	4.308	3.83	4.23	2.74	2.41	2.51	9869070	201562 | PTPLB | protein tyrosine phosphatase-like (proline instead of catalytic arginine), member b
1	FSHB	HumanDrugable Set-3_4_A_08	40	B16	2.54	sample	sample	716104	904424	1079610	904424	900046	14.2	19.9	18	3.83	4.316	4.169	2.43	2.71	2.47	9838787	2488 | FSHB | follicle stimulating hormone, beta polypeptide
13	IL20	HumanDrugable Set-3_52_H_08	376	P16	2.54	sample	sample	943168	968736	1452660	968736	1.12152e+06	14.4	16.1	22.2	3.851	4.006	4.474	2.45	2.52	2.65	9858469	50604 | IL20 | interleukin 20
10	FKSG2	HumanDrugable Set-3_38_F_07	254	K14	2.53	sample	sample	1043650	744560	1683860	1043650	1.15736e+06	18.3	13.1	20.9	4.195	3.708	4.387	2.67	2.33	2.6	9852726	59347 | FKSG2 | apoptosis inhibitor
19		Dux4	25	B01	2.53	pos	pos	209064	990624	4908040	990624	2.03591e+06	3.32	28	57.7	1.73	4.81	5.851	1.1	3.02	3.47	10185272	null
17	MMEL1	HumanDrugable Set-3_68_H_05	370	P10	2.53	sample	sample	989736	1401080	998120	998120	1.12965e+06	16.1	20.8	14.4	4.012	4.377	3.848	2.55	2.75	2.28	9864894	79258 | MMEL1 | membrane metallo-endopeptidase-like 1
17	CLEC11A	HumanDrugable Set-3_66_B_08	64	C16	2.53	sample	sample	908888	1062700	1465480	1062700	1.14569e+06	14.8	15.8	21.1	3.889	3.978	4.402	2.47	2.5	2.61	9863806	6320 | CLEC11A | C-type lectin domain family 11, member A
5	P2RX2	HumanDrugable Set-3_19_D_05	177	H09	2.53	sample	sample	946896	1011450	998208	998208	985518	17.1	18	15.8	4.092	4.167	3.977	2.6	2.62	2.36	9844967	22953 | P2RX2 | purinergic receptor P2X, ligand-gated ion channel, 2
4	IL1A	HumanDrugable Set-3_15_E_08	231	J15	2.53	sample	sample	553648	1217410	1817860	1217410	1196306	9.6	20.6	25.1	3.264	4.366	4.652	2.07	2.75	2.76	9843420	3552 | IL1A | interleukin 1, alpha
16		Dux4	25	B01	2.53	pos	pos	223064	853488	5185680	853488	2.08741e+06	3.71	14.4	102	1.891	3.847	6.668	1.2	2.42	3.96	10185272	null
10	CASQ2	HumanDrugable Set-3_39_F_03	269	L05	2.53	sample	sample	1225250	558896	1871860	1225250	1.21867e+06	21.5	9.81	23.3	4.426	3.294	4.54	2.81	2.07	2.69	9853109	845 | CASQ2 | calsequestrin 2 (cardiac muscle)
18	GABRR1	HumanDrugable Set-3_69_H_06	347	O11	2.52	sample	sample	1518130	371608	1325360	1325360	1.0717e+06	22.2	12.7	17	4.475	3.663	4.089	2.84	2.3	2.43	9865301	2569 | GABRR1 | gamma-aminobutyric acid (GABA) receptor, rho 1
10	CHRNA7	HumanDrugable Set-3_37_F_05	249	K09	2.52	sample	sample	610856	1197310	1745300	1197310	1.18449e+06	10.7	21	21.7	3.422	4.393	4.439	2.17	2.76	2.63	9852313	1139 | CHRNA7 | cholinergic receptor, nicotinic, alpha 7
15	HES1	HumanDrugable Set-3_59_F_09	281	L17	2.52	sample	sample	1082280	831960	1868570	1082280	1.26094e+06	15.1	12.9	24.8	3.916	3.688	4.634	2.49	2.32	2.75	9861192	3280 | HES1 | hairy and enhancer of split 1, (Drosophila)
6		Dux4 Qiagen	361	P01	2.52	sample	sample	837328	639888	1084740	837328	853985	14.7	19.6	16.2	3.877	4.293	4.02	2.46	2.7	2.39	10185275	null
2	SEZ6L2	HumanDrugable Set-3_5_A_06	11	A11	2.51	sample	sample	844624	769432	961768	844624	858608	14.9	15	21.1	3.9	3.908	4.396	2.48	2.46	2.61	9839180	26470 | SEZ6L2 | seizure related 6 homolog (mouse)-like 2
3	NRG3	HumanDrugable Set-3_10_G_11	310	M22	2.51	sample	sample	1062700	421928	1078200	1062700	854276	16.4	18.5	15.2	4.035	4.21	3.928	2.56	2.65	2.33	9841521	10718 | NRG3 | neuregulin 3
2	NPM1	HumanDrugable Set-3_7_B_04	79	D07	2.51	sample	sample	1173130	882264	570656	882264	875350	20.7	17.2	12.5	4.374	4.105	3.643	2.78	2.58	2.16	9840026	4869 | NPM1 | nucleophosmin (nucleolar phosphoprotein B23, numatrin)
12	MMP16	HumanDrugable Set-3_48_B_02	76	D04	2.51	sample	sample	1333610	1249680	1607600	1333610	1.39696e+06	17.6	15.1	17.1	4.14	3.916	4.092	2.63	2.46	2.43	9856528	4325 | MMP16 | matrix metallopeptidase 16 (membrane-inserted)
3	RNF220	HumanDrugable Set-3_11_C_09	137	F17	2.51	sample	sample	1216710	338656	1142770	1142770	899379	18.8	14.9	16.1	4.231	3.892	4.012	2.69	2.45	2.38	9841713	55182 | RNF220 | ring finger protein 220
16		Dux4 Qiagen	361	P01	2.5	sample	sample	1064690	927528	824384	927528	938867	17.7	15.6	16.2	4.146	3.967	4.015	2.63	2.49	2.38	10185275	null
2	PDC	HumanDrugable Set-3_7_A_11	45	B21	2.5	sample	sample	656056	995000	916480	916480	855845	11.6	19.4	20.1	3.535	4.278	4.327	2.25	2.69	2.57	9840011	5132 | PDC | phosducin
3	TRPV1	HumanDrugable Set-3_10_C_06	108	E12	2.5	sample	sample	1102620	327088	1285580	1102620	905096	17	14.3	18.1	4.089	3.842	4.182	2.6	2.42	2.48	9841295	7442 | TRPV1 | transient receptor potential cation channel, subfamily V, member 1
21	CDKN1C	HumanDrugable Set-3_81_D_08	159	G15	2.49	sample	sample	1021360	1538450	1978590	1538450	1512800	14	17.7	17.7	3.806	4.143	4.147	2.42	2.61	2.46	9869253	1028 | CDKN1C | cyclin-dependent kinase inhibitor 1C (p57, Kip2)
14		Dux4 Qiagen	337	O01	2.49	sample	sample	1081380	1119980	876048	1081380	1.0258e+06	16.9	18.9	13.5	4.076	4.239	3.752	2.59	2.67	2.23	10185275	null
7	IL22	HumanDrugable Set-3_27_A_09	41	B17	2.49	sample	sample	1496700	1012890	1171330	1171330	1.22697e+06	19.6	14.4	15.1	4.294	3.845	3.916	2.73	2.42	2.32	9848059	50616 | IL22 | interleukin 22
1	ABCE1	HumanDrugable Set-3_1_C_10	115	E19	2.49	sample	sample	793416	774608	955056	793416	841027	15.8	17.1	15.9	3.978	4.093	3.992	2.53	2.57	2.37	9837685	6059 | ABCE1 | ATP-binding cassette, sub-family E (OABP), member 1
4		Dux4 Qiagen	362	P02	2.49	sample	sample	831832	1015180	1252180	1015180	1033064	14.4	17.2	17.3	3.851	4.104	4.114	2.45	2.58	2.44	10185275	null
5	CCL1	HumanDrugable Set-3_19_F_03	269	L05	2.49	sample	sample	1122260	1139810	640160	1122260	967410	20.2	20.2	10.1	4.337	4.339	3.336	2.76	2.73	1.98	9845057	6346 | CCL1 | chemokine (C-C motif) ligand 1
16	LGALS3BP	HumanDrugable Set-3_63_E_06	227	J11	2.48	sample	sample	859328	966912	928960	928960	918400	14.3	16.3	18.2	3.837	4.027	4.187	2.44	2.53	2.48	9862738	3959 | LGALS3BP | lectin, galactoside-binding, soluble, 3 binding protein
1	ANKRD60	HumanDrugable Set-3_3_A_11	45	B21	2.48	sample	sample	652048	674944	1325770	674944	884254	12.9	14.9	22.1	3.695	3.894	4.465	2.35	2.45	2.65	9838399	140731 | ANKRD60 | ankyrin repeat domain 60
17		Dux4	1	A01	2.48	pos	pos	366432	978080	3590460	978080	1.64499e+06	5.97	14.5	51.8	2.578	3.858	5.695	1.64	2.43	3.38	10185272	null
18		Dux4 Qiagen	337	O01	2.48	sample	sample	1045900	660808	913680	913680	873463	15.3	22.5	11.7	3.937	4.493	3.553	2.5	2.83	2.11	10185275	null
15	DUOX2	HumanDrugable Set-3_58_G_09	306	M18	2.47	sample	sample	1226770	716120	1637900	1226770	1.1936e+06	17.1	11.1	21.8	4.097	3.472	4.444	2.6	2.18	2.64	9860840	50506 | DUOX2 | dual oxidase 2
9	SLC25A41	HumanDrugable Set-3_35_B_11	93	D21	2.47	sample	sample	1452460	1512420	1150470	1452460	1.37178e+06	16.9	18.8	12.5	4.082	4.232	3.64	2.59	2.66	2.16	9851338	284427 | SLC25A41 | solute carrier family 25, member 41
16	CENPE	HumanDrugable Set-3_61_D_08	159	G15	2.47	sample	sample	832760	831072	1052860	832760	905564	13.8	14	20.6	3.792	3.809	4.368	2.41	2.4	2.59	9861892	1062 | CENPE | centromere protein E, 312kDa
18	MYL3	HumanDrugable Set-3_69_F_02	243	K03	2.47	sample	sample	1135060	480808	1119670	1119670	911846	16.6	16.4	14.4	4.055	4.035	3.846	2.58	2.54	2.28	9865179	4634 | MYL3 | myosin, light chain 3, alkali; ventricular, skeletal, slow
14		Dux4 Qiagen	338	O02	2.46	sample	sample	1044620	838936	1112970	1044620	998842	16.3	14.1	17.1	4.026	3.822	4.098	2.56	2.4	2.43	10185275	null
5		Dux4 Qiagen	362	P02	2.46	sample	sample	1077860	795864	899392	899392	924372	19.4	14.1	14.2	4.279	3.821	3.827	2.72	2.4	2.27	10185275	null
2	FOXRED2	HumanDrugable Set-3_8_G_08	328	N16	2.46	sample	sample	936472	898640	604568	898640	813227	16.6	17.5	13.2	4.049	4.132	3.727	2.57	2.6	2.21	9840700	80020 | FOXRED2 | FAD-dependent oxidoreductase domain containing 2
16		Dux4 Qiagen	362	P02	2.46	sample	sample	1035590	1027020	651400	1027020	904670	17.2	17.3	12.8	4.106	4.114	3.675	2.61	2.59	2.18	10185275	null
1	GJB6	HumanDrugable Set-3_1_H_09	353	O17	2.46	sample	sample	1194380	543368	803896	803896	847215	23.7	12	13.4	4.568	3.581	3.744	2.9	2.25	2.22	9837934	10804 | GJB6 | gap junction protein, beta 6, 30kDa
15	PC	HumanDrugable Set-3_58_B_05	58	C10	2.45	sample	sample	919496	1179600	1226300	1179600	1.10847e+06	12.8	18.3	16.3	3.681	4.192	4.026	2.34	2.64	2.39	9860569	5091 | PC | pyruvate carboxylase
13		Dux4 Qiagen	338	O02	2.45	sample	sample	1158060	890080	939424	939424	995855	17.7	14.8	14.4	4.147	3.884	3.845	2.63	2.44	2.28	10185275	null
1	MSX2	HumanDrugable Set-3_1_H_10	355	O19	2.45	sample	sample	984904	738952	698936	738952	807597	19.6	16.3	11.6	4.29	4.025	3.542	2.73	2.53	2.1	9837939	4488 | MSX2 | msh homeobox 2
18	CELSR3	HumanDrugable Set-3_71_E_10	235	J19	2.45	sample	sample	1346530	304680	1409810	1346530	1020340	19.7	10.4	18.1	4.302	3.376	4.178	2.73	2.12	2.48	9865825	1951 | CELSR3 | cadherin, EGF LAG seven-pass G-type receptor 3 (flamingo homolog, Drosophila)
4		Dux4 Qiagen	361	P01	2.44	sample	sample	787648	891600	1294380	891600	991209	13.7	15.1	17.9	3.772	3.917	4.162	2.4	2.46	2.47	10185275	null
11	PDE2A	HumanDrugable Set-3_44_B_10	92	D20	2.44	sample	sample	989704	879536	1198400	989704	1.02255e+06	14.7	14.1	17.9	3.873	3.813	4.162	2.46	2.4	2.47	9854956	5138 | PDE2A | phosphodiesterase 2A, cGMP-stimulated
1	ALDH1A3	HumanDrugable Set-3_2_G_05	298	M10	2.44	sample	sample	853896	704304	826064	826064	794755	17	15.5	13.8	4.084	3.956	3.783	2.59	2.49	2.24	9838267	220 | ALDH1A3 | aldehyde dehydrogenase 1 family, member A3
7	KCNJ12	HumanDrugable Set-3_26_G_08	304	M16	2.44	sample	sample	1395390	785024	1396700	1395390	1.19237e+06	18.3	11.1	18	4.193	3.478	4.17	2.66	2.19	2.47	9847952	3768 | KCNJ12 | potassium inwardly-rectifying channel, subfamily J, member 12
17	FMO4	HumanDrugable Set-3_65_G_10	307	M19	2.44	sample	sample	985224	1097820	958120	985224	1.01372e+06	16.1	16.3	13.8	4.005	4.025	3.789	2.54	2.53	2.25	9863664	2329 | FMO4 | flavin containing monooxygenase 4
21	HK2	HumanDrugable Set-3_82_E_09	210	I18	2.44	sample	sample	1280720	1169940	1713660	1280720	1.38811e+06	17.5	13.4	15.3	4.132	3.748	3.939	2.63	2.36	2.34	9869710	3099 | HK2 | hexokinase 2
16		Dux4 Qiagen	313	N01	2.43	sample	sample	732056	896968	991472	896968	873499	12.2	15.1	19.4	3.606	3.919	4.281	2.29	2.46	2.54	10185275	null
13		Dux4 Qiagen	313	N01	2.43	sample	sample	832160	1134870	947104	947104	971378	12.7	18.8	14.5	3.67	4.234	3.857	2.33	2.66	2.29	10185275	null
13		Dux4 Qiagen	337	O01	2.43	sample	sample	1081860	997040	820136	997040	966345	16.5	16.5	12.5	4.048	4.048	3.649	2.57	2.55	2.17	10185275	null
22	MAPK8IP2	HumanDrugable Set-3_87_G_03	317	N05	2.43	sample	sample	1341430	998192	2418300	1341430	1585974	14.1	11.4	22	3.823	3.511	4.457	2.43	2.21	2.64	9871785	23542 | MAPK8IP2 | mitogen-activated protein kinase 8 interacting protein 2
18	THRA	HumanDrugable Set-3_70_B_07	62	C14	2.42	sample	sample	1296050	316736	1302980	1296050	971922	19	10.8	16.7	4.247	3.432	4.065	2.7	2.16	2.41	9865392	7067 | THRA | thyroid hormone receptor, alpha (erythroblastic leukemia viral (v-erb-a) oncogene homolog, avian)
13		Dux4 Qiagen	361	P01	2.42	sample	sample	955992	882224	1031260	955992	956492	14.6	14.6	15.8	3.87	3.871	3.98	2.46	2.43	2.36	10185275	null
14		Dux4 Qiagen	361	P01	2.42	sample	sample	907216	937744	973888	937744	939616	14.1	15.8	15	3.822	3.983	3.905	2.43	2.5	2.32	10185275	null
22	VRK3	HumanDrugable Set-3_87_G_08	327	N15	2.42	sample	sample	1101340	1477740	1899690	1477740	1.49292e+06	11.6	16.9	17.2	3.538	4.077	4.108	2.25	2.56	2.44	9871810	51231 | VRK3 | vaccinia related kinase 3
19		Dux4 Qiagen	361	P01	2.41	sample	sample	972856	766184	823840	823840	854293	15.4	21.7	9.69	3.949	4.439	3.276	2.51	2.79	1.94	10185275	null
16		Dux4 Qiagen	338	O02	2.41	sample	sample	889376	966704	696912	889376	850997	14.8	16.3	13.7	3.887	4.027	3.773	2.47	2.53	2.24	10185275	null
22	MAP3K6	HumanDrugable Set-3_85_D_11	165	G21	2.41	sample	sample	1197600	1205880	2130590	1205880	1.51136e+06	12.6	13.8	19.3	3.659	3.783	4.274	2.32	2.38	2.54	9870875	9064 | MAP3K6 | mitogen-activated protein kinase kinase kinase 6
6	TRIM22	HumanDrugable Set-3_23_H_10	379	P19	2.41	sample	sample	807552	285552	1835120	807552	976075	14.2	8.75	27.4	3.825	3.129	4.778	2.43	1.97	2.84	9846806	10346 | TRIM22 | tripartite motif-containing 22
9	LGALS1	HumanDrugable Set-3_33_H_03	341	O05	2.41	sample	sample	1597700	735072	1791510	1597700	1.37476e+06	18.6	9.13	19.4	4.22	3.191	4.279	2.68	2.01	2.54	9850794	3956 | LGALS1 | lectin, galactoside-binding, soluble, 1
7		Dux4 Qiagen	338	O02	2.41	sample	sample	1183900	925376	1241120	1183900	1.1168e+06	15.5	13.1	16	3.956	3.715	4	2.51	2.34	2.37	10185275	null
8	MLN	HumanDrugable Set-3_32_G_11	334	N22	2.41	sample	sample	332856	1180550	1157850	1157850	890419	11.5	17.5	16.3	3.52	4.132	4.023	2.24	2.6	2.39	9850382	4295 | MLN | motilin
3	MCOLN3	HumanDrugable Set-3_10_D_04	152	G08	2.41	sample	sample	879064	426816	896016	879064	733965	13.6	18.7	12.6	3.762	4.226	3.661	2.39	2.66	2.17	9841335	55283 | MCOLN3 | mucolipin 3
14		Dux4 Qiagen	362	P02	2.4	sample	sample	954616	935888	874688	935888	921731	14.9	15.8	13.5	3.896	3.98	3.75	2.48	2.5	2.23	10185275	null
2		Dux4 Qiagen	362	P02	2.4	sample	sample	732272	879984	640936	732272	751064	12.9	17.2	14	3.694	4.101	3.811	2.35	2.58	2.26	10185275	null
17	FBXO16	HumanDrugable Set-3_67_E_11	237	J21	2.4	sample	sample	1063070	986848	840952	986848	963623	17.3	14.6	12.1	4.115	3.871	3.601	2.61	2.43	2.14	9864374	157574 | FBXO16 | F-box protein 16
20	PPP1R2	HumanDrugable Set-3_78_A_07	14	A14	2.39	sample	sample	1220660	1074350	1052490	1074350	1.11583e+06	15.9	15.8	12.3	3.992	3.979	3.616	2.54	2.5	2.15	9868070	5504 | PPP1R2 | protein phosphatase 1, regulatory (inhibitor) subunit 2
6		Dux4 Qiagen	362	P02	2.39	sample	sample	792992	429768	1135080	792992	785947	13.9	13.2	17	3.799	3.719	4.085	2.41	2.34	2.42	10185275	null
7	MXD4	HumanDrugable Set-3_27_A_11	45	B21	2.39	sample	sample	1310220	1019010	945336	1019010	1091522	17.2	14.5	12.2	4.102	3.854	3.607	2.61	2.42	2.14	9848069	10608 | MXD4 | MAX dimerization protein 4
16	CES1	HumanDrugable Set-3_64_B_09	90	D18	2.39	sample	sample	747328	945984	783992	783992	825768	12.4	16	15.4	3.636	3.996	3.942	2.31	2.51	2.34	9863006	1066 | CES1 | carboxylesterase 1 (monocyte/macrophage serine esterase 1)
1	EIF3F	HumanDrugable Set-3_3_A_07	37	B13	2.39	sample	sample	687344	602776	1006070	687344	765397	13.7	13.3	16.8	3.771	3.731	4.067	2.4	2.35	2.41	9838379	8665 | EIF3F | eukaryotic translation initiation factor 3, subunit F
12	DIMT1L	HumanDrugable Set-3_47_G_04	319	N07	2.38	sample	sample	833512	1334320	1610760	1334320	1.25953e+06	11	16.1	17.1	3.462	4.011	4.095	2.2	2.52	2.43	9856386	27292 | DIMT1L | DIM1 dimethyladenosine transferase 1-like (S. cerevisiae)
10	ZBTB16	HumanDrugable Set-3_40_D_03	174	H06	2.38	sample	sample	866104	717016	1266700	866104	949940	15.2	12.6	15.7	3.926	3.653	3.977	2.49	2.3	2.36	9853412	7704 | ZBTB16 | zinc finger and BTB domain containing 16
7		Dux4 Qiagen	361	P01	2.38	sample	sample	1131410	1112180	982928	1112180	1075506	14.8	15.8	12.7	3.891	3.98	3.663	2.47	2.5	2.17	10185275	null
3		Dux4 Qiagen	289	M01	2.38	sample	sample	928400	441624	739232	739232	703085	14.3	19.4	10.4	3.841	4.275	3.383	2.44	2.69	2.01	10185275	null
20	PPP1R14A	HumanDrugable Set-3_80_B_05	82	D10	2.38	sample	sample	970872	805144	1722940	970872	1.16632e+06	12.7	11.8	20.1	3.662	3.562	4.327	2.33	2.24	2.57	9868894	94274 | PPP1R14A | protein phosphatase 1, regulatory (inhibitor) subunit 14A
17		Dux4 Qiagen	362	P02	2.38	sample	sample	960976	1032550	833968	960976	942498	15.7	15.3	12	3.969	3.937	3.589	2.52	2.48	2.13	10185275	null
2		Dux4 Qiagen	338	O02	2.38	sample	sample	615944	891208	708632	708632	738595	10.9	17.4	15.5	3.444	4.12	3.956	2.19	2.59	2.35	10185275	null
15		Dux4 Qiagen	362	P02	2.37	sample	sample	1133930	976152	902264	976152	1.00412e+06	15.8	15.1	12	3.983	3.919	3.583	2.53	2.46	2.13	10185275	null
16	RAD51C	HumanDrugable Set-3_63_H_10	379	P19	2.37	sample	sample	826920	683424	946152	826920	818832	13.8	11.5	18.6	3.782	3.527	4.214	2.4	2.22	2.5	9862910	5889 | RAD51C | RAD51 homolog C (S. cerevisiae)
18		Dux4 Qiagen	338	O02	2.37	sample	sample	932656	558048	853664	853664	781456	13.7	19	11	3.772	4.249	3.455	2.4	2.67	2.05	10185275	null
12	RASSF3	HumanDrugable Set-3_46_G_04	296	M08	2.37	sample	sample	1186620	1033770	1384690	1186620	1.20169e+06	15.7	12.5	14.7	3.972	3.643	3.877	2.52	2.29	2.3	9855983	283349 | RASSF3 | Ras association (RalGDS/AF-6) domain family member 3
21	GAK	HumanDrugable Set-3_82_F_07	254	K14	2.37	sample	sample	1296440	1307180	1181890	1296440	1.26184e+06	17.8	15	10.6	4.15	3.908	3.403	2.64	2.46	2.02	9869750	2580 | GAK | cyclin G associated kinase
16		Dux4 Qiagen	337	O01	2.37	sample	sample	730696	979448	726152	730696	812099	12.2	16.5	14.2	3.603	4.046	3.832	2.29	2.54	2.27	10185275	null
22	ROCK2	HumanDrugable Set-3_86_H_03	342	O06	2.36	sample	sample	1219460	805640	2663540	1219460	1562880	12.9	9.2	24.2	3.685	3.201	4.596	2.34	2.01	2.73	9871436	9475 | ROCK2 | Rho-associated, coiled-coil containing protein kinase 2
18		Dux4 Qiagen	361	P01	2.36	sample	sample	966168	431584	1021350	966168	806367	14.2	14.7	13.1	3.823	3.879	3.713	2.43	2.44	2.2	10185275	null
5	GCS1	HumanDrugable Set-3_17_H_04	343	O07	2.35	sample	sample	902416	680440	871544	871544	818133	16.3	12.1	13.8	4.023	3.595	3.782	2.56	2.26	2.24	9844358	7841 | GCS1 | glucosidase I
4		Dux4 Qiagen	314	N02	2.35	sample	sample	665872	904904	1111380	904904	894052	11.6	15.3	15.4	3.53	3.938	3.942	2.24	2.48	2.34	10185275	null
18		Dux4 Qiagen	314	N02	2.35	sample	sample	794800	578296	904328	794800	759141	11.6	19.7	11.6	3.541	4.301	3.538	2.25	2.7	2.1	10185275	null
10	TMEM158	HumanDrugable Set-3_38_F_09	258	K18	2.35	sample	sample	850240	713712	1146940	850240	903631	14.9	12.5	14.3	3.899	3.647	3.833	2.48	2.29	2.27	9852736	25907 | TMEM158 | transmembrane protein 158
14		Dux4 Qiagen	314	N02	2.35	sample	sample	891128	862872	845424	862872	866475	13.9	14.5	13	3.797	3.863	3.701	2.41	2.43	2.2	10185275	null
20	MTMR3	HumanDrugable Set-3_79_C_06	131	F11	2.34	sample	sample	1179090	886992	1110860	1110860	1.05898e+06	15.4	13	12.9	3.942	3.702	3.694	2.5	2.33	2.19	9868567	8897 | MTMR3 | myotubularin related protein 3
15	HJURP	HumanDrugable Set-3_58_F_08	256	K16	2.34	sample	sample	1014940	746112	1193630	1014940	984894	14.2	11.6	15.9	3.823	3.531	3.987	2.43	2.22	2.37	9860784	55355 | HJURP | Holliday junction recognition protein
14	LYL1	HumanDrugable Set-3_54_A_05	10	A10	2.34	sample	sample	1065230	676920	879776	879776	873975	16.6	11.4	13.5	4.054	3.513	3.758	2.58	2.21	2.23	9858908	4066 | LYL1 | lymphoblastic leukemia derived sequence 1
18		Dux4 Qiagen	290	M02	2.34	sample	sample	918680	498664	858432	858432	758592	13.5	17	11	3.75	4.087	3.463	2.38	2.57	2.05	10185275	null
19		Dux4 Qiagen	290	M02	2.34	sample	sample	638240	721552	1043300	721552	801031	10.1	20.4	12.3	3.341	4.352	3.617	2.12	2.74	2.15	10185275	null
13		Dux4 Qiagen	290	M02	2.33	sample	sample	989080	776136	849584	849584	871600	15.1	12.9	13	3.919	3.686	3.7	2.49	2.32	2.2	10185275	null
14		Dux4 Qiagen	290	M02	2.33	sample	sample	934304	727080	924464	924464	861949	14.6	12.3	14.2	3.865	3.616	3.83	2.46	2.27	2.27	10185275	null
16		Dux4 Qiagen	314	N02	2.33	sample	sample	958432	826672	563304	826672	782803	15.9	13.9	11	3.994	3.801	3.465	2.54	2.39	2.06	10185275	null
14	TAPBP	HumanDrugable Set-3_53_B_02	51	C03	2.33	sample	sample	752944	849480	967480	849480	856635	11.7	14.3	14.9	3.553	3.84	3.896	2.26	2.41	2.31	9858540	6892 | TAPBP | TAP binding protein (tapasin)
6		Dux4 Qiagen	338	O02	2.33	sample	sample	940336	345752	947056	940336	744381	16.5	10.6	14.2	4.045	3.405	3.824	2.57	2.14	2.27	10185275	null
21	PIK3R1	HumanDrugable Set-3_83_H_10	379	P19	2.33	sample	sample	1204580	992616	1462660	1204580	1219952	16.5	11.4	13.1	4.044	3.511	3.711	2.57	2.21	2.2	9870267	5295 | PIK3R1 | phosphoinositide-3-kinase, regulatory subunit 1 (alpha)
7		Dux4 Qiagen	337	O01	2.33	sample	sample	909784	1018320	1114930	1018320	1.01434e+06	11.9	14.5	14.4	3.576	3.853	3.845	2.27	2.42	2.28	10185275	null
9	ANKH	HumanDrugable Set-3_35_E_08	231	J15	2.32	sample	sample	1187180	1057040	1242030	1187180	1.16208e+06	13.8	13.1	13.5	3.791	3.715	3.751	2.41	2.34	2.23	9851473	56172 | ANKH | ankylosis, progressive homolog (mouse)
20	CDC25C	HumanDrugable Set-3_78_B_03	54	C06	2.32	sample	sample	1168690	715720	1320250	1168690	1068220	15.2	10.5	15.4	3.929	3.393	3.943	2.5	2.13	2.34	9868100	995 | CDC25C | cell division cycle 25 homolog C (S. pombe)
3		Dux4 Qiagen	338	O02	2.32	sample	sample	960496	261824	1019810	960496	747377	14.8	11.5	14.4	3.89	3.521	3.847	2.47	2.21	2.28	10185275	null
14		Dux4 Qiagen	289	M01	2.32	sample	sample	827320	782344	924992	827320	844885	12.9	13.2	14.2	3.689	3.721	3.831	2.34	2.34	2.27	10185275	null
2		Dux4 Qiagen	290	M02	2.32	sample	sample	576368	617152	920456	617152	704659	10.2	12	20.2	3.349	3.589	4.333	2.13	2.26	2.57	10185275	null
11		Dux4 Qiagen	313	N01	2.31	sample	sample	953168	848912	818648	848912	873576	14.1	13.6	12.2	3.819	3.762	3.612	2.43	2.37	2.14	10185275	null
4		Dux4 Qiagen	337	O01	2.31	sample	sample	739728	721072	1092340	739728	851047	12.8	12.2	15.1	3.682	3.611	3.917	2.34	2.27	2.32	10185275	null
13		Dux4 Qiagen	289	M01	2.31	sample	sample	718488	892024	950520	892024	853677	11	14.8	14.5	3.458	3.887	3.862	2.2	2.44	2.29	10185275	null
23	DCLK2	HumanDrugable Set-3_89_H_04	343	O07	2.31	sample	sample	1549120	1507280	2824190	1549120	1.9602e+06	13.6	10.7	16.3	3.765	3.418	4.03	2.39	2.15	2.39	9872528	166614 | DCLK2 | doublecortin-like kinase 2
18	GHRHR	HumanDrugable Set-3_72_E_02	220	J04	2.31	sample	sample	764904	449032	1067220	764904	760385	11.2	15.3	13.7	3.486	3.936	3.777	2.21	2.47	2.24	9866187	2692 | GHRHR | growth hormone releasing hormone receptor
2		Dux4 Qiagen	314	N02	2.31	sample	sample	638752	676760	725152	676760	680221	11.3	13.2	15.9	3.497	3.722	3.989	2.22	2.34	2.37	10185275	null
10	KCNA1	HumanDrugable Set-3_39_C_11	141	F21	2.31	sample	sample	937328	864272	733752	864272	845117	16.4	15.2	9.12	4.04	3.923	3.189	2.57	2.47	1.89	9852999	3736 | KCNA1 | potassium voltage-gated channel, shaker-related subfamily, member 1 (episodic ataxia with myokymia)
13		Dux4 Qiagen	362	P02	2.31	sample	sample	835808	857056	831496	835808	841453	12.8	14.2	12.7	3.676	3.829	3.669	2.34	2.41	2.18	10185275	null
16	CYP4V2	HumanDrugable Set-3_62_H_06	348	O12	2.31	sample	sample	1189980	546944	641432	641432	792785	19.8	9.22	12.6	4.307	3.205	3.653	2.74	2.02	2.17	9862487	285440 | CYP4V2 | cytochrome P450, family 4, subfamily V, polypeptide 2
11		Dux4 Qiagen	314	N02	2.31	sample	sample	928400	887392	787632	887392	867808	13.7	14.2	11.8	3.781	3.826	3.556	2.4	2.41	2.11	10185275	null
17		Dux4 Qiagen	313	N01	2.31	sample	sample	879056	905488	824024	879056	869523	14.3	13.4	11.9	3.841	3.747	3.572	2.44	2.36	2.12	10185275	null
9	PLA2G7	HumanDrugable Set-3_34_H_09	354	O18	2.3	sample	sample	957320	1021280	1520210	1021280	1166270	11.2	12.7	16.5	3.481	3.665	4.042	2.21	2.3	2.4	9851227	7941 | PLA2G7 | phospholipase A2, group VII (platelet-activating factor acetylhydrolase, plasma)
18	LHCGR	HumanDrugable Set-3_72_D_11	190	H22	2.3	sample	sample	1023470	220544	1615940	1023470	953318	15	7.52	20.8	3.906	2.91	4.375	2.48	1.83	2.6	9866182	3973 | LHCGR | luteinizing hormone/choriogonadotropin receptor
3		Dux4 Qiagen	313	N01	2.3	sample	sample	885096	368160	716912	716912	656723	13.7	16.1	10.1	3.772	4.013	3.339	2.4	2.52	1.98	10185275	null
2	UROD	HumanDrugable Set-3_6_E_11	214	I22	2.3	sample	sample	679720	586432	760976	679720	675709	12	11.4	16.7	3.587	3.516	4.059	2.28	2.21	2.41	9839808	7389 | UROD | uroporphyrinogen decarboxylase
4	WTAP	HumanDrugable Set-3_16_B_06	84	D12	2.3	sample	sample	501200	833184	1361180	833184	898521	8.69	14.1	18.8	3.12	3.819	4.234	1.98	2.4	2.51	9843663	9589 | WTAP | Wilms tumor 1 associated protein
17	TYMS	HumanDrugable Set-3_67_D_02	171	H03	2.3	sample	sample	685624	820128	1160160	820128	888637	11.2	12.2	16.7	3.482	3.604	4.065	2.21	2.27	2.41	9864279	7298 | TYMS | thymidylate synthetase
21	ACVR2A	HumanDrugable Set-3_81_E_02	195	I03	2.3	sample	sample	787064	1050490	1957420	1050490	1.26499e+06	10.8	12.1	17.5	3.43	3.593	4.131	2.18	2.26	2.45	9869273	92 | ACVR2A | activin A receptor, type IIA
18	S1PR1	HumanDrugable Set-3_71_H_09	377	P17	2.29	sample	sample	941176	252848	1485750	941176	893258	13.8	8.62	19.1	3.785	3.107	4.254	2.4	1.95	2.52	9865971	1901 | S1PR1 | sphingosine-1-phosphate receptor 1
15	BCAR1	HumanDrugable Set-3_58_H_03	342	O06	2.29	sample	sample	1001540	723976	1070840	1001540	932119	14	11.2	14.2	3.804	3.488	3.831	2.42	2.19	2.27	9860861	9564 | BCAR1 | breast cancer anti-estrogen resistance 1
8	TSPAN31	HumanDrugable Set-3_29_G_11	309	M21	2.29	sample	sample	399344	902632	852400	852400	718125	13.8	13.4	12	3.782	3.745	3.581	2.4	2.35	2.12	9849176	6302 | TSPAN31 | tetraspanin 31
16		Dux4 Qiagen	290	M02	2.29	sample	sample	810328	783960	624440	783960	739576	13.5	13.2	12.2	3.752	3.725	3.614	2.38	2.34	2.14	10185275	null
9	RAPSN	HumanDrugable Set-3_36_F_06	276	L12	2.29	sample	sample	1084040	1088870	1180540	1088870	1.11782e+06	12.6	13.5	12.8	3.66	3.758	3.677	2.33	2.36	2.18	9851915	5913 | RAPSN | receptor-associated protein of the synapse
12	SORT1	HumanDrugable Set-3_48_H_11	382	P22	2.29	sample	sample	1008730	1015740	1258740	1015740	1.0944e+06	13.3	12.3	13.4	3.737	3.617	3.739	2.37	2.27	2.22	9856874	6272 | SORT1 | sortilin 1
20	DUSP13	HumanDrugable Set-3_79_E_10	235	J19	2.29	sample	sample	835376	840168	1401130	840168	1025558	10.9	12.3	16.3	3.445	3.624	4.029	2.19	2.28	2.39	9868687	51207 | DUSP13 | dual specificity phosphatase 13
12	MYF5	HumanDrugable Set-3_45_F_05	249	K09	2.29	sample	sample	484672	1426970	1901240	1426970	1.27096e+06	6.41	17.2	20.2	2.68	4.108	4.334	1.7	2.58	2.57	9855534	4617 | MYF5 | myogenic factor 5
13	TEX13A	HumanDrugable Set-3_52_D_03	174	H06	2.29	sample	sample	781944	812336	876400	812336	823560	12	13.5	13.4	3.58	3.752	3.745	2.27	2.36	2.22	9858244	56157 | TEX13A | testis expressed 13A
14	GABRR2	HumanDrugable Set-3_56_G_06	324	N12	2.28	sample	sample	752448	747608	949608	752448	816555	11.7	12.6	14.6	3.553	3.656	3.869	2.26	2.3	2.3	9860019	2570 | GABRR2 | gamma-aminobutyric acid (GABA) receptor, rho 2
7		Dux4 Qiagen	362	P02	2.28	sample	sample	1009120	848664	1038050	1009120	965278	13.2	12	13.4	3.726	3.59	3.742	2.37	2.26	2.22	10185275	null
22	AKAP7	HumanDrugable Set-3_86_F_03	246	K06	2.28	sample	sample	1189860	847560	1956320	1189860	1.33125e+06	12.5	9.68	17.8	3.65	3.275	4.151	2.32	2.06	2.46	9871335	9465 | AKAP7 | A kinase (PRKA) anchor protein 7
18		Dux4 Qiagen	362	P02	2.28	sample	sample	828272	387832	1029600	828272	748568	12.1	13.2	13.2	3.601	3.725	3.725	2.29	2.34	2.21	10185275	null
18	SIGLEC7	HumanDrugable Set-3_69_B_05	57	C09	2.28	sample	sample	1085700	259592	1172170	1085700	839154	15.9	8.85	15.1	3.991	3.145	3.912	2.54	1.98	2.32	9864995	27036 | SIGLEC7 | sialic acid binding Ig-like lectin 7
15		Dux4 Qiagen	337	O01	2.28	sample	sample	1135140	769232	828520	828520	910964	15.8	11.9	11	3.985	3.575	3.46	2.53	2.25	2.05	10185275	null
19		Dux4 Qiagen	289	M01	2.28	sample	sample	1076490	458536	786624	786624	773883	17.1	13	9.25	4.095	3.698	3.209	2.6	2.33	1.9	10185275	null
4	CLEC4A	HumanDrugable Set-3_13_H_03	341	O05	2.28	sample	sample	700872	698408	1057480	700872	818920	12.2	11.8	14.6	3.604	3.564	3.87	2.29	2.24	2.3	9842741	50856 | CLEC4A | C-type lectin domain family 4, member A
17		Dux4 Qiagen	314	N02	2.28	sample	sample	759512	805968	982536	805968	849339	12.4	12	14.2	3.63	3.579	3.826	2.31	2.25	2.27	10185275	null
20		Dux4 Qiagen	361	P01	2.27	sample	sample	1056900	933232	935312	935312	975148	13.8	13.7	10.9	3.784	3.775	3.446	2.4	2.37	2.04	10185275	null
1		Dux4 Qiagen	314	N02	2.27	sample	sample	809824	474696	736200	736200	673573	16.1	10.5	12.3	4.007	3.386	3.617	2.55	2.13	2.15	10185275	null
12	TNFSF11	HumanDrugable Set-3_47_A_09	41	B17	2.27	sample	sample	708032	1086240	1616940	1086240	1.13707e+06	9.36	13.1	17.2	3.227	3.714	4.101	2.05	2.34	2.43	9856110	8600 | TNFSF11 | tumor necrosis factor (ligand) superfamily, member 11
4	MUC4	HumanDrugable Set-3_14_D_10	164	G20	2.27	sample	sample	771624	687792	954696	771624	804704	13.4	11.6	13.2	3.743	3.542	3.722	2.38	2.23	2.21	9842977	4585 | MUC4 | mucin 4, cell surface associated
10	PRMT6	HumanDrugable Set-3_37_B_08	63	C15	2.27	sample	sample	693816	776240	994696	776240	821584	12.2	13.6	12.4	3.606	3.768	3.628	2.29	2.37	2.15	9852128	55170 | PRMT6 | protein arginine methyltransferase 6
4	HERPUD1	HumanDrugable Set-3_15_B_02	75	D03	2.27	sample	sample	757712	751384	884600	757712	797899	13.1	12.7	12.2	3.716	3.67	3.612	2.36	2.31	2.14	9843240	9709 | HERPUD1 | homocysteine-inducible, endoplasmic reticulum stress-inducible, ubiquitin-like domain member 1
3	INSL4	HumanDrugable Set-3_11_C_07	133	F13	2.27	sample	sample	1044010	300264	671624	671624	671966	16.1	13.2	9.48	4.01	3.719	3.245	2.55	2.34	1.93	9841703	3641 | INSL4 | insulin-like 4 (placenta)
22		Dux4 Qiagen	337	O01	2.27	sample	sample	1331350	1111980	1237700	1237700	1227010	14	12.7	11.2	3.812	3.666	3.49	2.42	2.31	2.07	10185275	null
18		Dux4 Qiagen	289	M01	2.27	sample	sample	1025020	549824	538528	549824	704457	15	18.7	6.92	3.908	4.228	2.79	2.48	2.66	1.66	10185275	null
19		Dux4 Qiagen	362	P02	2.26	sample	sample	978816	475848	799816	799816	751493	15.5	13.5	9.41	3.958	3.752	3.233	2.51	2.36	1.92	10185275	null
1	METTL7A	HumanDrugable Set-3_3_A_03	29	B05	2.26	sample	sample	599728	757560	596880	599728	651389	11.9	16.7	9.95	3.574	4.061	3.314	2.27	2.55	1.97	9838359	25840 | METTL7A | methyltransferase like 7A
17		Dux4 Qiagen	361	P01	2.26	sample	sample	795016	899848	798280	798280	831048	13	13.3	11.5	3.696	3.738	3.526	2.35	2.35	2.09	10185275	null
1		Dux4 Qiagen	338	O02	2.26	sample	sample	769368	433536	816760	769368	673221	15.3	9.55	13.6	3.934	3.256	3.766	2.5	2.05	2.23	10185275	null
16		Dux4 Qiagen	289	M01	2.26	sample	sample	779456	723872	630248	723872	711192	13	12.2	12.4	3.696	3.61	3.627	2.35	2.27	2.15	10185275	null
2	HECW2	HumanDrugable Set-3_5_B_06	59	C11	2.26	sample	sample	659128	540712	736792	659128	645544	11.6	10.5	16.1	3.542	3.399	4.012	2.25	2.14	2.38	9839230	57520 | HECW2 | HECT, C2 and WW domain containing E3 ubiquitin protein ligase 2
16	GDI1	HumanDrugable Set-3_61_C_05	105	E09	2.26	sample	sample	644360	826304	667800	667800	712821	10.7	13.9	13.1	3.422	3.801	3.711	2.17	2.39	2.2	9861827	2664 | GDI1 | GDP dissociation inhibitor 1
22		Dux4 Qiagen	361	P01	2.25	sample	sample	1156580	1076920	1429180	1156580	1.22089e+06	12.2	12.3	13	3.609	3.62	3.698	2.29	2.28	2.19	10185275	null
9	PIP5KL1	HumanDrugable Set-3_35_A_10	43	B19	2.25	sample	sample	1159860	875088	1220450	1159860	1.08513e+06	13.5	10.9	13.2	3.758	3.442	3.725	2.39	2.16	2.21	9851283	138429 | PIP5KL1 | phosphatidylinositol-4-phosphate 5-kinase-like 1
17		Dux4 Qiagen	337	O01	2.25	sample	sample	907384	612248	1005040	907384	841557	14.8	9.08	14.5	3.886	3.183	3.858	2.47	2	2.29	10185275	null
6		Dux4 Qiagen	313	N01	2.25	sample	sample	817424	367368	790056	790056	658283	14.3	11.3	11.8	3.843	3.492	3.562	2.44	2.2	2.11	10185275	null
8	SCARB2	HumanDrugable Set-3_29_C_11	117	E21	2.25	sample	sample	319312	767176	1098170	767176	728219	11	11.4	15.4	3.46	3.51	3.947	2.2	2.21	2.34	9848975	950 | SCARB2 | scavenger receptor class B, member 2
17		Dux4 Qiagen	289	M01	2.25	sample	sample	829600	813424	805520	813424	816181	13.5	12.1	11.6	3.757	3.592	3.539	2.39	2.26	2.1	10185275	null
7		Dux4 Qiagen	290	M02	2.25	sample	sample	1042450	748360	1016620	1016620	935810	13.7	10.6	13.1	3.773	3.409	3.712	2.4	2.14	2.2	10185275	null
19	PTGER3	HumanDrugable Set-3_73_D_06	155	G11	2.25	sample	sample	407384	604176	1498270	604176	836610	6.47	17.1	17.6	2.693	4.096	4.139	1.71	2.58	2.46	9866559	5733 | PTGER3 | prostaglandin E receptor 3 (subtype EP3)
9		Dux4 Qiagen	361	P01	2.24	sample	sample	1161480	966768	1060280	1060280	1.06284e+06	13.5	12	11.5	3.76	3.586	3.522	2.39	2.25	2.09	10185275	null
21	CDK6	HumanDrugable Set-3_81_F_07	253	K13	2.24	sample	sample	865896	1000760	1547650	1000760	1138102	11.9	11.5	13.9	3.568	3.523	3.792	2.27	2.22	2.25	9869348	1021 | CDK6 | cyclin-dependent kinase 6
3	NKD1	HumanDrugable Set-3_10_E_11	214	I22	2.24	sample	sample	850880	232344	997600	850880	693608	13.1	10.2	14.1	3.715	3.349	3.816	2.36	2.11	2.26	9841420	85407 | NKD1 | naked cuticle homolog 1 (Drosophila)
18	GRM5	HumanDrugable Set-3_72_C_08	136	F16	2.24	sample	sample	619024	429960	1097530	619024	715505	9.07	14.7	14.1	3.181	3.873	3.817	2.02	2.44	2.26	9866117	2915 | GRM5 | glutamate receptor, metabotropic 5
11	HMGCL	HumanDrugable Set-3_43_G_08	327	N15	2.24	sample	sample	587048	898616	1008060	898616	831241	8.69	14.4	15.1	3.12	3.844	3.912	1.98	2.42	2.32	9854794	3155 | HMGCL | 3-hydroxymethyl-3-methylglutaryl-Coenzyme A lyase
12	HOXD12	HumanDrugable Set-3_47_B_02	75	D03	2.24	sample	sample	874968	1059250	1179440	1059250	1037886	11.6	12.8	12.5	3.532	3.678	3.645	2.24	2.31	2.16	9856125	3238 | HOXD12 | homeobox D12
13	KCNK1	HumanDrugable Set-3_49_E_08	207	I15	2.24	sample	sample	768336	571328	1095760	768336	811808	11.8	9.48	16.8	3.555	3.244	4.067	2.26	2.04	2.41	9857110	3775 | KCNK1 | potassium channel, subfamily K, member 1
11		Dux4 Qiagen	338	O02	2.24	sample	sample	820504	703000	899224	820504	807576	12.1	11.2	13.4	3.603	3.489	3.747	2.29	2.19	2.22	10185275	null
3	KIAA0101	HumanDrugable Set-3_9_B_03	53	C05	2.23	sample	sample	757568	241184	1046040	757568	681597	11.7	10.6	14.8	3.547	3.403	3.884	2.25	2.14	2.3	9840827	9768 | KIAA0101 | KIAA0101
4		Dux4 Qiagen	289	M01	2.23	sample	sample	723608	630176	978720	723608	777501	12.6	10.7	13.5	3.65	3.416	3.758	2.32	2.15	2.23	10185275	null
13		Dux4 Qiagen	314	N02	2.23	sample	sample	706936	773032	851856	773032	777275	10.8	12.8	13	3.435	3.68	3.704	2.18	2.31	2.2	10185275	null
20	PPP2R3B	HumanDrugable Set-3_79_B_10	91	D19	2.23	sample	sample	956904	844448	983976	956904	928443	12.5	12.4	11.5	3.641	3.631	3.519	2.31	2.28	2.09	9868537	28227 | PPP2R3B | protein phosphatase 2 (formerly 2A), regulatory subunit B'', beta
6	ERCC3	HumanDrugable Set-3_23_E_08	231	J15	2.23	sample	sample	951152	223592	1046260	951152	740335	16.7	6.85	15.6	4.061	2.776	3.968	2.58	1.75	2.35	9846644	2071 | ERCC3 | excision repair cross-complementing rodent repair deficiency, complementation group 3 (xeroderma pigmentosum group B complementing)
14	KCNE3	HumanDrugable Set-3_54_B_02	52	C04	2.23	sample	sample	726152	623368	976520	726152	775347	11.3	10.5	15	3.501	3.394	3.909	2.22	2.13	2.32	9858943	10008 | KCNE3 | potassium voltage-gated channel, Isk-related family, member 3
10		Dux4 Qiagen	361	P01	2.23	sample	sample	596168	659152	1186350	659152	813890	10.5	11.6	14.7	3.387	3.532	3.882	2.15	2.22	2.3	10185275	null
7	NR1D1	HumanDrugable Set-3_25_D_07	157	G13	2.22	sample	sample	1150430	415512	1566060	1150430	1.044e+06	15.1	5.9	20.2	3.915	2.56	4.335	2.49	1.61	2.57	9847393	9572 | NR1D1 | nuclear receptor subfamily 1, group D, member 1
2		Dux4 Qiagen	289	M01	2.22	sample	sample	421480	750400	743832	743832	638571	7.45	14.6	16.3	2.897	3.871	4.026	1.84	2.43	2.39	10185275	null
10		Dux4 Qiagen	290	M02	2.22	sample	sample	636648	787200	901440	787200	775096	11.2	13.8	11.2	3.482	3.788	3.486	2.21	2.38	2.07	10185275	null
19	FZD5	HumanDrugable Set-3_73_D_10	163	G19	2.22	sample	sample	617896	383952	1406880	617896	802909	9.81	10.9	16.5	3.294	3.442	4.048	2.09	2.16	2.4	9866579	7855 | FZD5 | frizzled homolog 5 (Drosophila)
5		Dux4 Qiagen	313	N01	2.22	sample	sample	822928	544192	760768	760768	709296	14.8	9.66	12	3.89	3.273	3.585	2.47	2.06	2.13	10185275	null
20		Dux4 Qiagen	289	M01	2.22	sample	sample	1035500	726592	1025840	1025840	929311	13.5	10.7	12	3.755	3.414	3.579	2.39	2.15	2.12	10185275	null
11		Dux4 Qiagen	361	P01	2.22	sample	sample	580256	905136	930632	905136	805341	8.59	14.5	13.9	3.103	3.854	3.797	1.97	2.42	2.25	10185275	null
18	C5AR1	HumanDrugable Set-3_71_F_05	273	L09	2.22	sample	sample	911416	320744	907504	907504	713221	13.4	10.9	11.7	3.739	3.451	3.543	2.38	2.17	2.1	9865850	728 | C5AR1 | complement component 5a receptor 1
11	MFRP	HumanDrugable Set-3_44_G_07	326	N14	2.21	sample	sample	599400	722048	1137790	722048	819746	8.88	11.5	17	3.15	3.528	4.087	2	2.22	2.43	9855192	83552 | MFRP | membrane frizzled-related protein
11	MED24	HumanDrugable Set-3_43_B_10	91	D19	2.21	sample	sample	564992	725544	1203100	725544	831212	8.37	11.6	18	3.065	3.535	4.167	1.95	2.22	2.47	9854556	9862 | MED24 | mediator complex subunit 24
12	ACSL4	HumanDrugable Set-3_45_D_11	165	G21	2.21	sample	sample	755328	1190180	1106950	1106950	1017486	9.99	14.4	11.7	3.32	3.846	3.554	2.11	2.42	2.11	9855464	2182 | ACSL4 | acyl-CoA synthetase long-chain family member 4
20		Dux4 Qiagen	362	P02	2.21	sample	sample	966152	810760	959808	959808	912240	12.6	11.9	11.2	3.655	3.572	3.483	2.32	2.25	2.07	10185275	null
21		Dux4 Qiagen	361	P01	2.21	sample	sample	696576	1642840	1016820	1016820	1.11875e+06	9.54	18.9	9.1	3.254	4.238	3.186	2.07	2.66	1.89	10185275	null
19		Dux4 Qiagen	338	O02	2.21	sample	sample	696256	353568	1294020	696256	781281	11.1	10	15.2	3.466	3.323	3.928	2.2	2.09	2.33	10185275	null
16	HES6	HumanDrugable Set-3_64_G_09	330	N18	2.21	sample	sample	642904	644584	734000	644584	673829	10.7	10.9	14.4	3.418	3.442	3.847	2.17	2.16	2.28	9863257	55502 | HES6 | hairy and enhancer of split 6 (Drosophila)
4		Dux4 Qiagen	313	N01	2.2	sample	sample	464896	903272	975288	903272	781152	8.06	15.3	13.5	3.012	3.936	3.753	1.91	2.47	2.23	10185275	null
21		Dux4 Qiagen	337	O01	2.2	sample	sample	1090790	989464	1067060	1067060	1.0491e+06	14.9	11.4	9.55	3.901	3.506	3.256	2.48	2.2	1.93	10185275	null
7		Dux4 Qiagen	313	N01	2.2	sample	sample	833872	957896	846160	846160	879309	10.9	13.6	10.9	3.45	3.765	3.447	2.19	2.37	2.05	10185275	null
8		Dux4 Qiagen	313	N01	2.2	sample	sample	451376	665848	741920	665848	619715	15.6	9.89	10.4	3.959	3.306	3.381	2.52	2.08	2.01	10185275	null
9	TUBG2	HumanDrugable Set-3_36_B_07	86	D14	2.2	sample	sample	1065990	784088	1235880	1065990	1.02865e+06	12.4	9.74	13.4	3.636	3.284	3.743	2.31	2.06	2.22	9851721	27175 | TUBG2 | tubulin, gamma 2
20		Dux4 Qiagen	338	O02	2.2	sample	sample	951672	979920	754048	951672	895213	12.4	14.4	8.79	3.633	3.846	3.135	2.31	2.42	1.86	10185275	null
17	KDELR3	HumanDrugable Set-3_68_B_02	76	D04	2.19	sample	sample	767416	764200	766976	766976	766197	12.5	11.3	11.1	3.645	3.502	3.468	2.32	2.2	2.06	9864578	11015 | KDELR3 | KDEL (Lys-Asp-Glu-Leu) endoplasmic reticulum protein retention receptor 3
12	RPL27	HumanDrugable Set-3_47_C_09	137	F17	2.19	sample	sample	929368	970912	1021120	970912	973800	12.3	11.7	10.8	3.619	3.552	3.438	2.3	2.23	2.04	9856210	6155 | RPL27 | ribosomal protein L27
6		Dux4 Qiagen	337	O01	2.19	sample	sample	744416	381536	679288	679288	601747	13.1	11.7	10.2	3.708	3.547	3.344	2.36	2.23	1.98	10185275	null
12		Dux4 Qiagen	337	O01	2.19	sample	sample	908816	1135320	882472	908816	975536	12	13.7	9.36	3.587	3.778	3.227	2.28	2.38	1.91	10185275	null
10	XPA	HumanDrugable Set-3_39_E_04	223	J07	2.19	sample	sample	700192	548064	1059250	700192	769169	12.3	9.62	13.2	3.619	3.266	3.719	2.3	2.05	2.21	9853064	7507 | XPA | xeroderma pigmentosum, complementation group A
6		Dux4 Qiagen	314	N02	2.18	sample	sample	702408	315768	866848	702408	628341	12.3	9.67	13	3.624	3.274	3.696	2.3	2.06	2.19	10185275	null
16	GPLD1	HumanDrugable Set-3_64_C_10	140	F20	2.18	sample	sample	707984	670096	587768	670096	655283	11.8	11.3	11.5	3.558	3.498	3.527	2.26	2.2	2.09	9863061	2822 | GPLD1 | glycosylphosphatidylinositol specific phospholipase D1
15		Dux4 Qiagen	361	P01	2.18	sample	sample	953528	704984	789344	789344	815952	13.3	10.9	10.5	3.733	3.449	3.391	2.37	2.17	2.01	10185275	null
19		Dux4 Qiagen	314	N02	2.18	sample	sample	731912	478488	819616	731912	676672	11.6	13.5	9.64	3.538	3.76	3.269	2.25	2.36	1.94	10185275	null
9		Dux4 Qiagen	338	O02	2.18	sample	sample	956080	1129900	884992	956080	990324	11.1	14	9.59	3.479	3.811	3.262	2.21	2.4	1.94	10185275	null
14	CALCB	HumanDrugable Set-3_54_G_02	292	M04	2.18	sample	sample	733136	545360	941496	733136	739997	11.4	9.19	14.5	3.515	3.201	3.856	2.23	2.01	2.29	9859194	797 | CALCB | calcitonin-related polypeptide beta
15	LOC136242	HumanDrugable Set-3_59_D_11	189	H21	2.18	sample	sample	886176	1108140	515888	886176	836735	12.4	17.2	6.85	3.628	4.102	2.777	2.3	2.58	1.65	9861102	136242 | LOC136242 | Peptidase S1 domain-containing protein LOC136242
16	TUBA8	HumanDrugable Set-3_63_G_10	331	N19	2.18	sample	sample	748424	557808	655296	655296	653843	12.4	9.41	12.8	3.638	3.234	3.684	2.31	2.03	2.19	9862859	51807 | TUBA8 | tubulin, alpha 8
18	GPR37	HumanDrugable Set-3_72_H_06	372	P12	2.18	sample	sample	701888	354680	937744	701888	664771	10.3	12.1	12	3.362	3.596	3.59	2.14	2.26	2.13	9866358	2861 | GPR37 | G protein-coupled receptor 37 (endothelin receptor type B-like)
3	CAPN3	HumanDrugable Set-3_10_E_06	204	I12	2.18	sample	sample	727736	184632	1186530	727736	699633	11.2	8.1	16.7	3.489	3.017	4.066	2.22	1.9	2.41	9841395	825 | CAPN3 | calpain 3, (p94)
15		Dux4 Qiagen	314	N02	2.17	sample	sample	932208	623696	882248	882248	812717	13	9.66	11.7	3.701	3.273	3.551	2.35	2.06	2.11	10185275	null
7		Dux4 Qiagen	314	N02	2.17	sample	sample	865848	759816	933472	865848	853045	11.4	10.8	12	3.505	3.431	3.589	2.23	2.16	2.13	10185275	null
10		Dux4 Qiagen	362	P02	2.17	sample	sample	611640	554440	1145830	611640	770637	10.7	9.73	14.2	3.424	3.282	3.832	2.18	2.06	2.27	10185275	null
1	APOA5	HumanDrugable Set-3_3_D_09	185	H17	2.17	sample	sample	644520	575960	530792	575960	583757	12.8	12.7	8.84	3.678	3.665	3.145	2.34	2.3	1.87	9838539	116519 | APOA5 | apolipoprotein A-V
14	JUNB	HumanDrugable Set-3_53_B_05	57	C09	2.17	sample	sample	610552	693184	854016	693184	719251	9.52	11.7	13.1	3.251	3.547	3.716	2.07	2.23	2.2	9858555	3726 | JUNB | jun B proto-oncogene
11		Dux4 Qiagen	289	M01	2.17	sample	sample	807392	769936	652624	769936	743317	12	12.3	9.75	3.58	3.621	3.285	2.27	2.28	1.95	10185275	null
2		Dux4 Qiagen	313	N01	2.16	sample	sample	455088	540056	794776	540056	596640	8.04	10.5	17.4	3.008	3.397	4.121	1.91	2.14	2.45	10185275	null
11	IL13	HumanDrugable Set-3_41_B_10	67	C19	2.16	sample	sample	842440	659584	723744	723744	741923	12.5	10.5	10.8	3.641	3.398	3.434	2.31	2.14	2.04	9853750	3596 | IL13 | interleukin 13
14		Dux4 Qiagen	313	N01	2.16	sample	sample	799536	634768	682192	682192	705499	12.5	10.7	10.5	3.64	3.42	3.391	2.31	2.15	2.01	10185275	null
20	LPPR2	HumanDrugable Set-3_80_A_03	30	B06	2.16	sample	sample	775832	849112	948544	849112	857829	10.1	12.5	11.1	3.338	3.639	3.466	2.12	2.29	2.06	9868854	64748 | LPPR2 | lipid phosphate phosphatase-related protein type 2
17	SIPA1	HumanDrugable Set-3_68_G_11	334	N22	2.15	sample	sample	792240	802672	616280	792240	737064	12.9	11.9	8.89	3.691	3.573	3.153	2.34	2.25	1.87	9864873	6494 | SIPA1 | signal-induced proliferation-associated 1
20		Dux4 Qiagen	337	O01	2.15	sample	sample	986768	785272	792192	792192	854744	12.9	11.5	9.23	3.685	3.526	3.206	2.34	2.22	1.9	10185275	null
16	KCNH8	HumanDrugable Set-3_62_C_07	110	E14	2.15	sample	sample	630832	873800	448680	630832	651104	10.5	14.7	8.8	3.391	3.881	3.137	2.15	2.44	1.86	9862240	131096 | KCNH8 | potassium voltage-gated channel, subfamily H (eag-related), member 8
4	EIF3C	HumanDrugable Set-3_14_C_02	100	E04	2.15	sample	sample	528400	857512	745232	745232	710381	9.17	14.5	10.3	3.196	3.861	3.365	2.03	2.43	2	9842887	8663 | EIF3C | eukaryotic translation initiation factor 3, subunit C
8	C8B	HumanDrugable Set-3_30_E_07	206	I14	2.15	sample	sample	236144	779680	1059120	779680	691648	8.14	11.6	14.9	3.024	3.534	3.895	1.92	2.22	2.31	9849458	732 | C8B | complement component 8, beta polypeptide
2	OTC	HumanDrugable Set-3_8_C_03	126	F06	2.15	sample	sample	661504	505552	545776	545776	570944	11.7	9.86	11.9	3.547	3.302	3.579	2.25	2.08	2.12	9840474	5009 | OTC | ornithine carbamoyltransferase
8	CFH	HumanDrugable Set-3_29_D_05	153	G09	2.15	sample	sample	319800	676968	882296	676968	626355	11	10.1	12.4	3.462	3.33	3.631	2.2	2.09	2.15	9848995	3075 | CFH | complement factor H
1		Dux4 Qiagen	337	O01	2.15	sample	sample	421520	543624	828744	543624	597963	8.37	12	13.8	3.065	3.582	3.788	1.95	2.25	2.25	10185275	null
22	PRPF4B	HumanDrugable Set-3_85_F_10	259	K19	2.15	sample	sample	872984	1005360	1434670	1005360	1104338	9.21	11.5	13	3.203	3.521	3.703	2.03	2.21	2.2	9870970	8899 | PRPF4B | PRP4 pre-mRNA processing factor 4 homolog B (yeast)
20		Dux4 Qiagen	313	N01	2.15	sample	sample	861680	798280	879792	861680	846584	11.2	11.7	10.3	3.49	3.55	3.358	2.22	2.23	1.99	10185275	null
4	STX6	HumanDrugable Set-3_16_C_05	130	F10	2.15	sample	sample	300240	834104	1383340	834104	839228	5.21	14.1	19.1	2.381	3.821	4.257	1.51	2.4	2.53	9843708	10228 | STX6 | syntaxin 6
20	PPP1CA	HumanDrugable Set-3_78_E_06	204	I12	2.14	sample	sample	716616	641016	1317580	716616	891737	9.34	9.41	15.4	3.224	3.234	3.94	2.05	2.03	2.34	9868265	5499 | PPP1CA | protein phosphatase 1, catalytic subunit, alpha isoform
12	PARD6A	HumanDrugable Set-3_47_B_03	77	D05	2.14	sample	sample	789088	903912	1095980	903912	929660	10.4	10.9	11.6	3.383	3.449	3.54	2.15	2.17	2.1	9856130	50855 | PARD6A | par-6 partitioning defective 6 homolog alpha (C. elegans)
9	HDAC11	HumanDrugable Set-3_34_C_02	100	E04	2.14	sample	sample	856976	872496	1132720	872496	954064	9.99	10.8	12.3	3.321	3.438	3.618	2.11	2.16	2.15	9850940	79885 | HDAC11 | histone deacetylase 11
19	OR3A2	HumanDrugable Set-3_73_G_04	295	M07	2.14	sample	sample	905096	234952	1186020	905096	775356	14.4	6.65	13.9	3.845	2.734	3.802	2.44	1.72	2.26	9866699	4995 | OR3A2 | olfactory receptor, family 3, subfamily A, member 2
9	SOD3	HumanDrugable Set-3_35_C_04	127	F07	2.14	sample	sample	877936	705944	1378940	877936	987607	10.2	8.77	14.9	3.356	3.132	3.901	2.13	1.97	2.31	9851353	6649 | SOD3 | superoxide dismutase 3, extracellular
19	OR2D2	HumanDrugable Set-3_76_E_03	222	J06	2.13	sample	sample	990584	269104	913568	913568	724419	15.7	7.62	10.7	3.975	2.929	3.425	2.53	1.84	2.03	9867796	120776 | OR2D2 | olfactory receptor, family 2, subfamily D, member 2
14	SLC24A3	HumanDrugable Set-3_56_C_07	134	F14	2.13	sample	sample	613304	615904	854936	615904	694715	9.56	10.4	13.2	3.258	3.376	3.717	2.07	2.12	2.21	9859823	57419 | SLC24A3 | solute carrier family 24 (sodium/potassium/calcium exchanger), member 3
15		Dux4 Qiagen	290	M02	2.13	sample	sample	675856	709664	941784	709664	775768	9.43	11	12.5	3.237	3.459	3.645	2.06	2.17	2.16	10185275	null
22		Dux4	1	A01	2.13	pos	pos	600896	705648	2925220	705648	1410588	6.34	8.06	26.6	2.664	3.01	4.731	1.69	1.89	2.81	10185272	null
7		Dux4 Qiagen	289	M01	2.13	sample	sample	735720	728360	1006120	735720	823400	9.64	10.3	13	3.27	3.37	3.697	2.08	2.12	2.19	10185275	null
11	ABAT	HumanDrugable Set-3_42_F_02	244	K04	2.13	sample	sample	586776	631848	991880	631848	736835	8.69	10.1	14.8	3.119	3.336	3.889	1.98	2.1	2.31	9854313	18 | ABAT | 4-aminobutyrate aminotransferase
8		Dux4 Qiagen	290	M02	2.13	sample	sample	407944	460672	946408	460672	605008	14.1	6.84	13.3	3.813	2.774	3.732	2.42	1.74	2.21	10185275	null
3	TPCN2	HumanDrugable Set-3_11_G_05	321	N09	2.13	sample	sample	571520	218320	1085730	571520	625190	8.82	9.57	15.3	3.141	3.259	3.938	2	2.05	2.34	9841894	219931 | TPCN2 | two pore segment channel 2
21	ADK	HumanDrugable Set-3_81_H_02	339	O03	2.13	sample	sample	909280	831608	1182230	909280	974373	12.5	9.55	10.6	3.638	3.256	3.404	2.31	2.05	2.02	9869424	132 | ADK | adenosine kinase
18	XCR1	HumanDrugable Set-3_72_G_03	318	N06	2.12	sample	sample	767728	298552	853088	767728	639789	11.2	10.2	11	3.491	3.347	3.454	2.22	2.1	2.05	9866292	2829 | XCR1 | chemokine (C motif) receptor 1
12	TRAPPC10	HumanDrugable Set-3_46_H_10	356	O20	2.12	sample	sample	863200	882704	958152	882704	901352	11.4	10.7	10.2	3.513	3.415	3.346	2.23	2.15	1.99	9856064	7109 | TRAPPC10 | trafficking protein particle complex 10
22		Dux4 Qiagen	338	O02	2.12	sample	sample	1062340	867976	1228260	1062340	1.05286e+06	11.2	9.91	11.2	3.486	3.309	3.479	2.21	2.08	2.06	10185275	null
20		Dux4 Qiagen	290	M02	2.12	sample	sample	914600	890768	666400	890768	823923	11.9	13.1	7.76	3.576	3.708	2.957	2.27	2.33	1.75	10185275	null
3		Dux4 Qiagen	314	N02	2.12	sample	sample	512448	266480	958864	512448	579264	7.91	11.7	13.5	2.983	3.547	3.759	1.9	2.23	2.23	10185275	null
12		Dux4 Qiagen	289	M01	2.12	sample	sample	702600	1058900	973552	973552	911684	9.29	12.8	10.3	3.216	3.677	3.369	2.04	2.31	2	10185275	null
20		Dux4 Qiagen	314	N02	2.12	sample	sample	914264	770240	772376	772376	818960	11.9	11.3	9	3.575	3.498	3.17	2.27	2.2	1.88	10185275	null
12		Dux4 Qiagen	338	O02	2.12	sample	sample	1049500	891992	753624	891992	898372	13.9	10.8	8	3.794	3.43	2.999	2.41	2.16	1.78	10185275	null
8		Dux4 Qiagen	289	M01	2.11	sample	sample	412920	584624	690424	584624	562656	14.2	8.68	9.69	3.831	3.118	3.277	2.43	1.96	1.94	10185275	null
20	OR56B1	HumanDrugable Set-3_77_B_03	53	C05	2.11	sample	sample	729984	915192	799376	799376	814851	9.52	13.4	9.31	3.25	3.747	3.219	2.07	2.36	1.91	9868008	387748 | OR56B1 | olfactory receptor, family 56, subfamily B, member 1
10		Dux4 Qiagen	314	N02	2.11	sample	sample	595704	554152	954000	595704	701285	10.5	9.72	11.9	3.386	3.282	3.568	2.15	2.06	2.12	10185275	null
2	KIF2C	HumanDrugable Set-3_6_H_06	348	O12	2.11	sample	sample	568248	583632	476648	568248	542843	10	11.4	10.4	3.328	3.509	3.384	2.11	2.21	2.01	9839935	11004 | KIF2C | kinesin family member 2C
12		Dux4 Qiagen	361	P01	2.11	sample	sample	937936	980144	752208	937936	890096	12.4	11.8	7.98	3.632	3.566	2.997	2.31	2.24	1.78	10185275	null
15	TERT	HumanDrugable Set-3_60_A_09	42	B18	2.11	sample	sample	807376	586256	879296	807376	757643	11.3	9.08	11.7	3.493	3.183	3.546	2.22	2	2.1	9861345	7015 | TERT | telomerase reverse transcriptase
10		Dux4 Qiagen	289	M01	2.1	sample	sample	667192	606776	745640	667192	673203	11.7	10.6	9.27	3.549	3.412	3.212	2.25	2.15	1.91	10185275	null
12		Dux4 Qiagen	290	M02	2.1	sample	sample	772312	957096	922184	922184	883864	10.2	11.6	9.78	3.352	3.532	3.291	2.13	2.22	1.95	10185275	null
12		Dux4 Qiagen	362	P02	2.1	sample	sample	1109900	818792	726968	818792	885220	14.7	9.89	7.71	3.875	3.306	2.947	2.46	2.08	1.75	10185275	null
18	CCR3	HumanDrugable Set-3_71_C_07	133	F13	2.1	sample	sample	971440	250352	724056	724056	648616	14.2	8.53	9.3	3.831	3.093	3.217	2.43	1.94	1.91	9865710	1232 | CCR3 | chemokine (C-C motif) receptor 3
1		Dux4 Qiagen	290	M02	2.1	sample	sample	569664	476248	572832	569664	539581	11.3	10.5	9.54	3.5	3.391	3.255	2.22	2.13	1.93	10185275	null
10	SERPINB8	HumanDrugable Set-3_37_E_07	205	I13	2.09	sample	sample	683432	500296	860968	683432	681565	12	8.78	10.7	3.584	3.134	3.42	2.28	1.97	2.03	9852273	5271 | SERPINB8 | serpin peptidase inhibitor, clade B (ovalbumin), member 8
5	IFNAR2	HumanDrugable Set-3_20_B_10	92	D20	2.09	sample	sample	541744	598328	687152	598328	609075	9.76	10.6	10.8	3.286	3.41	3.439	2.09	2.14	2.04	9845295	3455 | IFNAR2 | interferon (alpha, beta and omega) receptor 2
8	RELB	HumanDrugable Set-3_32_B_03	78	D06	2.09	sample	sample	259488	822792	730512	730512	604264	8.94	12.2	10.3	3.16	3.611	3.359	2.01	2.27	1.99	9850091	5971 | RELB | v-rel reticuloendotheliosis viral oncogene homolog B
13	GSN	HumanDrugable Set-3_50_F_05	250	K10	2.09	sample	sample	893584	655016	480736	655016	676445	13.7	10.9	7.35	3.773	3.441	2.879	2.4	2.16	1.71	9857548	2934 | GSN | gelsolin (amyloidosis, Finnish type)
12		Dux4 Qiagen	314	N02	2.09	sample	sample	950336	780224	879576	879576	870045	12.6	9.43	9.33	3.651	3.237	3.222	2.32	2.04	1.91	10185275	null
9	ASB9	HumanDrugable Set-3_36_A_04	32	B08	2.09	sample	sample	744088	853720	1121610	853720	906473	8.68	10.6	12.2	3.117	3.407	3.604	1.98	2.14	2.14	9851656	140462 | ASB9 | ankyrin repeat and SOCS box-containing 9
21	PTK7	HumanDrugable Set-3_84_F_08	280	L16	2.09	sample	sample	913768	884008	956296	913768	918024	12.5	10.2	8.56	3.645	3.344	3.098	2.32	2.1	1.84	9870558	5754 | PTK7 | PTK7 protein tyrosine kinase 7
15		Dux4 Qiagen	313	N01	2.09	sample	sample	829272	597184	772872	772872	733109	11.6	9.25	10.3	3.532	3.21	3.36	2.24	2.02	1.99	10185275	null
18	ADRA2A	HumanDrugable Set-3_71_A_03	29	B05	2.08	sample	sample	896144	248128	766680	766680	636984	13.1	8.46	9.85	3.714	3.08	3.299	2.36	1.94	1.96	9865590	150 | ADRA2A | adrenergic, alpha-2A-, receptor
3		Dux4 Qiagen	290	M02	2.08	sample	sample	741968	226288	680752	680752	549669	11.4	9.92	9.61	3.517	3.311	3.264	2.23	2.08	1.94	10185275	null
15		Dux4 Qiagen	289	M01	2.08	sample	sample	953192	612336	645760	645760	737096	13.3	9.49	8.58	3.733	3.246	3.101	2.37	2.04	1.84	10185275	null
3		Dux4 Qiagen	361	P01	2.08	sample	sample	571088	215920	935208	571088	574072	8.81	9.47	13.2	3.139	3.243	3.723	1.99	2.04	2.21	10185275	null
22	SPEG	HumanDrugable Set-3_86_A_07	14	A14	2.08	sample	sample	978992	956800	1049860	978992	995217	10.3	10.9	9.53	3.368	3.45	3.253	2.14	2.17	1.93	9871107	10290 | SPEG | SPEG complex locus
2	RPS19	HumanDrugable Set-3_6_C_08	112	E16	2.08	sample	sample	673240	560048	373424	560048	535571	11.9	10.9	8.18	3.573	3.449	3.031	2.27	2.17	1.8	9839693	6223 | RPS19 | ribosomal protein S19
11	CYB561D2	HumanDrugable Set-3_43_F_02	267	L03	2.08	sample	sample	515848	761208	781712	761208	686256	7.64	12.2	11.7	2.933	3.604	3.545	1.86	2.27	2.1	9854713	11068 | CYB561D2 | cytochrome b-561 domain containing 2
1	GYPC	HumanDrugable Set-3_2_E_02	196	I04	2.08	sample	sample	459608	439792	733600	459608	544333	9.13	9.69	12.2	3.19	3.276	3.612	2.03	2.06	2.14	9838151	2995 | GYPC | glycophorin C (Gerbich blood group)
20	PPP1R13B	HumanDrugable Set-3_79_A_09	41	B17	2.08	sample	sample	988280	591032	813896	813896	797736	12.9	8.67	9.48	3.688	3.116	3.245	2.34	1.96	1.93	9868482	23368 | PPP1R13B | protein phosphatase 1, regulatory (inhibitor) subunit 13B
9		Dux4 Qiagen	337	O01	2.07	sample	sample	897400	723248	1047800	897400	889483	10.5	8.98	11.4	3.388	3.167	3.505	2.15	1.99	2.08	10185275	null
7	MYLK4	HumanDrugable Set-3_25_H_06	347	O11	2.07	sample	sample	890016	591704	839400	839400	773707	11.7	8.4	10.8	3.544	3.07	3.435	2.25	1.93	2.04	9847590	340156 | MYLK4 | myosin light chain kinase family, member 4
21	MAPK14	HumanDrugable Set-3_81_H_10	355	O19	2.07	sample	sample	959784	833408	925888	925888	906360	13.1	9.57	8.29	3.716	3.259	3.051	2.36	2.05	1.81	9869464	1432 | MAPK14 | mitogen-activated protein kinase 14
16	SACS	HumanDrugable Set-3_64_E_08	232	J16	2.07	sample	sample	636296	632992	473936	632992	581075	10.6	10.7	9.29	3.404	3.416	3.216	2.16	2.15	1.91	9863151	26278 | SACS | spastic ataxia of Charlevoix-Saguenay (sacsin)
12	FAM57A	HumanDrugable Set-3_47_G_07	325	N13	2.07	sample	sample	667680	783632	1206600	783632	885971	8.83	9.47	12.8	3.142	3.243	3.678	2	2.04	2.18	9856401	79850 | FAM57A | family with sequence similarity 57, member A
7	ALDH8A1	HumanDrugable Set-3_27_C_06	131	F11	2.07	sample	sample	1087020	454864	887360	887360	809748	14.2	6.46	11.4	3.833	2.691	3.515	2.44	1.69	2.09	9848144	64577 | ALDH8A1 | aldehyde dehydrogenase 8 family, member A1
4	ST14	HumanDrugable Set-3_15_G_11	333	N21	2.07	sample	sample	678160	535024	708032	678160	640405	11.8	9.06	9.79	3.556	3.18	3.291	2.26	2	1.95	9843536	6768 | ST14 | suppression of tumorigenicity 14 (colon carcinoma)
18		HumanDrugable Set-3_69_G_12	311	M23	2.07	sample	sample	653936	344216	721664	653936	573272	9.58	11.7	9.27	3.26	3.552	3.212	2.07	2.23	1.91	9865280	null
11		Dux4 Qiagen	290	M02	2.07	sample	sample	659768	721584	617640	659768	666331	9.77	11.5	9.23	3.288	3.527	3.206	2.09	2.22	1.9	10185275	null
7	8-Mar	HumanDrugable Set-3_27_B_05	81	D09	2.07	sample	sample	944408	606424	752576	752576	767803	12.4	8.61	9.7	3.63	3.105	3.278	2.31	1.95	1.94	9848089	220972 | 8-Mar | membrane-associated ring finger (C3HC4) 8
21	PLK3	HumanDrugable Set-3_81_F_10	259	K19	2.06	sample	sample	613912	989304	1207380	989304	936865	8.41	11.4	10.8	3.071	3.506	3.434	1.95	2.2	2.04	9869363	1263 | PLK3 | polo-like kinase 3 (Drosophila)
22	TPD52L3	HumanDrugable Set-3_88_A_11	46	B22	2.06	sample	sample	917168	859576	1181200	917168	985981	9.67	9.81	10.7	3.274	3.295	3.423	2.08	2.07	2.03	9871927	89882 | TPD52L3 | tumor protein D52-like 3
22	WNK1	HumanDrugable Set-3_88_C_06	132	F12	2.06	sample	sample	794712	857880	1376330	857880	1.00964e+06	8.38	9.79	12.5	3.067	3.292	3.643	1.95	2.07	2.16	9872002	65125 | WNK1 | WNK lysine deficient protein kinase 1
9	LRP12	HumanDrugable Set-3_34_B_04	56	C08	2.06	sample	sample	607104	680192	1608740	680192	965345	7.08	8.45	17.4	2.824	3.079	4.124	1.79	1.94	2.45	9850900	29967 | LRP12 | low density lipoprotein-related protein 12
21		Dux4 Qiagen	313	N01	2.05	sample	sample	694088	1119170	895344	895344	902867	9.5	12.9	8.01	3.249	3.684	3.003	2.06	2.32	1.78	10185275	null
21	MATK	HumanDrugable Set-3_83_F_02	267	L03	2.05	sample	sample	693600	982608	1027420	982608	901209	9.5	11.3	9.2	3.248	3.496	3.201	2.06	2.2	1.9	9870127	4145 | MATK | megakaryocyte-associated tyrosine kinase
6		Dux4 Qiagen	290	M02	2.05	sample	sample	655696	332040	552904	552904	513547	11.5	10.2	8.27	3.525	3.346	3.047	2.24	2.1	1.81	10185275	null
7	HRAS	HumanDrugable Set-3_28_F_09	282	L18	2.05	sample	sample	981528	424616	984856	981528	797000	12.9	6.03	12.7	3.686	2.591	3.666	2.34	1.63	2.18	9848712	3265 | HRAS | v-Ha-ras Harvey rat sarcoma viral oncogene homolog
5	CTAG1B	HumanDrugable Set-3_20_B_03	78	D06	2.05	sample	sample	669056	557296	508096	557296	578149	12	9.9	8.02	3.591	3.307	3.003	2.28	2.08	1.78	9845260	1485 | CTAG1B | cancer/testis antigen 1B
13	AKR1B10	HumanDrugable Set-3_49_C_03	101	E05	2.05	sample	sample	649408	521472	737504	649408	636128	9.93	8.65	11.3	3.312	3.113	3.496	2.1	1.96	2.07	9856985	57016 | AKR1B10 | aldo-keto reductase family 1, member B10 (aldose reductase)
9		Dux4 Qiagen	290	M02	2.04	sample	sample	966016	803440	767064	803440	845507	11.3	9.98	8.31	3.494	3.319	3.055	2.22	2.09	1.81	10185275	null
13	RPP38	HumanDrugable Set-3_52_C_02	124	F04	2.04	sample	sample	429920	791416	723064	723064	648133	6.58	13.1	11.1	2.717	3.714	3.468	1.73	2.34	2.06	9858189	10557 | RPP38 | ribonuclease P/MRP 38kDa subunit
3	MED4	HumanDrugable Set-3_11_G_11	333	N21	2.04	sample	sample	560592	221024	803080	560592	528232	8.65	9.69	11.3	3.113	3.277	3.503	1.98	2.06	2.08	9841924	29079 | MED4 | mediator complex subunit 4
7	PHLDA2	HumanDrugable Set-3_27_A_02	27	B03	2.04	sample	sample	662992	700928	848432	700928	737451	8.69	9.95	10.9	3.12	3.314	3.451	1.98	2.08	2.05	9848024	7262 | PHLDA2 | pleckstrin homology-like domain, family A, member 2
17		HumanDrugable Set-3_68_G_12	336	N24	2.04	sample	sample	664424	652864	614576	652864	643955	10.8	9.68	8.87	3.437	3.275	3.149	2.18	2.06	1.87	9864878	null
2	UNG	HumanDrugable Set-3_7_G_09	329	N17	2.04	sample	sample	718112	484032	349416	484032	517187	12.7	9.44	7.65	3.666	3.239	2.936	2.33	2.04	1.74	9840302	7374 | UNG | uracil-DNA glycosylase
19	TM7SF3	HumanDrugable Set-3_75_E_04	223	J07	2.04	sample	sample	640448	366120	747240	640448	584603	10.2	10.4	8.79	3.346	3.374	3.135	2.13	2.12	1.86	9867403	51768 | TM7SF3 | transmembrane 7 superfamily member 3
9		Dux4 Qiagen	313	N01	2.03	sample	sample	727280	850552	960632	850552	846155	8.48	10.6	10.4	3.084	3.401	3.38	1.96	2.14	2.01	10185275	null
10	H2AFV	HumanDrugable Set-3_40_D_07	182	H14	2.03	sample	sample	586216	427616	976672	586216	663501	10.3	7.5	12.1	3.363	2.908	3.601	2.14	1.83	2.14	9853432	94239 | H2AFV | H2A histone family, member V
22		Dux4 Qiagen	313	N01	2.03	sample	sample	1039690	824280	980032	980032	948001	11	9.41	8.9	3.455	3.234	3.154	2.2	2.03	1.87	10185275	null
18	HRH2	HumanDrugable Set-3_72_D_09	186	H18	2.03	sample	sample	968448	178584	834480	834480	660504	14.2	6.09	10.7	3.826	2.606	3.422	2.43	1.64	2.03	9866172	3274 | HRH2 | histamine receptor H2
14	AFF2	HumanDrugable Set-3_55_H_07	373	P13	2.03	sample	sample	552848	639608	647160	639608	613205	8.62	10.8	9.96	3.108	3.431	3.315	1.97	2.16	1.97	9859672	2334 | AFF2 | AF4/FMR2 family, member 2
9		Dux4 Qiagen	314	N02	2.03	sample	sample	716168	836312	988272	836312	846917	8.35	10.4	10.7	3.062	3.377	3.421	1.95	2.12	2.03	10185275	null
21	CDK3	HumanDrugable Set-3_81_C_07	109	E13	2.03	sample	sample	704480	700656	1336900	704480	914012	9.65	8.05	12	3.27	3.009	3.581	2.08	1.89	2.12	9869198	1018 | CDK3 | cyclin-dependent kinase 3
3	SNED1	HumanDrugable Set-3_12_C_04	128	F08	2.03	sample	sample	706768	247352	533088	533088	495736	10.9	10.8	7.52	3.447	3.439	2.912	2.19	2.16	1.73	9842091	25992 | SNED1 | sushi, nidogen and EGF-like domains 1
2		Dux4 Qiagen	337	O01	2.02	sample	sample	435976	474912	584760	474912	498549	7.71	9.26	12.8	2.946	3.211	3.679	1.87	2.02	2.18	10185275	null
3	TRIM61	HumanDrugable Set-3_10_B_07	62	C14	2.02	sample	sample	687960	180912	757496	687960	542123	10.6	7.93	10.7	3.408	2.988	3.418	2.17	1.88	2.03	9841250	391712 | TRIM61 | tripartite motif-containing 61
5	BCL2L11	HumanDrugable Set-3_19_G_05	321	N09	2.01	sample	sample	788816	555120	381216	555120	575051	14.2	9.86	6.02	3.829	3.301	2.589	2.43	2.08	1.54	9845118	10018 | BCL2L11 | BCL2-like 11 (apoptosis facilitator)
14	GTF2IRD1	HumanDrugable Set-3_53_H_04	343	O07	2.01	sample	sample	487376	611016	728912	611016	609101	7.6	10.3	11.2	2.926	3.365	3.487	1.86	2.12	2.07	9858852	9569 | GTF2IRD1 | GTF2I repeat domain containing 1
12	SH2D1A	HumanDrugable Set-3_46_D_06	156	G12	2.01	sample	sample	594704	937328	915136	915136	815723	7.86	11.3	9.71	2.975	3.502	3.279	1.89	2.2	1.95	9855842	4068 | SH2D1A | SH2 domain protein 1A
8	DHRS4	HumanDrugable Set-3_31_E_11	237	J21	2.01	sample	sample	149512	862464	949288	862464	653755	5.15	12.8	13.3	2.365	3.679	3.737	1.5	2.31	2.22	9849881	10901 | DHRS4 | dehydrogenase/reductase (SDR family) member 4
11	RNF43	HumanDrugable Set-3_42_B_10	68	C20	2.01	sample	sample	513160	707736	668800	668800	629899	7.6	11.3	9.99	2.926	3.499	3.32	1.86	2.2	1.97	9854153	54894 | RNF43 | ring finger protein 43
17	HCN3	HumanDrugable Set-3_65_A_10	19	A19	2.01	sample	sample	614432	641704	615952	615952	624029	10	9.52	8.89	3.324	3.25	3.152	2.11	2.04	1.87	9863363	57657 | HCN3 | hyperpolarization activated cyclic nucleotide-gated potassium channel 3
21		Dux4 Qiagen	314	N02	2	sample	sample	772368	915888	826680	826680	838312	10.6	10.5	7.4	3.403	3.395	2.887	2.16	2.13	1.71	10185275	null
8	NR3C1	HumanDrugable Set-3_32_H_05	370	P10	2	sample	sample	384248	419128	721440	419128	508272	13.2	6.22	10.1	3.727	2.638	3.341	2.37	1.66	1.98	9850403	2908 | NR3C1 | nuclear receptor subfamily 3, group C, member 1 (glucocorticoid receptor)
15		HumanDrugable Set-3_60_G_12	336	N24	2	sample	sample	662552	629304	691632	662552	661163	9.24	9.75	9.19	3.208	3.285	3.2	2.04	2.07	1.9	9861661	null
3	EGLN2	HumanDrugable Set-3_12_D_07	182	H14	2	sample	sample	595048	181240	811952	595048	529413	9.18	7.95	11.5	3.199	2.991	3.519	2.03	1.88	2.09	9842156	112398 | EGLN2 | egl nine homolog 2 (C. elegans)
19	GPR182	HumanDrugable Set-3_74_B_08	64	C16	2	sample	sample	548272	419392	671648	548272	546437	8.7	11.9	7.9	3.121	3.57	2.982	1.98	2.24	1.77	9866871	11318 | GPR182 | G protein-coupled receptor 182
1		Dux4	25	B01	2	pos	pos	281104	733928	548480	548480	521171	5.58	16.2	9.14	2.481	4.015	3.192	1.58	2.52	1.89	10185272	null
1		Dux4 Qiagen	361	P01	2	sample	sample	336640	534624	631320	534624	500861	6.69	11.8	10.5	2.741	3.558	3.395	1.74	2.24	2.01	10185275	null
11	SMAD4	HumanDrugable Set-3_41_G_09	305	M17	2	sample	sample	529096	591456	747136	591456	622563	7.83	9.45	11.2	2.97	3.24	3.48	1.89	2.04	2.06	9853996	4089 | SMAD4 | SMAD family member 4
16	CYP2A13	HumanDrugable Set-3_61_C_06	107	E11	1.99	sample	sample	377704	600200	665544	600200	547816	6.28	10.1	13.1	2.651	3.339	3.706	1.68	2.1	2.2	9861832	1553 | CYP2A13 | cytochrome P450, family 2, subfamily A, polypeptide 13
23		Dux4 Qiagen	337	O01	1.99	sample	sample	1186620	1372450	1361550	1361550	1.30687e+06	10.4	9.73	7.87	3.38	3.282	2.977	2.15	2.06	1.77	10185275	null
6		Dux4 Qiagen	289	M01	1.99	sample	sample	578520	242232	720408	578520	513720	10.2	7.42	10.8	3.344	2.891	3.429	2.12	1.82	2.03	10185275	null
13	IL18BP	HumanDrugable Set-3_51_H_08	375	P15	1.99	sample	sample	541376	419856	935984	541376	632405	8.28	6.96	14.3	3.05	2.8	3.84	1.94	1.76	2.28	9858068	10068 | IL18BP | interleukin 18 binding protein
3	SMYD5	HumanDrugable Set-3_11_D_02	171	H03	1.99	sample	sample	572568	212952	691960	572568	492493	8.83	9.34	9.77	3.143	3.223	3.288	2	2.03	1.95	9841728	10322 | SMYD5 | SMYD family member 5
23		Dux4 Qiagen	338	O02	1.99	sample	sample	1284660	1108370	1556750	1284660	1.31659e+06	11.3	7.86	9	3.495	2.974	3.17	2.22	1.87	1.88	10185275	null
18	GPR31	HumanDrugable Set-3_72_D_06	180	H12	1.99	sample	sample	636696	224968	880248	636696	580637	9.33	7.67	11.3	3.221	2.939	3.499	2.05	1.85	2.08	9866157	2853 | GPR31 | G protein-coupled receptor 31
13	ADCY9	HumanDrugable Set-3_51_G_04	319	N07	1.99	sample	sample	428864	516936	948792	516936	631531	6.56	8.57	14.5	2.714	3.1	3.86	1.72	1.95	2.29	9857997	115 | ADCY9 | adenylate cyclase 9
9	TRAF7	HumanDrugable Set-3_34_C_09	114	E18	1.99	sample	sample	735512	777360	883272	777360	798715	8.58	9.66	9.57	3.101	3.271	3.259	1.97	2.06	1.93	9850975	84231 | TRAF7 | TNF receptor-associated factor 7
15	MSTN	HumanDrugable Set-3_60_F_03	270	L06	1.98	sample	sample	547480	674824	744848	674824	655717	7.64	10.5	9.9	2.933	3.386	3.307	1.86	2.13	1.96	9861565	2660 | MSTN | myostatin
2	RNPEP	HumanDrugable Set-3_5_A_08	15	A15	1.98	sample	sample	443016	455440	522032	455440	473496	7.83	8.88	11.4	2.969	3.151	3.515	1.89	1.98	2.09	9839190	6051 | RNPEP | arginyl aminopeptidase (aminopeptidase B)
23	NEK7	HumanDrugable Set-3_89_E_03	197	I05	1.98	sample	sample	1102320	1028240	1930420	1102320	1353660	9.67	7.29	11.2	3.274	2.866	3.481	2.08	1.8	2.07	9872426	140609 | NEK7 | NIMA (never in mitosis gene a)-related kinase 7
19	GPBAR1	HumanDrugable Set-3_76_A_06	36	B12	1.98	sample	sample	539816	365496	744728	539816	550013	8.57	10.3	8.76	3.099	3.371	3.131	1.97	2.12	1.86	9867615	151306 | GPBAR1 | G protein-coupled bile acid receptor 1
10	YWHAB	HumanDrugable Set-3_40_A_04	32	B08	1.98	sample	sample	588712	441456	783320	588712	604496	10.3	7.75	9.74	3.369	2.954	3.283	2.14	1.86	1.95	9853267	7529 | YWHAB | tyrosine 3-monooxygenase/tryptophan 5-monooxygenase activation protein, beta polypeptide
1	RNF6	HumanDrugable Set-3_1_F_08	255	K15	1.98	sample	sample	574280	338936	545464	545464	486227	11.4	7.47	9.09	3.512	2.901	3.184	2.23	1.82	1.89	9837825	6049 | RNF6 | ring finger protein (C3H2C3 type) 6
20	ACP6	HumanDrugable Set-3_79_D_10	187	H19	1.98	sample	sample	657792	706880	741920	706880	702197	8.58	10.4	8.64	3.1	3.375	3.112	1.97	2.12	1.85	9868637	51205 | ACP6 | acid phosphatase 6, lysophosphatidic
10	CNTNAP2	HumanDrugable Set-3_40_D_09	186	H18	1.98	sample	sample	579112	297432	1199940	579112	692161	10.2	5.22	14.9	3.345	2.384	3.898	2.13	1.5	2.31	9853442	26047 | CNTNAP2 | contactin associated protein-like 2
11	ENSA	HumanDrugable Set-3_44_E_09	234	J18	1.98	sample	sample	399032	643496	861944	643496	634824	5.91	10.3	12.9	2.563	3.362	3.686	1.63	2.11	2.19	9855101	2029 | ENSA | endosulfine alpha
21		HumanDrugable Set-3_81_G_12	311	M23	1.98	sample	sample	681520	641408	1254360	681520	859096	9.33	7.37	11.2	3.222	2.881	3.489	2.05	1.81	2.07	9869423	null
16	SLURP1	HumanDrugable Set-3_61_F_07	253	K13	1.97	sample	sample	356128	786064	497472	497472	546555	5.92	13.3	9.76	2.566	3.729	3.286	1.63	2.34	1.95	9861987	57152 | SLURP1 | secreted LY6/PLAUR domain containing 1
12	CCL24	HumanDrugable Set-3_48_F_10	284	L20	1.97	sample	sample	622488	881896	809904	809904	771429	8.23	10.7	8.59	3.041	3.414	3.103	1.93	2.15	1.84	9856768	6369 | CCL24 | chemokine (C-C motif) ligand 24
14	CPVL	HumanDrugable Set-3_55_C_09	137	F17	1.97	sample	sample	467952	575312	700632	575312	581299	7.3	9.7	10.8	2.867	3.278	3.43	1.82	2.06	2.04	9859430	54504 | CPVL | carboxypeptidase, vitellogenic-like
17	TM2D2	HumanDrugable Set-3_68_C_09	138	F18	1.97	sample	sample	829840	311872	837200	829840	659637	13.5	4.62	12.1	3.758	2.209	3.595	2.39	1.39	2.13	9864662	83877 | TM2D2 | TM2 domain containing 2
12	CLDN16	HumanDrugable Set-3_48_C_03	126	F06	1.97	sample	sample	670816	664768	995064	670816	776883	8.87	8.03	10.6	3.149	3.006	3.4	2	1.89	2.02	9856583	10686 | CLDN16 | claudin 16
17	MMP23B	HumanDrugable Set-3_67_B_06	83	D11	1.97	sample	sample	612432	505888	690680	612432	603000	9.98	7.5	9.97	3.319	2.907	3.317	2.11	1.83	1.97	9864199	8510 | MMP23B | matrix metallopeptidase 23B
2	TKT	HumanDrugable Set-3_5_G_03	293	M05	1.97	sample	sample	676360	358216	402456	402456	479011	12	6.99	8.81	3.579	2.805	3.139	2.27	1.76	1.86	9839466	7086 | TKT | transketolase
14	UCHL5	HumanDrugable Set-3_55_B_10	91	D19	1.97	sample	sample	562480	467240	698872	562480	576197	8.77	7.88	10.8	3.133	2.978	3.426	1.99	1.87	2.03	9859385	51377 | UCHL5 | ubiquitin carboxyl-terminal hydrolase L5
10	LOC100132635	HumanDrugable Set-3_40_D_02	172	H04	1.96	sample	sample	461256	436024	970048	461256	622443	8.09	7.65	12.1	3.017	2.936	3.592	1.92	1.85	2.13	9853407	100132635 | LOC100132635 | similar to hCG1778310
11	NOP16	HumanDrugable Set-3_42_D_03	150	G06	1.96	sample	sample	417896	730848	677008	677008	608584	6.19	11.7	10.1	2.63	3.546	3.338	1.67	2.23	1.98	9854218	51491 | NOP16 | nucleolar protein 16 homolog (yeast)
11	MITF	HumanDrugable Set-3_44_C_02	124	F04	1.96	sample	sample	450416	712352	637408	637408	600059	6.67	11.4	9.52	2.738	3.509	3.251	1.74	2.21	1.93	9854966	4286 | MITF | microphthalmia-associated transcription factor
14	TIAL1	HumanDrugable Set-3_56_E_08	232	J16	1.96	sample	sample	582392	569960	530000	569960	560784	9.08	9.61	8.15	3.183	3.264	3.027	2.02	2.05	1.8	9859928	7073 | TIAL1 | TIA1 cytotoxic granule-associated RNA binding protein-like 1
18	SLC6A1	HumanDrugable Set-3_70_C_07	110	E14	1.96	sample	sample	724888	167408	927568	724888	606621	10.6	5.71	11.9	3.408	2.512	3.574	2.17	1.58	2.12	9865427	6529 | SLC6A1 | solute carrier family 6 (neurotransmitter transporter, GABA), member 1
19	NMUR1	HumanDrugable Set-3_74_C_06	108	E12	1.96	sample	sample	371408	459848	793216	459848	541491	5.89	13	9.33	2.559	3.702	3.222	1.63	2.33	1.91	9866911	10316 | NMUR1 | neuromedin U receptor 1
15	CD84	HumanDrugable Set-3_58_H_05	346	O10	1.95	sample	sample	546944	558136	815128	558136	640069	7.63	8.65	10.8	2.931	3.112	3.437	1.86	1.96	2.04	9860871	8832 | CD84 | CD84 molecule
17	HOXA1	HumanDrugable Set-3_65_B_11	69	C21	1.95	sample	sample	497000	538552	762528	538552	599360	8.1	7.99	11	3.018	2.997	3.46	1.92	1.88	2.05	9863418	3198 | HOXA1 | homeobox A1
4	ACSM3	HumanDrugable Set-3_13_H_04	343	O07	1.95	sample	sample	304376	1011380	559720	559720	625159	5.28	17.1	7.74	2.401	4.099	2.952	1.53	2.58	1.75	9842746	6296 | ACSM3 | acyl-CoA synthetase medium-chain family member 3
2	RPL10	HumanDrugable Set-3_7_E_05	225	J09	1.95	sample	sample	434392	449824	480864	449824	455027	7.68	8.77	10.5	2.941	3.133	3.396	1.87	1.97	2.02	9840181	6134 | RPL10 | ribosomal protein L10
16	ZNF606	HumanDrugable Set-3_62_B_02	52	C04	1.95	sample	sample	765248	393904	416728	416728	525293	12.7	6.64	8.17	3.67	2.732	3.031	2.33	1.72	1.8	9862165	80095 | ZNF606 | zinc finger protein 606
3	CYP8B1	HumanDrugable Set-3_12_H_09	378	P18	1.95	sample	sample	628160	229432	497616	497616	451736	9.69	10.1	7.02	3.277	3.331	2.812	2.08	2.09	1.67	9842368	1582 | CYP8B1 | cytochrome P450, family 8, subfamily B, polypeptide 1
8	IRF3	HumanDrugable Set-3_32_C_11	142	F22	1.95	sample	sample	185656	683152	767792	683152	545533	6.4	10.1	10.8	2.677	3.343	3.43	1.7	2.1	2.04	9850181	3661 | IRF3 | interferon regulatory factor 3
11		HumanDrugable Set-3_43_A_02	27	B03	1.94	sample	sample	611864	596256	525280	596256	577800	9.06	9.53	7.85	3.18	3.252	2.972	2.02	2.04	1.76	9854466	null
2	CD19	HumanDrugable Set-3_8_D_05	178	H10	1.94	sample	sample	517304	395688	440400	440400	451131	9.14	7.72	9.64	3.193	2.948	3.269	2.03	1.85	1.94	9840534	930 | CD19 | CD19 molecule
14		HumanDrugable Set-3_55_G_12	335	N23	1.94	sample	sample	404304	482704	881640	482704	589549	6.3	8.14	13.6	2.656	3.025	3.762	1.69	1.9	2.23	9859646	null
3	KCNC2	HumanDrugable Set-3_9_A_08	15	A15	1.93	sample	sample	521376	201296	659768	521376	460813	8.04	8.83	9.31	3.008	3.142	3.219	1.91	1.98	1.91	9840802	3747 | KCNC2 | potassium voltage-gated channel, Shaw-related subfamily, member 2
3	LEP	HumanDrugable Set-3_12_A_03	30	B06	1.93	sample	sample	564704	191288	639240	564704	465077	8.71	8.39	9.02	3.123	3.068	3.174	1.98	1.93	1.88	9841986	3952 | LEP | leptin
1	CBX4	HumanDrugable Set-3_3_D_07	181	H13	1.93	sample	sample	374184	358168	682992	374184	471781	7.43	7.89	11.4	2.894	2.98	3.508	1.84	1.87	2.08	9838529	8535 | CBX4 | chromobox homolog 4 (Pc class homolog, Drosophila)
9		Dux4 Qiagen	289	M01	1.93	sample	sample	614688	832824	811312	811312	752941	7.17	10.3	8.79	2.842	3.371	3.136	1.81	2.12	1.86	10185275	null
15		HumanDrugable Set-3_59_G_12	335	N23	1.93	sample	sample	573208	532336	746040	573208	617195	7.99	8.25	9.91	2.999	3.044	3.309	1.91	1.91	1.96	9861258	null
23		Dux4 Qiagen	313	N01	1.93	sample	sample	1017460	1126350	1571520	1126350	1.23844e+06	8.93	7.99	9.09	3.158	2.997	3.184	2.01	1.88	1.89	10185275	null
21	EIF2AK2	HumanDrugable Set-3_84_F_07	278	L14	1.93	sample	sample	754192	980648	601824	754192	778888	10.3	11.3	5.39	3.368	3.494	2.429	2.14	2.2	1.44	9870553	5610 | EIF2AK2 | eukaryotic translation initiation factor 2-alpha kinase 2
20	G6PC2	HumanDrugable Set-3_80_F_02	268	L04	1.92	sample	sample	729368	511728	770912	729368	670669	9.51	7.51	8.98	3.249	2.909	3.167	2.06	1.83	1.88	9868999	57818 | G6PC2 | glucose-6-phosphatase, catalytic, 2
8	PRCP	HumanDrugable Set-3_31_G_03	317	N05	1.92	sample	sample	240384	631560	585768	585768	485904	8.28	9.38	8.23	3.05	3.23	3.04	1.94	2.03	1.8	9849939	5547 | PRCP | prolylcarboxypeptidase (angiotensinase C)
16		HumanDrugable Set-3_63_G_12	335	N23	1.92	sample	sample	520704	417024	539008	520704	492245	8.66	7.03	10.6	3.114	2.814	3.402	1.98	1.77	2.02	9862869	null
23		HumanDrugable Set-3_89_F_07	253	K13	1.92	sample	sample	1075900	1100620	1491590	1100620	1.2227e+06	9.44	7.8	8.63	3.239	2.964	3.109	2.06	1.86	1.84	9872475	null
6	ANTXR1	HumanDrugable Set-3_21_B_02	51	C03	1.92	sample	sample	551504	225008	636656	551504	471056	9.68	6.89	9.52	3.275	2.785	3.251	2.08	1.75	1.93	9845658	84168 | ANTXR1 | anthrax toxin receptor 1
4	SERPINB11	HumanDrugable Set-3_16_C_02	124	F04	1.92	sample	sample	463224	498216	675376	498216	545605	8.04	8.44	9.34	3.006	3.077	3.223	1.91	1.93	1.91	9843693	89778 | SERPINB11 | serpin peptidase inhibitor, clade B (ovalbumin), member 11
5	PAFAH2	HumanDrugable Set-3_18_E_08	208	I16	1.92	sample	sample	872824	310192	449888	449888	544301	15.7	5.51	7.1	3.975	2.462	2.828	2.53	1.55	1.68	9844629	5051 | PAFAH2 | platelet-activating factor acetylhydrolase 2, 40kDa
10		Dux4 Qiagen	338	O02	1.92	sample	sample	514128	372640	859704	514128	582157	9.02	6.54	10.7	3.173	2.709	3.417	2.02	1.7	2.03	10185275	null
10	CR1L	HumanDrugable Set-3_39_B_08	87	D15	1.91	sample	sample	397008	580136	697936	580136	558360	6.97	10.2	8.67	2.8	3.348	3.117	1.78	2.11	1.85	9852934	1379 | CR1L | complement component (3b/4b) receptor 1-like
18	MRE11A	HumanDrugable Set-3_69_F_09	257	K17	1.91	sample	sample	481824	272448	732688	481824	495653	7.06	9.29	9.41	2.819	3.215	3.234	1.79	2.02	1.92	9865214	4361 | MRE11A | MRE11 meiotic recombination 11 homolog A (S. cerevisiae)
19	PTGFR	HumanDrugable Set-3_73_G_06	299	M11	1.91	sample	sample	460136	279440	911712	460136	550429	7.3	7.91	10.7	2.869	2.984	3.422	1.82	1.88	2.03	9866709	5737 | PTGFR | prostaglandin F receptor (FP)
7	KIF26B	HumanDrugable Set-3_27_C_05	129	F09	1.91	sample	sample	919040	373840	741944	741944	678275	12	5.31	9.56	3.591	2.407	3.257	2.28	1.51	1.93	9848139	55083 | KIF26B | kinesin family member 26B
6	NGF	HumanDrugable Set-3_24_B_08	88	D16	1.91	sample	sample	411416	228400	820392	411416	486736	7.22	7	12.3	2.852	2.807	3.617	1.81	1.76	2.15	9846897	4803 | NGF | nerve growth factor (beta polypeptide)
18	GABBR1	HumanDrugable Set-3_72_A_02	28	B04	1.91	sample	sample	673376	200080	702224	673376	525227	9.86	6.82	9.02	3.302	2.77	3.173	2.1	1.74	1.88	9865987	2550 | GABBR1 | gamma-aminobutyric acid (GABA) B receptor, 1
1	MDH1	HumanDrugable Set-3_1_B_05	57	C09	1.91	sample	sample	359376	422480	550080	422480	443979	7.14	9.31	9.17	2.835	3.218	3.196	1.8	2.02	1.9	9837610	4190 | MDH1 | malate dehydrogenase 1, NAD (soluble)
19		Dux4 Qiagen	313	N01	1.9	sample	sample	434528	339568	774792	434528	516296	6.9	9.61	9.11	2.786	3.265	3.188	1.77	2.05	1.89	10185275	null
2	TRIM23	HumanDrugable Set-3_8_E_11	238	J22	1.9	sample	sample	419472	470080	403904	419472	431152	7.41	9.17	8.84	2.89	3.197	3.145	1.84	2.01	1.87	9840614	373 | TRIM23 | tripartite motif-containing 23
21		Dux4 Qiagen	290	M02	1.9	sample	sample	813592	849704	597864	813592	753720	11.1	9.76	5.35	3.478	3.287	2.42	2.21	2.07	1.44	10185275	null
17		HumanDrugable Set-3_67_G_12	335	N23	1.9	sample	sample	552824	483008	640032	552824	558621	9.01	7.16	9.24	3.172	2.84	3.207	2.01	1.79	1.9	9864479	null
3	IL1F6	HumanDrugable Set-3_9_H_04	343	O07	1.9	sample	sample	558960	160184	698960	558960	472701	8.62	7.02	9.87	3.109	2.812	3.302	1.97	1.77	1.96	9841134	27179 | IL1F6 | interleukin 1 family, member 6 (epsilon)
5		Dux4 Qiagen	314	N02	1.9	sample	sample	520832	470536	472816	472816	488061	9.38	8.36	7.46	3.23	3.063	2.899	2.05	1.93	1.72	10185275	null
21		Dux4 Qiagen	338	O02	1.89	sample	sample	583576	859008	813536	813536	752040	7.99	9.87	7.28	2.998	3.303	2.864	1.9	2.08	1.7	10185275	null
16	EDAR	HumanDrugable Set-3_61_G_08	303	M15	1.89	sample	sample	454560	465720	500320	465720	473533	7.56	7.85	9.81	2.918	2.973	3.294	1.85	1.87	1.95	9862043	10913 | EDAR | ectodysplasin A receptor
16	MYCBP2	HumanDrugable Set-3_61_G_02	291	M03	1.89	sample	sample	391328	489864	555152	489864	478781	6.51	8.26	10.9	2.702	3.046	3.444	1.72	1.92	2.04	9862013	23077 | MYCBP2 | MYC binding protein 2
12	RDH13	HumanDrugable Set-3_45_A_11	21	A21	1.89	sample	sample	480160	735552	973824	735552	729845	6.35	8.89	10.3	2.666	3.152	3.369	1.69	1.98	2	9855314	112724 | RDH13 | retinol dehydrogenase 13 (all-trans/9-cis)
22	CAMK1	HumanDrugable Set-3_85_H_07	349	O13	1.89	sample	sample	720416	698568	1043980	720416	820988	7.6	7.98	9.48	2.926	2.996	3.245	1.86	1.88	1.93	9871056	8536 | CAMK1 | calcium/calmodulin-dependent protein kinase I
1		Dux4 Qiagen	313	N01	1.89	sample	sample	244200	483336	675376	483336	467637	4.85	10.6	11.3	2.278	3.413	3.492	1.45	2.15	2.07	10185275	null
8		Dux4 Qiagen	337	O01	1.89	sample	sample	554528	224128	630712	554528	469789	19.1	3.33	8.86	4.256	1.735	3.147	2.7	1.09	1.87	10185275	null
13	RPL38	HumanDrugable Set-3_51_C_11	141	F21	1.89	sample	sample	582424	470736	527080	527080	526747	8.91	7.81	8.06	3.155	2.965	3.012	2	1.86	1.79	9857831	6169 | RPL38 | ribosomal protein L38
12	DKK2	HumanDrugable Set-3_47_G_09	329	N17	1.88	sample	sample	654784	666680	749048	666680	690171	8.66	8.06	7.95	3.114	3.01	2.991	1.98	1.89	1.77	9856411	27123 | DKK2 | dickkopf homolog 2 (Xenopus laevis)
18	ZNF197	HumanDrugable Set-3_70_E_02	196	I04	1.88	sample	sample	692040	254760	480712	480712	475837	10.1	8.68	6.17	3.342	3.118	2.626	2.12	1.96	1.56	9865462	10168 | ZNF197 | zinc finger protein 197
13	LRP2	HumanDrugable Set-3_51_E_03	221	J05	1.88	sample	sample	603736	352088	672464	603736	542763	9.23	5.84	10.3	3.207	2.546	3.363	2.04	1.6	2	9857891	4036 | LRP2 | low density lipoprotein-related protein 2
10	AMPD1	HumanDrugable Set-3_40_H_03	366	P06	1.88	sample	sample	417136	342520	1026330	417136	595329	7.32	6.01	12.8	2.872	2.587	3.673	1.82	1.63	2.18	9853614	270 | AMPD1 | adenosine monophosphate deaminase 1 (isoform M)
12	RNF145	HumanDrugable Set-3_48_D_08	184	H16	1.87	sample	sample	665552	472104	1016940	665552	718199	8.8	5.7	10.8	3.137	2.512	3.432	1.99	1.58	2.04	9856658	153830 | RNF145 | ring finger protein 145
21	RPS6KB1	HumanDrugable Set-3_84_B_10	92	D20	1.87	sample	sample	529864	806536	880872	806536	739091	7.26	9.26	7.88	2.859	3.212	2.979	1.82	2.02	1.77	9870368	6198 | RPS6KB1 | ribosomal protein S6 kinase, 70kDa, polypeptide 1
17	TPP2	HumanDrugable Set-3_67_F_02	267	L03	1.87	sample	sample	398328	641456	595944	595944	545243	6.49	9.51	8.6	2.699	3.25	3.104	1.71	2.04	1.84	9864379	7174 | TPP2 | tripeptidyl peptidase II
12	CD93	HumanDrugable Set-3_46_A_07	14	A14	1.87	sample	sample	617040	631080	800168	631080	682763	8.16	7.63	8.49	3.028	2.931	3.086	1.92	1.84	1.83	9855697	22918 | CD93 | CD93 molecule
10	HEPACAM	HumanDrugable Set-3_37_H_05	345	O09	1.86	sample	sample	343856	393000	1044380	393000	593745	6.03	6.9	13	2.593	2.786	3.698	1.65	1.75	2.19	9852415	220296 | HEPACAM | hepatocyte cell adhesion molecule
4	CDC7	HumanDrugable Set-3_16_G_07	326	N14	1.86	sample	sample	369312	363440	986296	369312	573016	6.41	6.16	13.6	2.68	2.622	3.769	1.7	1.65	2.24	9843919	8317 | CDC7 | cell division cycle 7 homolog (S. cerevisiae)
6	DPF1	HumanDrugable Set-3_23_A_05	33	B09	1.86	sample	sample	477280	185744	736680	477280	466568	8.38	5.69	11	3.066	2.508	3.461	1.95	1.58	2.05	9846429	8193 | DPF1 | D4, zinc and double PHD fingers family 1
8		Dux4 Qiagen	338	O02	1.86	sample	sample	265376	520944	515536	515536	433952	9.14	7.74	7.24	3.193	2.952	2.856	2.03	1.86	1.69	10185275	null
8		Dux4 Qiagen	362	P02	1.86	sample	sample	315040	328832	698144	328832	447339	10.9	4.88	9.8	3.44	2.288	3.293	2.19	1.44	1.95	10185275	null
12		HumanDrugable Set-3_46_G_12	312	M24	1.86	sample	sample	531440	667600	861648	667600	686896	7.03	8.07	9.14	2.813	3.012	3.193	1.79	1.89	1.89	9856023	null
1	GABRA3	HumanDrugable Set-3_1_E_04	199	I07	1.86	sample	sample	569216	262600	468944	468944	433587	11.3	5.79	7.81	3.499	2.532	2.966	2.22	1.59	1.76	9837755	2556 | GABRA3 | gamma-aminobutyric acid (GABA) A receptor, alpha 3
19	SCTR	HumanDrugable Set-3_73_A_08	15	A15	1.86	sample	sample	531776	335640	535416	531776	467611	8.44	9.5	6.3	3.077	3.248	2.654	1.96	2.04	1.58	9866419	6344 | SCTR | secretin receptor
1	UBQLN2	HumanDrugable Set-3_2_C_05	106	E10	1.86	sample	sample	389528	418920	427136	418920	411861	7.74	9.23	7.12	2.952	3.206	2.831	1.88	2.02	1.68	9838066	29978 | UBQLN2 | ubiquilin 2
1	GNA13	HumanDrugable Set-3_3_C_05	129	F09	1.86	sample	sample	344840	298744	691824	344840	445136	6.85	6.58	11.5	2.776	2.718	3.527	1.76	1.71	2.09	9838469	10672 | GNA13 | guanine nucleotide binding protein (G protein), alpha 13
11	ALS2	HumanDrugable Set-3_43_A_04	31	B07	1.85	sample	sample	648400	435128	506048	506048	529859	9.6	6.95	7.56	3.263	2.797	2.918	2.07	1.76	1.73	9854476	57679 | ALS2 | amyotrophic lateral sclerosis 2 (juvenile)
8	C19orf51	HumanDrugable Set-3_32_A_07	38	B14	1.85	sample	sample	251280	531960	523520	523520	435587	8.66	7.9	7.35	3.114	2.982	2.878	1.98	1.88	1.71	9850061	352909 | C19orf51 | chromosome 19 open reading frame 51
10	TP53INP1	HumanDrugable Set-3_38_B_03	54	C06	1.85	sample	sample	464560	371240	769960	464560	535253	8.15	6.51	9.57	3.027	2.704	3.258	1.92	1.7	1.93	9852506	94241 | TP53INP1 | tumor protein p53 inducible nuclear protein 1
23		Dux4 Qiagen	314	N02	1.85	sample	sample	1009010	1131260	1213400	1131260	1117890	8.85	8.02	7.02	3.146	3.004	2.811	2	1.89	1.67	10185275	null
9	SHC1	HumanDrugable Set-3_36_G_04	320	N08	1.85	sample	sample	451592	637488	1140620	637488	743233	5.27	7.92	12.4	2.397	2.985	3.628	1.52	1.88	2.15	9851956	6464 | SHC1 | SHC (Src homology 2 domain containing) transforming protein 1
11	GUCA2B	HumanDrugable Set-3_43_A_11	45	B21	1.85	sample	sample	488400	543824	527520	527520	519915	7.23	8.69	7.88	2.854	3.119	2.978	1.81	1.96	1.77	9854511	2981 | GUCA2B | guanylate cyclase activator 2B (uroguanylin)
22	NLK	HumanDrugable Set-3_87_F_09	281	L17	1.85	sample	sample	708928	712872	893088	712872	771629	7.48	8.14	8.11	2.902	3.025	3.02	1.84	1.9	1.79	9871765	51701 | NLK | nemo-like kinase
17	MUC6	HumanDrugable Set-3_66_F_07	254	K14	1.84	sample	sample	346464	519248	801656	519248	555789	5.65	7.7	11.6	2.497	2.945	3.532	1.59	1.85	2.1	9864001	4588 | MUC6 | mucin 6, oligomeric mucus/gel-forming
20	PPP2R2A	HumanDrugable Set-3_78_D_08	160	G16	1.84	sample	sample	622760	429296	830816	622760	627624	8.12	6.3	9.68	3.021	2.655	3.275	1.92	1.67	1.94	9868225	5520 | PPP2R2A | protein phosphatase 2 (formerly 2A), regulatory subunit B, alpha isoform
14		HumanDrugable Set-3_56_G_12	336	N24	1.84	sample	sample	308632	618896	645056	618896	524195	4.81	10.4	9.92	2.267	3.383	3.311	1.44	2.13	1.96	9860049	null
10	POU3F4	HumanDrugable Set-3_40_D_10	188	H20	1.84	sample	sample	400144	473896	677208	473896	517083	7.02	8.32	8.42	2.812	3.056	3.073	1.79	1.92	1.82	9853447	5456 | POU3F4 | POU class 3 homeobox 4
15		HumanDrugable Set-3_57_G_12	311	M23	1.84	sample	sample	529240	589904	541488	541488	553544	7.38	9.14	7.19	2.884	3.192	2.847	1.83	2.01	1.69	9860452	null
8	TUSC2	HumanDrugable Set-3_30_G_03	294	M06	1.84	sample	sample	155616	666624	662656	662656	494965	5.36	9.9	9.3	2.423	3.308	3.218	1.54	2.08	1.91	9849539	11334 | TUSC2 | tumor suppressor candidate 2
3	WNT3A	HumanDrugable Set-3_11_A_02	27	B03	1.84	sample	sample	541840	144456	650080	541840	445459	8.36	6.33	9.18	3.064	2.663	3.198	1.95	1.67	1.9	9841578	89780 | WNT3A | wingless-type MMTV integration site family, member 3A
16	CASP10	HumanDrugable Set-3_61_H_05	345	O09	1.84	sample	sample	461272	569360	329488	461272	453373	7.67	9.6	6.46	2.939	3.263	2.692	1.87	2.05	1.6	9862079	843 | CASP10 | caspase 10, apoptosis-related cysteine peptidase
21	MAPK1	HumanDrugable Set-3_84_F_05	274	L10	1.84	sample	sample	699048	860072	549320	699048	702813	9.57	9.88	4.92	3.259	3.304	2.298	2.07	2.08	1.36	9870543	5594 | MAPK1 | mitogen-activated protein kinase 1
16	FMR1	HumanDrugable Set-3_62_A_02	4	A04	1.84	sample	sample	507040	632736	264528	507040	468101	8.43	10.7	5.19	3.076	3.416	2.375	1.95	2.15	1.41	9862115	2332 | FMR1 | fragile X mental retardation 1
12	A2M	HumanDrugable Set-3_47_G_08	327	N15	1.84	sample	sample	646120	626560	692344	646120	655008	8.54	7.57	7.35	3.095	2.92	2.877	1.97	1.84	1.71	9856406	2 | A2M | alpha-2-macroglobulin
17		HumanDrugable Set-3_65_G_12	311	M23	1.84	sample	sample	546592	435960	573392	546592	518648	8.91	6.46	8.27	3.155	2.693	3.049	2	1.69	1.81	9863674	null
21	PKLR	HumanDrugable Set-3_83_E_11	237	J21	1.83	sample	sample	422360	784776	1028860	784776	745332	5.78	9.01	9.21	2.532	3.172	3.203	1.61	1.99	1.9	9870122	5313 | PKLR | pyruvate kinase, liver and RBC
16	LHX5	HumanDrugable Set-3_61_E_06	203	I11	1.83	sample	sample	378304	423424	547168	423424	449632	6.29	7.14	10.7	2.653	2.836	3.424	1.69	1.78	2.03	9861932	64211 | LHX5 | LIM homeobox 5
8	WHSC1L1	HumanDrugable Set-3_31_B_10	91	D19	1.83	sample	sample	274872	465792	506480	465792	415715	9.47	6.92	7.11	3.243	2.79	2.83	2.06	1.75	1.68	9849726	54904 | WHSC1L1 | Wolf-Hirschhorn syndrome candidate 1-like 1
15	DHH	HumanDrugable Set-3_60_C_08	136	F16	1.83	sample	sample	338704	621464	793256	621464	584475	4.72	9.63	10.5	2.24	3.267	3.398	1.42	2.05	2.02	9861440	50846 | DHH | desert hedgehog homolog (Drosophila)
14	LEPROTL1	HumanDrugable Set-3_53_E_04	199	I07	1.83	sample	sample	496240	392928	598352	496240	495840	7.74	6.62	9.2	2.952	2.728	3.202	1.88	1.72	1.9	9858700	23484 | LEPROTL1 | leptin receptor overlapping transcript-like 1
11		HumanDrugable Set-3_43_G_12	335	N23	1.83	sample	sample	409288	455144	713304	455144	525912	6.06	7.27	10.7	2.599	2.862	3.413	1.65	1.8	2.03	9854814	null
22	KSR1	HumanDrugable Set-3_85_A_10	19	A19	1.82	sample	sample	655752	619240	1032790	655752	769261	6.92	7.07	9.38	2.79	2.822	3.229	1.77	1.77	1.92	9870720	8844 | KSR1 | kinase suppressor of ras 1
11	RYR3	HumanDrugable Set-3_43_G_05	321	N09	1.82	sample	sample	297832	476000	940696	476000	571509	4.41	7.6	14.1	2.141	2.927	3.813	1.36	1.84	2.26	9854779	6263 | RYR3 | ryanodine receptor 3
10		Dux4 Qiagen	337	O01	1.82	sample	sample	463304	450152	561432	463304	491629	8.13	7.9	6.98	3.023	2.982	2.803	1.92	1.87	1.66	10185275	null
2	IARS2	HumanDrugable Set-3_5_A_07	13	A13	1.82	sample	sample	493944	289848	419584	419584	401125	8.73	5.65	9.19	3.126	2.499	3.2	1.99	1.57	1.9	9839185	55699 | IARS2 | isoleucyl-tRNA synthetase 2, mitochondrial
13	CCDC28A	HumanDrugable Set-3_49_D_08	159	G15	1.82	sample	sample	441760	464920	565360	464920	490680	6.76	7.71	8.65	2.756	2.947	3.113	1.75	1.85	1.85	9857060	25901 | CCDC28A | coiled-coil domain containing 28A
14	KIF1C	HumanDrugable Set-3_56_A_07	38	B14	1.82	sample	sample	519384	394872	541056	519384	485104	8.1	6.66	8.32	3.018	2.735	3.057	1.92	1.72	1.81	9859723	10749 | KIF1C | kinesin family member 1C
20	PPP3CC	HumanDrugable Set-3_78_H_09	354	O18	1.82	sample	sample	731760	383736	712448	712448	609315	9.54	5.63	8.3	3.254	2.493	3.053	2.07	1.57	1.81	9868431	5533 | PPP3CC | protein phosphatase 3 (formerly 2B), catalytic subunit, gamma isoform
18	ADRB1	HumanDrugable Set-3_71_D_03	173	H05	1.82	sample	sample	566888	184728	665472	566888	472363	8.3	6.3	8.55	3.054	2.654	3.095	1.94	1.67	1.84	9865740	153 | ADRB1 | adrenergic, beta-1-, receptor
21	PI4KA	HumanDrugable Set-3_83_B_11	93	D21	1.81	sample	sample	498360	728264	868168	728264	698264	6.82	8.36	7.77	2.771	3.064	2.958	1.76	1.93	1.76	9869972	5297 | PI4KA | phosphatidylinositol 4-kinase, catalytic, alpha
17	TDP1	HumanDrugable Set-3_65_H_05	345	O09	1.81	sample	sample	483768	487424	534040	487424	501744	7.88	7.23	7.71	2.979	2.854	2.946	1.89	1.79	1.75	9863690	55775 | TDP1 | tyrosyl-DNA phosphodiesterase 1
1	SCARF1	HumanDrugable Set-3_3_G_03	317	N05	1.81	sample	sample	494760	315944	378992	378992	396565	9.83	6.96	6.31	3.297	2.799	2.659	2.09	1.76	1.58	9838660	8578 | SCARF1 | scavenger receptor class F, member 1
1	MAF	HumanDrugable Set-3_1_H_07	349	O13	1.81	sample	sample	447312	330512	402496	402496	393440	8.88	7.28	6.71	3.151	2.864	2.746	2	1.8	1.63	9837924	4094 | MAF | v-maf musculoaponeurotic fibrosarcoma oncogene homolog (avian)
1	HMCN1	HumanDrugable Set-3_1_A_05	9	A09	1.81	sample	sample	470880	383400	324888	383400	393056	9.35	8.45	5.41	3.225	3.078	2.437	2.05	1.94	1.45	9837560	83872 | HMCN1 | hemicentin 1
3		HumanDrugable Set-3_10_G_12	312	M24	1.81	sample	sample	480056	177552	529496	480056	395701	7.41	7.79	7.47	2.889	2.961	2.902	1.84	1.86	1.72	9841526	null
20	PPP4R1	HumanDrugable Set-3_79_E_07	229	J13	1.81	sample	sample	506200	557008	689584	557008	584264	6.6	8.17	8.03	2.722	3.031	3.006	1.73	1.91	1.78	9868672	9989 | PPP4R1 | protein phosphatase 4, regulatory subunit 1
18	BDKRB2	HumanDrugable Set-3_71_B_05	81	D09	1.81	sample	sample	464616	163016	907728	464616	511787	6.81	5.56	11.7	2.767	2.474	3.543	1.76	1.56	2.1	9865650	624 | BDKRB2 | bradykinin receptor B2
22		Dux4 Qiagen	314	N02	1.8	sample	sample	746008	579736	908464	746008	744736	7.87	6.62	8.25	2.976	2.727	3.044	1.89	1.71	1.81	10185275	null
12		HumanDrugable Set-3_45_G_12	311	M23	1.8	sample	sample	562112	542760	832568	562112	645813	7.43	6.56	8.83	2.894	2.713	3.143	1.84	1.71	1.86	9855620	null
7	PLXNA3	HumanDrugable Set-3_28_H_03	366	P06	1.8	sample	sample	629128	348888	825096	629128	601037	8.25	4.95	10.6	3.044	2.308	3.411	1.93	1.45	2.02	9848784	55558 | PLXNA3 | plexin A3
4	RAI1	HumanDrugable Set-3_14_C_11	118	E22	1.8	sample	sample	455976	456872	500640	456872	471163	7.91	7.74	6.92	2.984	2.952	2.791	1.9	1.86	1.66	9842932	10743 | RAI1 | retinoic acid induced 1
12	LIN7B	HumanDrugable Set-3_46_D_03	150	G06	1.8	sample	sample	583368	538296	803096	583368	641587	7.71	6.5	8.52	2.947	2.701	3.091	1.87	1.7	1.83	9855827	64130 | LIN7B | lin-7 homolog B (C. elegans)
22	PIP5KL1	HumanDrugable Set-3_86_H_09	354	O18	1.8	sample	sample	774952	601152	829440	774952	735181	8.17	6.86	7.53	3.031	2.779	2.913	1.93	1.75	1.73	9871466	138429 | PIP5KL1 | phosphatidylinositol-4-phosphate 5-kinase-like 1
14	SMARCA4	HumanDrugable Set-3_56_G_07	326	N14	1.8	sample	sample	431552	454064	533776	454064	473131	6.73	7.66	8.21	2.75	2.937	3.038	1.75	1.85	1.8	9860024	6597 | SMARCA4 | SWI/SNF related, matrix associated, actin dependent regulator of chromatin, subfamily a, member 4
21	BMPR2	HumanDrugable Set-3_81_A_05	9	A09	1.8	sample	sample	695656	535736	790344	695656	673912	9.53	6.15	7.07	3.252	2.621	2.823	2.07	1.65	1.67	9869091	659 | BMPR2 | bone morphogenetic protein receptor, type II (serine/threonine kinase)
12		HumanDrugable Set-3_47_G_12	335	N23	1.8	sample	sample	521096	623440	761168	623440	635235	6.89	7.53	8.08	2.784	2.913	3.014	1.77	1.83	1.79	9856426	null
16	FOXC1	HumanDrugable Set-3_63_A_07	37	B13	1.8	sample	sample	480248	381424	414976	414976	425549	7.99	6.43	8.14	2.998	2.685	3.025	1.9	1.69	1.79	9862543	2296 | FOXC1 | forkhead box C1
3		HumanDrugable Set-3_9_G_12	311	M23	1.79	sample	sample	441864	213184	456744	441864	370597	6.82	9.35	6.45	2.769	3.225	2.689	1.76	2.03	1.6	9841123	null
2	PRSS12	HumanDrugable Set-3_8_A_07	38	B14	1.79	sample	sample	494760	317328	347304	347304	386464	8.74	6.19	7.6	3.128	2.63	2.927	1.99	1.65	1.74	9840394	8492 | PRSS12 | protease, serine, 12 (neurotrypsin, motopsin)
10	TOP1P1	HumanDrugable Set-3_40_F_03	270	L06	1.79	sample	sample	538192	309176	642168	538192	496512	9.44	5.43	7.98	3.239	2.44	2.997	2.06	1.53	1.78	9853512	7151 | TOP1P1 | topoisomerase (DNA) I pseudogene 1
10	ACAT2	HumanDrugable Set-3_38_A_05	10	A10	1.79	sample	sample	374664	391784	735808	391784	500752	6.57	6.87	9.14	2.717	2.781	3.193	1.73	1.75	1.89	9852466	39 | ACAT2 | acetyl-Coenzyme A acetyltransferase 2
7	CCL18	HumanDrugable Set-3_27_A_10	43	B19	1.79	sample	sample	769192	445840	489272	489272	568101	10.1	6.33	6.31	3.334	2.662	2.657	2.12	1.67	1.58	9848064	6362 | CCL18 | chemokine (C-C motif) ligand 18 (pulmonary and activation-regulated)
2	ADAMTS7	HumanDrugable Set-3_5_A_09	17	A17	1.79	sample	sample	354744	424496	359992	359992	379744	6.27	8.28	7.88	2.648	3.05	2.979	1.68	1.92	1.77	9839195	11173 | ADAMTS7 | ADAM metallopeptidase with thrombospondin type 1 motif, 7
4	EFNA2	HumanDrugable Set-3_16_G_02	316	N04	1.79	sample	sample	368016	419744	651392	419744	479717	6.38	7.11	9.01	2.674	2.83	3.171	1.7	1.78	1.88	9843894	1943 | EFNA2 | ephrin-A2
8		HumanDrugable Set-3_29_G_12	311	M23	1.79	sample	sample	201808	476640	587880	476640	422109	6.95	7.08	8.25	2.798	2.824	3.045	1.78	1.78	1.81	9849181	null
10	CACNG4	HumanDrugable Set-3_40_A_09	42	B18	1.79	sample	sample	420344	377552	665760	420344	487885	7.38	6.63	8.27	2.883	2.728	3.049	1.83	1.72	1.81	9853292	27092 | CACNG4 | calcium channel, voltage-dependent, gamma subunit 4
9	OGT	HumanDrugable Set-3_33_A_08	15	A15	1.78	sample	sample	445872	754544	765968	754544	655461	5.2	9.37	8.3	2.378	3.228	3.053	1.51	2.03	1.81	9850469	8473 | OGT | O-linked N-acetylglucosamine (GlcNAc) transferase (UDP-N-acetylglucosamine:polypeptide-N-acetylglucosaminyl transferase)
20	PPM1D	HumanDrugable Set-3_79_G_04	319	N07	1.78	sample	sample	529320	433824	792296	529320	585147	6.9	6.37	9.23	2.787	2.67	3.206	1.77	1.68	1.9	9868757	8493 | PPM1D | protein phosphatase 1D magnesium-dependent, delta isoform
17		Dux4 Qiagen	290	M02	1.78	sample	sample	211504	597976	936648	597976	582043	3.45	8.87	13.5	1.785	3.148	3.757	1.13	1.98	2.23	10185275	null
2	LONP1	HumanDrugable Set-3_7_E_11	237	J21	1.78	sample	sample	431552	301464	405264	405264	379427	7.63	5.88	8.87	2.931	2.556	3.15	1.86	1.61	1.87	9840211	9361 | LONP1 | lon peptidase 1, mitochondrial
7	IFNA16	HumanDrugable Set-3_28_H_08	376	P16	1.78	sample	sample	687288	321960	746192	687288	585147	9.01	4.57	9.62	3.172	2.192	3.265	2.01	1.38	1.94	9848809	3449 | IFNA16 | interferon, alpha 16
18	DEGS1	HumanDrugable Set-3_69_A_11	21	A21	1.78	sample	sample	546360	187872	594416	546360	442883	8	6.4	7.63	3.001	2.679	2.932	1.91	1.68	1.74	9864975	8560 | DEGS1 | degenerative spermatocyte homolog 1, lipid desaturase (Drosophila)
5	CD86	HumanDrugable Set-3_19_C_11	141	F21	1.78	sample	sample	368752	382920	551200	382920	434291	6.64	6.8	8.7	2.731	2.766	3.121	1.74	1.74	1.85	9844947	942 | CD86 | CD86 molecule
21	PRKCB	HumanDrugable Set-3_84_H_03	366	P06	1.77	sample	sample	665224	843456	473832	665224	660837	9.11	9.69	4.24	3.187	3.276	2.084	2.02	2.06	1.24	9870634	5579 | PRKCB | protein kinase C, beta
17	FBXO11	HumanDrugable Set-3_68_H_02	364	P04	1.77	sample	sample	538896	438224	463448	463448	480189	8.78	6.5	6.69	3.135	2.7	2.741	1.99	1.7	1.63	9864879	80204 | FBXO11 | F-box protein 11
5	SERPINA5	HumanDrugable Set-3_18_C_04	104	E08	1.77	sample	sample	418024	355768	510504	418024	428099	7.53	6.32	8.06	2.912	2.66	3.01	1.85	1.67	1.79	9844509	5104 | SERPINA5 | serpin peptidase inhibitor, clade A (alpha-1 antiproteinase, antitrypsin), member 5
4	BMP4	HumanDrugable Set-3_13_F_05	249	K09	1.77	sample	sample	313680	403992	753248	403992	490307	5.44	6.84	10.4	2.444	2.775	3.381	1.55	1.74	2.01	9842649	652 | BMP4 | bone morphogenetic protein 4
2	KRIT1	HumanDrugable Set-3_6_F_02	244	K04	1.77	sample	sample	467096	335912	318456	335912	373821	8.26	6.55	6.97	3.045	2.712	2.802	1.93	1.71	1.66	9839813	889 | KRIT1 | KRIT1, ankyrin repeat containing
10	SCPEP1	HumanDrugable Set-3_39_A_02	27	B03	1.77	sample	sample	497632	349448	563520	497632	470200	8.73	6.13	7	3.126	2.616	2.808	1.99	1.65	1.67	9852854	59342 | SCPEP1 | serine carboxypeptidase 1
5	MNX1	HumanDrugable Set-3_17_C_05	105	E09	1.76	sample	sample	539048	391744	345312	391744	425368	9.71	6.96	5.45	3.279	2.799	2.446	2.08	1.76	1.45	9844111	3110 | MNX1 | motor neuron and pancreas homeobox 1
11	SMAD6	HumanDrugable Set-3_44_E_04	224	J08	1.76	sample	sample	235568	657352	699312	657352	530744	3.49	10.5	10.4	1.803	3.393	3.385	1.15	2.13	2.01	9855076	4091 | SMAD6 | SMAD family member 6
3	CAMKV	HumanDrugable Set-3_9_F_04	247	K07	1.76	sample	sample	410280	157336	609560	410280	392392	6.33	6.9	8.6	2.662	2.787	3.105	1.69	1.75	1.84	9841032	79012 | CAMKV | CaM kinase-like vesicle-associated
10		Dux4 Qiagen	313	N01	1.76	sample	sample	632248	186888	830184	632248	549773	11.1	3.28	10.3	3.472	1.713	3.367	2.21	1.08	2	10185275	null
18	RPA1	HumanDrugable Set-3_70_C_06	108	E12	1.76	sample	sample	191056	226784	1411180	226784	609673	2.8	7.73	18.1	1.485	2.95	4.18	0.94	1.86	2.48	9865422	6117 | RPA1 | replication protein A1, 70kDa
18	GGCX	HumanDrugable Set-3_70_H_06	348	O12	1.76	sample	sample	726464	165216	466688	466688	452789	10.6	5.63	5.99	3.412	2.493	2.583	2.17	1.57	1.53	9865574	2677 | GGCX | gamma-glutamyl carboxylase
15	RRM2	HumanDrugable Set-3_58_C_06	108	E12	1.75	sample	sample	514912	435760	556736	514912	502469	7.18	6.75	7.4	2.844	2.755	2.887	1.81	1.73	1.71	9860624	6241 | RRM2 | ribonucleotide reductase M2 polypeptide
9	ITGAL	HumanDrugable Set-3_35_C_10	139	F19	1.75	sample	sample	527224	586208	743184	586208	618872	6.15	7.28	8.05	2.62	2.864	3.01	1.66	1.8	1.79	9851383	3683 | ITGAL | integrin, alpha L (antigen CD11A (p180), lymphocyte function-associated antigen 1; alpha polypeptide)
9	ADAM10	HumanDrugable Set-3_33_B_09	65	C17	1.75	sample	sample	496608	669584	684648	669584	616947	5.79	8.32	7.42	2.534	3.056	2.891	1.61	1.92	1.72	9850524	102 | ADAM10 | ADAM metallopeptidase domain 10
11	GRIN3B	HumanDrugable Set-3_44_B_08	88	D16	1.75	sample	sample	426280	496000	473496	473496	465259	6.31	7.92	7.07	2.658	2.986	2.822	1.69	1.88	1.67	9854946	116444 | GRIN3B | glutamate receptor, ionotropic, N-methyl-D-aspartate 3B
17	GAN	HumanDrugable Set-3_66_B_11	70	C22	1.75	sample	sample	512768	385424	510928	510928	469707	8.36	5.72	7.37	3.063	2.515	2.882	1.95	1.58	1.71	9863821	8139 | GAN | gigaxonin
16		HumanDrugable Set-3_64_G_12	336	N24	1.74	sample	sample	413968	341552	454592	413968	403371	6.88	5.76	8.91	2.783	2.526	3.156	1.77	1.59	1.87	9863272	null
5	MSH5	HumanDrugable Set-3_20_B_07	86	D14	1.74	sample	sample	345680	384928	522040	384928	417549	6.23	6.84	8.24	2.638	2.773	3.042	1.68	1.74	1.81	9845280	4439 | MSH5 | mutS homolog 5 (E. coli)
15	SLIT1	HumanDrugable Set-3_60_D_07	182	H14	1.74	sample	sample	436096	511848	541440	511848	496461	6.08	7.93	7.19	2.605	2.987	2.847	1.65	1.88	1.69	9861485	6585 | SLIT1 | slit homolog 1 (Drosophila)
22	STK31	HumanDrugable Set-3_88_F_03	270	L06	1.74	sample	sample	711616	454776	985840	711616	717411	7.51	5.19	8.95	2.908	2.376	3.162	1.85	1.49	1.88	9872137	56164 | STK31 | serine/threonine kinase 31
17	MUC1	HumanDrugable Set-3_66_F_03	246	K06	1.73	sample	sample	222784	1914150	217384	222784	784773	3.63	28.4	3.14	1.86	4.827	1.649	1.18	3.04	0.98	9863981	4582 | MUC1 | mucin 1, cell surface associated
7	GNAT1	HumanDrugable Set-3_28_C_10	140	F20	1.73	sample	sample	632544	370152	598840	598840	533845	8.29	5.25	7.72	3.052	2.393	2.948	1.94	1.5	1.75	9848567	2779 | GNAT1 | guanine nucleotide binding protein (G protein), alpha transducing activity polypeptide 1
9	MOCS2	HumanDrugable Set-3_35_B_06	83	D11	1.73	sample	sample	517248	540720	770376	540720	609448	6.03	6.72	8.35	2.593	2.748	3.062	1.65	1.73	1.82	9851313	4338 | MOCS2 | molybdenum cofactor synthesis 2
7	PEX10	HumanDrugable Set-3_27_G_07	325	N13	1.73	sample	sample	517600	539624	494312	517600	517179	6.79	7.66	6.37	2.762	2.937	2.671	1.76	1.85	1.59	9848350	5192 | PEX10 | peroxisomal biogenesis factor 10
19	GPR56	HumanDrugable Set-3_74_G_04	296	M08	1.73	sample	sample	436616	174040	836480	436616	482379	6.93	4.93	9.84	2.793	2.301	3.298	1.77	1.45	1.96	9867101	9289 | GPR56 | G protein-coupled receptor 56
10	HCST	HumanDrugable Set-3_40_H_05	370	P10	1.73	sample	sample	331704	229872	1178150	331704	579909	5.82	4.03	14.6	2.541	2.012	3.872	1.61	1.27	2.3	9853624	10870 | HCST | hematopoietic cell signal transducer
14	FOXD2	HumanDrugable Set-3_53_H_02	339	O03	1.73	sample	sample	289632	496968	574776	496968	453792	4.52	8.38	8.84	2.175	3.067	3.144	1.38	1.93	1.87	9858842	2306 | FOXD2 | forkhead box D2
21	CHUK	HumanDrugable Set-3_81_D_09	161	G17	1.73	sample	sample	585680	586952	671832	586952	614821	8.02	6.74	6.01	3.004	2.753	2.588	1.91	1.73	1.54	9869258	1147 | CHUK | conserved helix-loop-helix ubiquitous kinase
17	CTSL2	HumanDrugable Set-3_66_E_02	196	I04	1.72	sample	sample	378600	422416	595584	422416	465533	6.17	6.26	8.59	2.625	2.647	3.103	1.67	1.66	1.84	9863926	1515 | CTSL2 | cathepsin L2
19	GPR109A	HumanDrugable Set-3_76_D_11	190	H22	1.72	sample	sample	481544	260304	488344	481544	410064	7.64	7.37	5.74	2.934	2.881	2.522	1.86	1.81	1.5	9867787	338442 | GPR109A | G protein-coupled receptor 109A
19	SSTR1	HumanDrugable Set-3_73_E_08	207	I15	1.72	sample	sample	541152	150864	764488	541152	485501	8.59	4.27	8.99	3.103	2.095	3.168	1.97	1.32	1.88	9866619	6751 | SSTR1 | somatostatin receptor 1
13	LMBR1L	HumanDrugable Set-3_50_G_06	300	M12	1.72	sample	sample	401624	452328	462288	452328	438747	6.14	7.5	7.07	2.619	2.907	2.822	1.66	1.83	1.67	9857604	55716 | LMBR1L | limb region 1 homolog (mouse)-like
22	MAPKAP1	HumanDrugable Set-3_88_A_07	38	B14	1.72	sample	sample	675296	553264	797392	675296	675317	7.12	6.32	7.24	2.832	2.659	2.856	1.8	1.67	1.69	9871907	79109 | MAPKAP1 | mitogen-activated protein kinase associated protein 1
22	ICK	HumanDrugable Set-3_86_F_11	262	K22	1.72	sample	sample	580864	537576	964352	580864	694264	6.13	6.14	8.76	2.615	2.618	3.13	1.66	1.65	1.86	9871375	22858 | ICK | intestinal cell (MAK-like) kinase
16	UTS2D	HumanDrugable Set-3_62_E_07	206	I14	1.72	sample	sample	299888	464688	429120	429120	397899	4.99	7.84	8.41	2.318	2.97	3.073	1.47	1.87	1.82	9862340	257313 | UTS2D | urotensin 2 domain containing
17	EPS15	HumanDrugable Set-3_68_E_10	236	J20	1.72	sample	sample	328528	532280	535496	532280	465435	5.35	7.89	7.73	2.421	2.981	2.95	1.54	1.87	1.75	9864767	2060 | EPS15 | epidermal growth factor receptor pathway substrate 15
15	PTTG1IP	HumanDrugable Set-3_58_D_10	164	G20	1.72	sample	sample	454344	360224	700400	454344	504989	6.34	5.58	9.31	2.664	2.481	3.218	1.69	1.56	1.91	9860694	754 | PTTG1IP | pituitary tumor-transforming 1 interacting protein
12	PLXNB3	HumanDrugable Set-3_48_E_09	234	J18	1.72	sample	sample	436416	622576	703304	622576	587432	5.77	7.52	7.46	2.529	2.911	2.9	1.61	1.83	1.72	9856713	5365 | PLXNB3 | plexin B3
14	NR2C2AP	HumanDrugable Set-3_54_B_05	58	C10	1.72	sample	sample	427712	361088	518040	427712	435613	6.67	6.09	7.97	2.738	2.606	2.994	1.74	1.64	1.78	9858958	126382 | NR2C2AP | nuclear receptor 2C2-associated protein
14		HumanDrugable Set-3_53_G_12	311	M23	1.72	sample	sample	405312	328232	604072	405312	445872	6.32	5.53	9.29	2.66	2.468	3.216	1.69	1.55	1.91	9858841	null
14		HumanDrugable Set-3_54_G_12	312	M24	1.72	sample	sample	393872	359336	564288	393872	439165	6.14	6.06	8.68	2.619	2.599	3.118	1.66	1.63	1.85	9859244	null
2	CD38	HumanDrugable Set-3_7_E_10	235	J19	1.72	sample	sample	454464	372232	245176	372232	357291	8.03	7.26	5.37	3.006	2.86	2.424	1.91	1.8	1.44	9840206	952 | CD38 | CD38 molecule
9	PRMT7	HumanDrugable Set-3_36_C_09	138	F18	1.72	sample	sample	655272	498472	618056	618056	590600	7.64	6.19	6.7	2.934	2.63	2.744	1.86	1.65	1.63	9851781	54496 | PRMT7 | protein arginine methyltransferase 7
9	THRB	HumanDrugable Set-3_33_A_09	17	A17	1.72	sample	sample	506176	636656	628240	628240	590357	5.9	7.91	6.81	2.561	2.983	2.767	1.63	1.88	1.64	9850474	7068 | THRB | thyroid hormone receptor, beta (erythroblastic leukemia viral (v-erb-a) oncogene homolog 2, avian)
6	NPTXR	HumanDrugable Set-3_23_A_03	29	B05	1.71	sample	sample	398704	270752	360320	360320	343259	7	8.29	5.39	2.807	3.052	2.43	1.78	1.92	1.44	9846419	23467 | NPTXR | neuronal pentraxin receptor
15	PSMA2	HumanDrugable Set-3_57_D_05	153	G09	1.71	sample	sample	699160	351696	442088	442088	497648	9.75	5.45	5.87	3.286	2.446	2.554	2.09	1.54	1.52	9860266	5683 | PSMA2 | proteasome (prosome, macropain) subunit, alpha type, 2
5		Dux4 Qiagen	361	P01	1.71	sample	sample	486656	427184	289896	427184	401245	8.76	7.59	4.57	3.132	2.923	2.194	1.99	1.84	1.3	10185275	null
3		Dux4 Qiagen	362	P02	1.71	sample	sample	397168	102024	828968	397168	442720	6.13	4.47	11.7	2.616	2.162	3.549	1.66	1.36	2.11	10185275	null
14	GEM	HumanDrugable Set-3_56_A_04	32	B08	1.71	sample	sample	259488	486048	624528	486048	456688	4.05	8.19	9.61	2.017	3.035	3.264	1.28	1.91	1.94	9859708	2669 | GEM | GTP binding protein overexpressed in skeletal muscle
16	DDB2	HumanDrugable Set-3_64_G_10	332	N20	1.71	sample	sample	366512	362472	430336	366512	386440	6.09	6.11	8.44	2.608	2.612	3.077	1.66	1.64	1.83	9863262	1643 | DDB2 | damage-specific DNA binding protein 2, 48kDa
18	HNRNPM	HumanDrugable Set-3_70_F_04	248	K08	1.71	sample	sample	352904	241176	572032	352904	388704	5.17	8.22	7.35	2.37	3.039	2.877	1.51	1.91	1.71	9865502	4670 | HNRNPM | heterogeneous nuclear ribonucleoprotein M
4	RXFP4	HumanDrugable Set-3_13_H_10	355	O19	1.71	sample	sample	367440	442032	468080	442032	425851	6.37	7.49	6.47	2.672	2.905	2.694	1.7	1.83	1.6	9842776	339403 | RXFP4 | relaxin/insulin-like family peptide receptor 4
12	SLC1A4	HumanDrugable Set-3_46_A_03	6	A06	1.71	sample	sample	400960	622056	739720	622056	587579	5.3	7.52	7.85	2.406	2.91	2.972	1.53	1.83	1.76	9855677	6509 | SLC1A4 | solute carrier family 1 (glutamate/neutral amino acid transporter), member 4
9	TNC	HumanDrugable Set-3_33_C_03	101	E05	1.71	sample	sample	564632	500936	700688	564632	588752	6.58	6.22	7.59	2.719	2.637	2.925	1.73	1.66	1.74	9850544	3371 | TNC | tenascin C
2	RBM24	HumanDrugable Set-3_6_F_05	250	K10	1.71	sample	sample	352728	302232	387456	352728	347472	6.23	5.89	8.48	2.64	2.559	3.085	1.68	1.61	1.83	9839828	221662 | RBM24 | RNA binding motif protein 24
2	CXCL12	HumanDrugable Set-3_6_H_04	344	O08	1.71	sample	sample	455056	264744	339352	339352	353051	8.04	5.16	7.43	3.008	2.368	2.893	1.91	1.49	1.72	9839925	6387 | CXCL12 | chemokine (C-X-C motif) ligand 12 (stromal cell-derived factor 1)
5	FGF19	HumanDrugable Set-3_18_F_02	244	K04	1.71	sample	sample	340816	424752	420016	420016	395195	6.14	7.54	6.63	2.618	2.915	2.728	1.66	1.83	1.62	9844649	9965 | FGF19 | fibroblast growth factor 19
12	SOD2	HumanDrugable Set-3_48_F_11	286	L22	1.71	sample	sample	405992	622208	723600	622208	583933	5.37	7.52	7.68	2.424	2.91	2.941	1.54	1.83	1.74	9856773	6648 | SOD2 | superoxide dismutase 2, mitochondrial
2		Dux4 Qiagen	361	P01	1.7	sample	sample	442504	264824	348480	348480	351936	7.82	5.17	7.63	2.967	2.369	2.932	1.89	1.49	1.74	10185275	null
21	FLT1	HumanDrugable Set-3_82_H_06	348	O12	1.7	sample	sample	651160	550736	590752	590752	597549	8.92	6.33	5.29	3.156	2.661	2.403	2.01	1.67	1.43	9869846	2321 | FLT1 | fms-related tyrosine kinase 1 (vascular endothelial growth factor/vascular permeability factor receptor)
9	CCS	HumanDrugable Set-3_34_H_03	342	O06	1.7	sample	sample	568216	485472	699736	568216	584475	6.63	6.03	7.58	2.728	2.592	2.923	1.73	1.63	1.73	9851197	9973 | CCS | copper chaperone for superoxide dismutase
10	IL6ST	HumanDrugable Set-3_38_H_07	350	O14	1.7	sample	sample	364720	335832	646648	364720	449067	6.4	5.89	8.04	2.678	2.559	3.007	1.7	1.61	1.78	9852828	3572 | IL6ST | interleukin 6 signal transducer (gp130, oncostatin M receptor)
16	KCTD20	HumanDrugable Set-3_62_G_08	304	M16	1.7	sample	sample	375776	412496	350912	375776	379728	6.25	6.96	6.88	2.644	2.798	2.783	1.68	1.76	1.65	9862446	222658 | KCTD20 | potassium channel tetramerisation domain containing 20
22	TNIK	HumanDrugable Set-3_87_C_02	123	F03	1.7	sample	sample	588976	559464	834448	588976	660963	6.21	6.39	7.58	2.635	2.675	2.922	1.67	1.68	1.73	9871580	23043 | TNIK | TRAF2 and NCK interacting kinase
17	LRWD1	HumanDrugable Set-3_68_B_11	94	D22	1.7	sample	sample	386192	429376	518240	429376	444603	6.29	6.37	7.48	2.654	2.671	2.903	1.69	1.68	1.72	9864622	222229 | LRWD1 | leucine-rich repeats and WD repeat domain containing 1
13	HMGCS1	HumanDrugable Set-3_51_F_07	277	L13	1.7	sample	sample	517344	321376	460856	460856	433192	7.91	5.33	7.05	2.984	2.414	2.818	1.9	1.52	1.67	9857961	3157 | HMGCS1 | 3-hydroxy-3-methylglutaryl-Coenzyme A synthase 1 (soluble)
4	PLA2G2C	HumanDrugable Set-3_13_D_07	157	G13	1.69	sample	sample	250176	433328	689832	433328	457779	4.34	7.34	9.54	2.118	2.876	3.254	1.35	1.81	1.93	9842559	391013 | PLA2G2C | phospholipase A2, group IIC
7	NXNL1	HumanDrugable Set-3_26_H_03	342	O06	1.69	sample	sample	498160	503320	487112	498160	496197	6.53	7.14	6.28	2.707	2.837	2.65	1.72	1.78	1.57	9847978	115861 | NXNL1 | nucleoredoxin-like 1
8	TUSC4	HumanDrugable Set-3_30_F_08	256	K16	1.69	sample	sample	121232	548264	621480	548264	430325	4.18	8.14	8.73	2.062	3.026	3.125	1.31	1.9	1.85	9849513	10641 | TUSC4 | tumor suppressor candidate 4
5		HumanDrugable Set-3_19_G_12	335	N23	1.69	sample	sample	386984	297240	504992	386984	396405	6.97	5.28	7.97	2.801	2.4	2.994	1.78	1.51	1.78	9845153	null
21	HK1	HumanDrugable Set-3_82_D_09	162	G18	1.69	sample	sample	622200	493000	659088	622200	591429	8.52	5.66	5.9	3.091	2.501	2.561	1.96	1.57	1.52	9869660	3098 | HK1 | hexokinase 1
4	CRYZL1	HumanDrugable Set-3_15_G_03	317	N05	1.69	sample	sample	197808	545808	671512	545808	471709	3.43	9.24	9.28	1.779	3.209	3.215	1.13	2.02	1.91	9843496	9946 | CRYZL1 | crystallin, zeta (quinone reductase)-like 1
4	CAPN10	HumanDrugable Set-3_16_C_10	140	F20	1.68	sample	sample	373224	339752	553272	373224	422083	6.47	5.75	7.65	2.695	2.525	2.935	1.71	1.59	1.74	9843733	11132 | CAPN10 | calpain 10
18	CCR7	HumanDrugable Set-3_71_G_07	325	N13	1.68	sample	sample	579768	166528	451640	451640	399312	8.49	5.68	5.8	3.086	2.505	2.536	1.96	1.58	1.5	9865910	1236 | CCR7 | chemokine (C-C motif) receptor 7
20		HumanDrugable Set-3_80_G_12	336	N24	1.68	sample	sample	371848	448360	774968	448360	531725	4.85	6.58	9.03	2.277	2.718	3.175	1.45	1.71	1.88	9869049	null
7	OSM	HumanDrugable Set-3_27_H_07	373	P13	1.68	sample	sample	493648	310624	779800	493648	528024	6.47	4.41	10	2.694	2.14	3.329	1.71	1.35	1.98	9848401	5008 | OSM | oncostatin M
16	RFXANK	HumanDrugable Set-3_63_G_09	329	N17	1.67	sample	sample	420712	372912	320168	372912	371264	7	6.29	6.28	2.807	2.653	2.65	1.78	1.67	1.57	9862854	8625 | RFXANK | regulatory factor X-associated ankyrin-containing protein
2		HumanDrugable Set-3_7_G_12	335	N23	1.67	sample	sample	367944	281424	357104	357104	335491	6.5	5.49	7.82	2.701	2.457	2.967	1.72	1.54	1.76	9840317	null
2	RPA3	HumanDrugable Set-3_6_E_02	196	I04	1.67	sample	sample	414352	252608	352560	352560	339840	7.32	4.93	7.72	2.872	2.301	2.949	1.82	1.45	1.75	9839763	6119 | RPA3 | replication protein A3, 14kDa
9	NR1H4	HumanDrugable Set-3_35_E_04	223	J07	1.67	sample	sample	714584	341128	726328	714584	594013	8.33	4.24	7.87	3.059	2.083	2.977	1.94	1.31	1.77	9851453	9971 | NR1H4 | nuclear receptor subfamily 1, group H, member 4
16	TFDP2	HumanDrugable Set-3_63_E_09	233	J17	1.67	sample	sample	447496	287584	388936	388936	374672	7.44	4.85	7.63	2.896	2.278	2.931	1.84	1.43	1.74	9862753	7029 | TFDP2 | transcription factor Dp-2 (E2F dimerization partner 2)
16	TXNDC5	HumanDrugable Set-3_61_C_02	99	E03	1.67	sample	sample	476360	327760	313592	327760	372571	7.92	5.53	6.15	2.986	2.467	2.62	1.9	1.55	1.55	9861812	81567 | TXNDC5 | thioredoxin domain containing 5
8		Dux4 Qiagen	314	N02	1.67	sample	sample	283616	241168	552200	283616	358995	9.77	3.58	7.75	3.289	1.841	2.955	2.09	1.16	1.75	10185275	null
16	CYCS	HumanDrugable Set-3_64_H_06	372	P12	1.67	sample	sample	365648	320624	423432	365648	369901	6.08	5.41	8.3	2.604	2.435	3.054	1.65	1.53	1.81	9863293	54205 | CYCS | cytochrome c, somatic
7	GLI2	HumanDrugable Set-3_26_G_04	296	M08	1.66	sample	sample	505568	306328	731384	505568	514427	6.63	4.35	9.43	2.729	2.12	3.237	1.73	1.33	1.92	9847932	2736 | GLI2 | GLI-Kruppel family member GLI2
14	CTSL1	HumanDrugable Set-3_53_F_10	259	K19	1.66	sample	sample	410992	326272	490312	410992	409192	6.41	5.5	7.54	2.68	2.46	2.915	1.7	1.55	1.73	9858780	1514 | CTSL1 | cathepsin L1
16	CD226	HumanDrugable Set-3_63_A_10	43	B19	1.65	sample	sample	328240	388560	373208	373208	363336	5.46	6.55	7.32	2.449	2.712	2.872	1.56	1.71	1.7	9862558	10666 | CD226 | CD226 molecule
15	TLL2	HumanDrugable Set-3_59_A_08	39	B15	1.65	sample	sample	389480	527680	437000	437000	451387	5.43	8.18	5.81	2.442	3.031	2.538	1.55	1.91	1.51	9860937	7093 | TLL2 | tolloid-like 2
21	GALK1	HumanDrugable Set-3_82_G_07	302	M14	1.65	sample	sample	783288	428168	536008	536008	582488	10.7	4.92	4.8	3.423	2.298	2.262	2.17	1.44	1.34	9869800	2584 | GALK1 | galactokinase 1
21	LYN	HumanDrugable Set-3_83_A_02	27	B03	1.65	sample	sample	573824	670176	462264	573824	568755	7.86	7.7	4.14	2.974	2.944	2.049	1.89	1.85	1.22	9869877	4067 | LYN | v-yes-1 Yamaguchi sarcoma viral related oncogene homolog
1		Dux4 Qiagen	362	P02	1.65	sample	sample	482560	163104	446752	446752	364139	9.58	3.59	7.44	3.261	1.845	2.896	2.07	1.16	1.72	10185275	null
15	RNF126	HumanDrugable Set-3_57_H_03	341	O05	1.65	sample	sample	407208	421288	520496	421288	449664	5.68	6.53	6.92	2.506	2.707	2.79	1.59	1.7	1.66	9860458	55658 | RNF126 | ring finger protein 126
13	SH3GL1	HumanDrugable Set-3_49_H_05	345	O09	1.65	sample	sample	368904	422360	421864	421864	404376	5.64	7	6.45	2.496	2.808	2.69	1.59	1.77	1.6	9857247	6455 | SH3GL1 | SH3-domain GRB2-like 1
14	CCNG2	HumanDrugable Set-3_54_F_05	250	K10	1.64	sample	sample	584312	272472	385744	385744	414176	9.11	4.59	5.93	3.188	2.2	2.569	2.03	1.38	1.52	9859158	901 | CCNG2 | cyclin G2
9	RANBP9	HumanDrugable Set-3_36_F_10	284	L20	1.64	sample	sample	493232	563432	568336	563432	541667	5.75	7	6.16	2.524	2.807	2.623	1.6	1.77	1.56	9851935	10048 | RANBP9 | RAN binding protein 9
15	VSNL1	HumanDrugable Set-3_57_D_03	149	G05	1.64	sample	sample	494728	428056	403864	428056	442216	6.9	6.63	5.37	2.787	2.73	2.424	1.77	1.72	1.44	9860256	7447 | VSNL1 | visinin-like 1
7	PXN	HumanDrugable Set-3_27_C_02	123	F03	1.64	sample	sample	547816	359040	525624	525624	477493	7.18	5.1	6.77	2.844	2.349	2.76	1.81	1.48	1.64	9848124	5829 | PXN | paxillin
16	TPCN1	HumanDrugable Set-3_64_B_04	80	D08	1.64	sample	sample	391360	411344	274384	391360	359029	6.51	6.94	5.38	2.702	2.794	2.428	1.72	1.76	1.44	9862981	53373 | TPCN1 | two pore segment channel 1
15		Dux4 Qiagen	338	O02	1.63	sample	sample	654640	217992	596832	596832	489821	9.13	3.38	7.93	3.191	1.756	2.987	2.03	1.1	1.77	10185275	null
11	MYB	HumanDrugable Set-3_41_E_10	211	I19	1.63	sample	sample	363408	305352	631360	363408	433373	5.38	4.88	9.43	2.428	2.286	3.237	1.54	1.44	1.92	9853900	4602 | MYB | v-myb myeloblastosis viral oncogene homolog (avian)
4	PAX9	HumanDrugable Set-3_13_C_11	117	E21	1.63	sample	sample	426832	383232	356704	383232	388923	7.4	6.49	4.93	2.888	2.699	2.302	1.84	1.7	1.37	9842529	5083 | PAX9 | paired box 9
1	SGPL1	HumanDrugable Set-3_2_G_02	292	M04	1.63	sample	sample	264088	302432	416512	302432	327677	5.24	6.66	6.94	2.391	2.736	2.795	1.52	1.72	1.66	9838252	8879 | SGPL1 | sphingosine-1-phosphate lyase 1
16	TRPM5	HumanDrugable Set-3_61_F_02	243	K03	1.63	sample	sample	377440	397984	289264	377440	354896	6.28	6.71	5.67	2.65	2.747	2.504	1.68	1.73	1.49	9861962	29850 | TRPM5 | transient receptor potential cation channel, subfamily M, member 5
3	ZNF280A	HumanDrugable Set-3_10_D_06	156	G12	1.63	sample	sample	375416	143128	468408	375416	328984	5.79	6.28	6.61	2.534	2.65	2.725	1.61	1.67	1.62	9841345	129025 | ZNF280A | zinc finger protein 280A
5	EARS2	HumanDrugable Set-3_18_B_11	70	C22	1.63	sample	sample	455408	294232	350176	350176	366605	8.2	5.23	5.53	3.036	2.386	2.466	1.93	1.5	1.46	9844494	124454 | EARS2 | glutamyl-tRNA synthetase 2, mitochondrial (putative)
11	SERPINB9	HumanDrugable Set-3_43_C_06	131	F11	1.63	sample	sample	386280	296016	602312	386280	428203	5.72	4.73	9	2.516	2.242	3.169	1.6	1.41	1.88	9854586	5272 | SERPINB9 | serpin peptidase inhibitor, clade B (ovalbumin), member 9
12	CCDC21	HumanDrugable Set-3_46_D_05	154	G10	1.63	sample	sample	427232	494824	668088	494824	530048	5.65	5.98	7.09	2.498	2.58	2.826	1.59	1.62	1.68	9855837	64793 | CCDC21 | coiled-coil domain containing 21
16	TNFRSF10D	HumanDrugable Set-3_63_H_09	377	P17	1.63	sample	sample	307264	394560	358936	358936	353587	5.11	6.65	7.04	2.353	2.734	2.815	1.5	1.72	1.67	9862905	8793 | TNFRSF10D | tumor necrosis factor receptor superfamily, member 10d, decoy with truncated death domain
9	ATRN	HumanDrugable Set-3_34_G_10	308	M20	1.63	sample	sample	347064	600088	736792	600088	561315	4.05	7.45	7.98	2.017	2.898	2.997	1.28	1.82	1.78	9851181	8455 | ATRN | attractin
22	AURKAIP1	HumanDrugable Set-3_87_D_11	189	H21	1.63	sample	sample	499128	646536	667504	646536	604389	5.26	7.38	6.06	2.396	2.884	2.599	1.52	1.81	1.54	9871675	54998 | AURKAIP1 | aurora kinase A interacting protein 1
10	PCDHB16	HumanDrugable Set-3_40_E_11	238	J22	1.63	sample	sample	316296	292736	674656	316296	427896	5.55	5.14	8.38	2.472	2.361	3.068	1.57	1.48	1.82	9853502	57717 | PCDHB16 | protocadherin beta 16
13	SQSTM1	HumanDrugable Set-3_52_E_09	234	J18	1.63	sample	sample	396624	366896	416088	396624	393203	6.07	6.08	6.37	2.601	2.605	2.67	1.65	1.64	1.58	9858324	8878 | SQSTM1 | sequestosome 1
17	CXCL3	HumanDrugable Set-3_66_E_04	200	I08	1.62	sample	sample	407976	299856	556104	407976	421312	6.65	4.45	8.02	2.733	2.153	3.004	1.74	1.35	1.78	9863936	2921 | CXCL3 | chemokine (C-X-C motif) ligand 3
13		HumanDrugable Set-3_50_G_12	312	M24	1.62	sample	sample	433040	379472	363536	379472	392016	6.62	6.29	5.56	2.727	2.654	2.476	1.73	1.67	1.47	9857634	null
19	OR1D2	HumanDrugable Set-3_73_C_04	103	E07	1.62	sample	sample	473040	134008	693736	473040	433595	7.51	3.79	8.16	2.908	1.924	3.028	1.85	1.21	1.8	9866499	4991 | OR1D2 | olfactory receptor, family 1, subfamily D, member 2
7	TTN	HumanDrugable Set-3_28_F_02	268	L04	1.62	sample	sample	473704	326584	626648	473704	475645	6.21	4.63	8.08	2.635	2.213	3.014	1.67	1.39	1.79	9848677	7273 | TTN | titin
5	CLEC4C	HumanDrugable Set-3_18_H_09	354	O18	1.62	sample	sample	413640	413312	257528	413312	361493	7.45	7.34	4.06	2.897	2.876	2.023	1.84	1.81	1.2	9844786	170482 | CLEC4C | C-type lectin domain family 4, member C
14	GALE	HumanDrugable Set-3_54_B_06	60	C12	1.61	sample	sample	485040	346136	328424	346136	386533	7.56	5.84	5.05	2.919	2.545	2.337	1.85	1.6	1.39	9858963	2582 | GALE | UDP-galactose-4-epimerase
7	MBD2	HumanDrugable Set-3_28_B_02	76	D04	1.61	sample	sample	616504	283800	538104	538104	479469	8.08	4.03	6.93	3.015	2.01	2.794	1.92	1.26	1.66	9848477	8932 | MBD2 | methyl-CpG binding domain protein 2
10	HTRA1	HumanDrugable Set-3_38_H_08	352	O16	1.61	sample	sample	339904	305544	566000	339904	403816	5.96	5.36	7.03	2.576	2.423	2.814	1.64	1.52	1.67	9852833	5654 | HTRA1 | HtrA serine peptidase 1
13	UNC13A	HumanDrugable Set-3_52_B_07	86	D14	1.61	sample	sample	418792	232976	601400	418792	417723	6.41	3.86	9.2	2.679	1.95	3.202	1.7	1.23	1.9	9858164	23025 | UNC13A | unc-13 homolog A (C. elegans)
6	HPR	HumanDrugable Set-3_23_C_08	135	F15	1.61	sample	sample	494784	105400	535048	494784	378411	8.68	3.23	8	3.118	1.691	3	1.98	1.06	1.78	9846544	3250 | HPR | haptoglobin-related protein
4	RAB3C	HumanDrugable Set-3_16_F_06	276	L12	1.61	sample	sample	264400	323744	652480	323744	413541	4.59	5.48	9.02	2.197	2.455	3.173	1.4	1.54	1.88	9843863	115827 | RAB3C | RAB3C, member RAS oncogene family
19	P2RY8	HumanDrugable Set-3_76_D_10	188	H20	1.61	sample	sample	374392	177024	639112	374392	396843	5.94	5.01	7.52	2.571	2.325	2.91	1.63	1.46	1.73	9867782	286530 | P2RY8 | purinergic receptor P2Y, G-protein coupled, 8
4	ANGPTL2	HumanDrugable Set-3_16_H_04	368	P08	1.61	sample	sample	221904	368136	684360	368136	424800	3.85	6.24	9.46	1.945	2.641	3.242	1.24	1.66	1.92	9843955	23452 | ANGPTL2 | angiopoietin-like 2
11	TP53BP1	HumanDrugable Set-3_43_B_07	85	D13	1.6	sample	sample	343416	313568	588408	343416	415131	5.09	5.01	8.79	2.346	2.325	3.136	1.49	1.46	1.86	9854541	7158 | TP53BP1 | tumor protein p53 binding protein 1
9	TNFRSF12A	HumanDrugable Set-3_34_E_06	204	I12	1.6	sample	sample	575592	514616	454704	514616	514971	6.71	6.39	4.93	2.747	2.676	2.301	1.75	1.68	1.37	9851060	51330 | TNFRSF12A | tumor necrosis factor receptor superfamily, member 12A
9	SETDB1	HumanDrugable Set-3_36_G_08	328	N16	1.6	sample	sample	638432	339024	633288	633288	536915	7.45	4.21	6.86	2.896	2.074	2.779	1.84	1.3	1.65	9851976	9869 | SETDB1 | SET domain, bifurcated 1
7	CD1B	HumanDrugable Set-3_26_A_06	12	A12	1.6	sample	sample	457224	443032	438496	443032	446251	5.99	6.29	5.65	2.584	2.652	2.499	1.64	1.67	1.48	9847641	910 | CD1B | CD1b molecule
8	USP21	HumanDrugable Set-3_30_C_04	104	E08	1.6	sample	sample	70816	682320	634704	634704	462613	2.44	10.1	8.91	1.287	3.341	3.156	0.82	2.1	1.87	9849343	27005 | USP21 | ubiquitin specific peptidase 21
11	MAN2A1	HumanDrugable Set-3_42_G_06	300	M12	1.6	sample	sample	498248	333504	358568	358568	396773	7.38	5.33	5.36	2.883	2.414	2.421	1.83	1.52	1.44	9854384	4124 | MAN2A1 | mannosidase, alpha, class 2A, member 1
18	CCR6	HumanDrugable Set-3_71_F_07	277	L13	1.6	sample	sample	435192	145744	524896	435192	368611	6.37	4.97	6.74	2.672	2.313	2.753	1.7	1.45	1.63	9865860	1235 | CCR6 | chemokine (C-C motif) receptor 6
6		HumanDrugable Set-3_23_G_12	335	N23	1.59	sample	sample	362080	165552	441968	362080	323200	6.35	5.07	6.61	2.668	2.342	2.724	1.69	1.47	1.62	9846765	null
21	PKM2	HumanDrugable Set-3_83_F_11	285	L21	1.59	sample	sample	395448	613128	617408	613128	541995	5.41	7.04	5.53	2.437	2.816	2.466	1.55	1.77	1.46	9870172	5315 | PKM2 | pyruvate kinase, muscle
22	MAPKBP1	HumanDrugable Set-3_86_H_11	358	O22	1.59	sample	sample	694880	476136	569864	569864	580293	7.33	5.44	5.17	2.874	2.443	2.371	1.83	1.54	1.41	9871474	23005 | MAPKBP1 | mitogen-activated protein kinase binding protein 1
5	LNPEP	HumanDrugable Set-3_19_F_06	275	L11	1.59	sample	sample	524384	334008	226400	334008	361597	9.44	5.93	3.57	3.239	2.568	1.837	2.06	1.62	1.09	9845072	4012 | LNPEP | leucyl/cystinyl aminopeptidase
19		HumanDrugable Set-3_75_G_12	335	N23	1.59	sample	sample	357048	232264	467056	357048	352123	5.67	6.58	5.49	2.503	2.717	2.457	1.59	1.71	1.46	9867543	null
5	CXCL6	HumanDrugable Set-3_20_A_07	38	B14	1.59	sample	sample	403464	274760	365792	365792	348005	7.27	4.88	5.77	2.861	2.287	2.529	1.82	1.44	1.5	9845230	6372 | CXCL6 | chemokine (C-X-C motif) ligand 6 (granulocyte chemotactic protein 2)
6		HumanDrugable Set-3_22_G_12	312	M24	1.58	sample	sample	528456	133040	356992	356992	339496	9.28	4.07	5.34	3.213	2.027	2.416	2.04	1.27	1.43	9846362	null
19	PROKR1	HumanDrugable Set-3_74_B_07	62	C14	1.58	sample	sample	349232	461488	228944	349232	346555	5.54	13.1	2.69	2.471	3.708	1.429	1.57	2.33	0.85	9866866	10887 | PROKR1 | prokineticin receptor 1
17	ABCC5	HumanDrugable Set-3_68_E_07	230	J14	1.58	sample	sample	463240	343488	362792	362792	389840	7.55	5.09	5.23	2.917	2.349	2.388	1.85	1.48	1.42	9864752	10057 | ABCC5 | ATP-binding cassette, sub-family C (CFTR/MRP), member 5
2	MYH9	HumanDrugable Set-3_5_E_02	195	I03	1.58	sample	sample	296896	320640	283968	296896	300501	5.25	6.25	6.22	2.392	2.645	2.636	1.52	1.66	1.56	9839360	4627 | MYH9 | myosin, heavy chain 9, non-muscle
6	ITGA6	HumanDrugable Set-3_21_B_06	59	C11	1.58	sample	sample	291136	100504	897472	291136	429704	5.11	3.08	13.4	2.353	1.622	3.746	1.5	1.02	2.22	9845678	3655 | ITGA6 | integrin, alpha 6
7	RBBP4	HumanDrugable Set-3_27_F_11	285	L21	1.58	sample	sample	834728	215328	463152	463152	504403	10.9	3.06	5.97	3.452	1.612	2.577	2.19	1.01	1.53	9848319	5928 | RBBP4 | retinoblastoma binding protein 4
1	GDF3	HumanDrugable Set-3_1_G_11	309	M21	1.58	sample	sample	301840	218280	417992	301840	312704	5.99	4.81	6.96	2.584	2.266	2.8	1.64	1.42	1.66	9837892	9573 | GDF3 | growth differentiation factor 3
8	PAH	HumanDrugable Set-3_32_B_11	94	D22	1.57	sample	sample	141000	549304	352528	352528	347611	4.86	8.16	4.95	2.28	3.028	2.307	1.45	1.9	1.37	9850131	5053 | PAH | phenylalanine hydroxylase
22	HIPK3	HumanDrugable Set-3_86_C_06	108	E12	1.57	sample	sample	484920	612984	604024	604024	567309	5.11	7	5.48	2.355	2.807	2.455	1.5	1.77	1.46	9871200	10114 | HIPK3 | homeodomain interacting protein kinase 3
20		HumanDrugable Set-3_79_G_12	335	N23	1.57	sample	sample	480824	317520	580224	480824	459523	6.27	4.66	6.76	2.648	2.22	2.757	1.68	1.4	1.64	9868797	null
15	EXT2	HumanDrugable Set-3_57_G_06	299	M11	1.57	sample	sample	580696	240056	486224	486224	435659	8.1	3.72	6.46	3.018	1.895	2.692	1.92	1.19	1.6	9860422	2132 | EXT2 | exostoses (multiple) 2
16	CAPN13	HumanDrugable Set-3_61_C_09	113	E17	1.57	sample	sample	426360	214992	390064	390064	343805	7.09	3.63	7.65	2.826	1.858	2.935	1.8	1.17	1.74	9861847	92291 | CAPN13 | calpain 13
13	C20orf185	HumanDrugable Set-3_50_C_04	104	E08	1.57	sample	sample	211616	543384	438528	438528	397843	3.24	9.01	6.71	1.694	3.172	2.746	1.08	1.99	1.63	9857393	359710 | C20orf185 | chromosome 20 open reading frame 185
1	C2orf28	HumanDrugable Set-3_2_B_08	64	C16	1.57	sample	sample	355416	308120	234744	308120	299427	7.06	6.79	3.91	2.819	2.763	1.968	1.79	1.74	1.17	9838031	51374 | C2orf28 | chromosome 2 open reading frame 28
15	ST13	HumanDrugable Set-3_60_D_08	184	H16	1.57	sample	sample	285456	436744	544792	436744	422331	3.98	6.77	7.24	1.993	2.759	2.856	1.27	1.73	1.69	9861490	6767 | ST13 | suppression of tumorigenicity 13 (colon carcinoma) (Hsp70 interacting protein)
11	C1RL	HumanDrugable Set-3_42_B_09	66	C18	1.56	sample	sample	336440	431096	373936	373936	380491	4.98	6.89	5.59	2.317	2.784	2.482	1.47	1.75	1.47	9854148	51279 | C1RL | complement component 1, r subcomponent-like
16	TSSK4	HumanDrugable Set-3_63_H_02	363	P03	1.56	sample	sample	205296	339160	517656	339160	354037	3.41	5.72	10.2	1.772	2.516	3.344	1.13	1.58	1.98	9862870	283629 | TSSK4 | testis-specific serine kinase 4
8		HumanDrugable Set-3_30_G_12	312	M24	1.56	sample	sample	202168	457424	278832	278832	312808	6.97	6.79	3.92	2.8	2.764	1.969	1.78	1.74	1.17	9849584	null
18	F2RL1	HumanDrugable Set-3_71_A_11	45	B21	1.56	sample	sample	347080	188208	453816	347080	329701	5.08	6.41	5.83	2.346	2.681	2.543	1.49	1.69	1.51	9865630	2150 | F2RL1 | coagulation factor II (thrombin) receptor-like 1
3	AUP1	HumanDrugable Set-3_12_B_09	90	D18	1.56	sample	sample	459272	144960	290776	290776	298336	7.09	6.36	4.1	2.825	2.668	2.037	1.79	1.68	1.21	9842066	550 | AUP1 | ancient ubiquitous protein 1
14	TP63	HumanDrugable Set-3_53_G_06	299	M11	1.56	sample	sample	424192	255520	431208	424192	370307	6.61	4.31	6.63	2.726	2.107	2.73	1.73	1.32	1.62	9858811	8626 | TP63 | tumor protein p63
12	MME	HumanDrugable Set-3_46_G_10	308	M20	1.56	sample	sample	492856	396752	565512	492856	485040	6.52	4.79	6	2.704	2.261	2.585	1.72	1.42	1.53	9856013	4311 | MME | membrane metallo-endopeptidase
22	PLK2	HumanDrugable Set-3_86_H_08	352	O16	1.56	sample	sample	566752	341064	898664	566752	602160	5.98	3.89	8.16	2.58	1.961	3.028	1.64	1.23	1.8	9871461	10769 | PLK2 | polo-like kinase 2 (Drosophila)
2	USP43	HumanDrugable Set-3_7_B_11	93	D21	1.56	sample	sample	318720	278160	279088	279088	291989	5.63	5.43	6.11	2.494	2.44	2.611	1.58	1.53	1.55	9840061	124739 | USP43 | ubiquitin specific peptidase 43
15		HumanDrugable Set-3_58_G_12	312	M24	1.56	sample	sample	296936	402512	550648	402512	416699	4.14	6.24	7.32	2.05	2.641	2.871	1.3	1.66	1.7	9860855	null
1	PHF8	HumanDrugable Set-3_3_B_05	81	D09	1.55	sample	sample	263880	255264	378912	263880	299352	5.24	5.62	6.31	2.39	2.491	2.658	1.52	1.57	1.58	9838419	23133 | PHF8 | PHD finger protein 8
14	ACCN3	HumanDrugable Set-3_56_H_02	364	P04	1.55	sample	sample	378472	292320	413768	378472	361520	5.9	4.93	6.36	2.561	2.301	2.67	1.63	1.45	1.58	9860050	9311 | ACCN3 | amiloride-sensitive cation channel 3
3	CETN1	HumanDrugable Set-3_9_D_03	149	G05	1.55	sample	sample	375880	105432	489888	375880	323733	5.8	4.62	6.91	2.536	2.209	2.79	1.61	1.39	1.66	9840927	1068 | CETN1 | centrin, EF-hand protein, 1
5	LPL	HumanDrugable Set-3_18_E_07	206	I14	1.55	sample	sample	522272	225224	303616	303616	350371	9.41	4	4.79	3.234	2	2.26	2.05	1.26	1.34	9844624	4023 | LPL | lipoprotein lipase
21		HumanDrugable Set-3_83_G_12	335	N23	1.55	sample	sample	412960	413392	767184	413392	531179	5.65	4.75	6.87	2.499	2.247	2.78	1.59	1.41	1.65	9870227	null
12	BRF2	HumanDrugable Set-3_45_B_10	67	C19	1.55	sample	sample	517728	455736	448256	455736	473907	6.84	5.51	4.76	2.775	2.461	2.25	1.76	1.55	1.33	9855359	55290 | BRF2 | BRF2, subunit of RNA polymerase III transcription initiation factor, BRF1-like
18	CCKAR	HumanDrugable Set-3_71_A_06	35	B11	1.55	sample	sample	369864	168528	454640	369864	331011	5.42	5.74	5.84	2.438	2.522	2.546	1.55	1.59	1.51	9865605	886 | CCKAR | cholecystokinin A receptor
3		HumanDrugable Set-3_11_G_12	335	N23	1.54	sample	sample	413832	142856	309480	309480	288723	6.39	6.26	4.37	2.675	2.647	2.127	1.7	1.66	1.26	9841929	null
11	SLC7A13	HumanDrugable Set-3_42_G_07	302	M14	1.54	sample	sample	230568	469784	471440	469784	390597	3.41	7.51	7.04	1.772	2.908	2.816	1.13	1.83	1.67	9854389	157724 | SLC7A13 | solute carrier family 7, (cationic amino acid transporter, y+ system) member 13
14	PGRMC2	HumanDrugable Set-3_56_B_07	86	D14	1.54	sample	sample	442760	351488	276432	351488	356893	6.9	5.93	4.25	2.787	2.567	2.088	1.77	1.61	1.24	9859773	10424 | PGRMC2 | progesterone receptor membrane component 2
10	NKX3-1	HumanDrugable Set-3_39_D_07	181	H13	1.54	sample	sample	281528	290008	571456	290008	380997	4.94	5.09	7.1	2.304	2.347	2.828	1.46	1.48	1.68	9853029	4824 | NKX3-1 | NK3 homeobox 1
17	GABRA2	HumanDrugable Set-3_68_C_08	136	F16	1.54	sample	sample	321928	263576	609376	321928	398293	5.25	3.91	8.79	2.391	1.967	3.136	1.52	1.24	1.86	9864657	2555 | GABRA2 | gamma-aminobutyric acid (GABA) A receptor, alpha 2
17	MASP1	HumanDrugable Set-3_67_G_08	327	N15	1.54	sample	sample	347456	302736	483400	347456	377864	5.66	4.49	6.98	2.502	2.166	2.802	1.59	1.36	1.66	9864460	5648 | MASP1 | mannan-binding lectin serine peptidase 1 (C4/C2 activating component of Ra-reactive factor)
12	HDAC5	HumanDrugable Set-3_46_E_07	206	I14	1.54	sample	sample	370968	378184	751808	378184	500320	4.9	4.57	7.98	2.294	2.192	2.996	1.46	1.38	1.78	9855897	10014 | HDAC5 | histone deacetylase 5
1	ANK2	HumanDrugable Set-3_4_D_10	188	H20	1.53	sample	sample	397456	233376	251320	251320	294051	7.89	5.14	4.19	2.981	2.362	2.066	1.89	1.49	1.23	9838947	287 | ANK2 | ankyrin 2, neuronal
13	TREX2	HumanDrugable Set-3_49_A_11	21	A21	1.53	sample	sample	308576	344000	424832	344000	359136	4.72	5.71	6.5	2.239	2.512	2.7	1.42	1.58	1.6	9856925	11219 | TREX2 | three prime repair exonuclease 2
22	ADCK2	HumanDrugable Set-3_88_B_11	94	D22	1.53	sample	sample	505144	541112	577712	541112	541323	5.33	6.18	5.25	2.414	2.627	2.391	1.53	1.65	1.42	9871977	90956 | ADCK2 | aarF domain containing kinase 2
7	PRDM11	HumanDrugable Set-3_27_E_10	235	J19	1.53	sample	sample	439824	391144	418360	418360	416443	5.77	5.55	5.39	2.528	2.473	2.431	1.61	1.55	1.44	9848264	56981 | PRDM11 | PR domain containing 11
14	WIT1	HumanDrugable Set-3_53_C_11	117	E21	1.53	sample	sample	437776	263648	369624	369624	357016	6.83	4.45	5.69	2.771	2.152	2.507	1.76	1.35	1.49	9858635	51352 | WIT1 | Wilms tumor upstream neighbor 1
21	PSKH1	HumanDrugable Set-3_84_C_08	136	F16	1.53	sample	sample	398520	478536	639952	478536	505669	5.46	5.5	5.73	2.448	2.458	2.518	1.56	1.55	1.49	9870408	5681 | PSKH1 | protein serine kinase H1
5	APAF1	HumanDrugable Set-3_20_F_05	274	L10	1.53	sample	sample	387688	325024	263336	325024	325349	6.98	5.77	4.16	2.804	2.529	2.055	1.78	1.59	1.22	9845470	317 | APAF1 | apoptotic peptidase activating factor 1
17	TXNDC6	HumanDrugable Set-3_66_C_02	100	E04	1.53	sample	sample	345848	325632	436488	345848	369323	5.64	4.83	6.3	2.495	2.272	2.655	1.59	1.43	1.58	9863826	347736 | TXNDC6 | thioredoxin domain containing 6
10	MEN1	HumanDrugable Set-3_39_A_08	39	B15	1.53	sample	sample	348856	299456	419992	348856	356101	6.12	5.25	5.22	2.614	2.394	2.384	1.66	1.51	1.41	9852884	4221 | MEN1 | multiple endocrine neoplasia I
14	CR1	HumanDrugable Set-3_53_G_02	291	M03	1.53	sample	sample	313816	249160	546280	313816	369752	4.89	4.2	8.4	2.291	2.071	3.071	1.46	1.3	1.82	9858791	1378 | CR1 | complement component (3b/4b) receptor 1 (Knops blood group)
4	BPIL2	HumanDrugable Set-3_13_C_04	103	E07	1.52	sample	sample	285680	340568	425344	340568	350531	4.96	5.77	5.88	2.309	2.528	2.556	1.47	1.59	1.52	9842494	254240 | BPIL2 | bactericidal/permeability-increasing protein-like 2
9	BPHL	HumanDrugable Set-3_34_G_03	294	M06	1.52	sample	sample	388536	281200	1014840	388536	561525	4.53	3.49	11	2.18	1.804	3.459	1.38	1.13	2.05	9851146	670 | BPHL | biphenyl hydrolase-like (serine hydrolase)
20	MTMR12	HumanDrugable Set-3_79_A_11	45	B21	1.52	sample	sample	450584	397328	414024	414024	420645	5.87	5.83	4.82	2.554	2.544	2.27	1.62	1.6	1.35	9868492	54545 | MTMR12 | myotubularin related protein 12
18	MESP1	HumanDrugable Set-3_69_G_05	297	M09	1.52	sample	sample	428608	161000	371472	371472	320360	6.28	5.49	4.77	2.65	2.456	2.254	1.68	1.54	1.34	9865245	55897 | MESP1 | mesoderm posterior 1 homolog (mouse)
9		Dux4 Qiagen	362	P02	1.52	sample	sample	678552	347728	441240	441240	489173	7.91	4.32	4.78	2.984	2.111	2.258	1.9	1.33	1.34	10185275	null
19	OR2M4	HumanDrugable Set-3_74_H_09	354	O18	1.52	sample	sample	254024	201632	620936	254024	358864	4.03	5.71	7.3	2.011	2.513	2.868	1.28	1.58	1.7	9867177	26245 | OR2M4 | olfactory receptor, family 2, subfamily M, member 4
6	DNAJC16	HumanDrugable Set-3_22_D_08	160	G16	1.52	sample	sample	363320	164280	339616	339616	289072	6.38	5.03	5.08	2.673	2.331	2.344	1.7	1.47	1.39	9846191	23341 | DNAJC16 | DnaJ (Hsp40) homolog, subfamily C, member 16
12	JMJD1C	HumanDrugable Set-3_48_C_11	142	F22	1.52	sample	sample	388040	607248	403912	403912	466400	5.13	7.34	4.29	2.359	2.875	2.1	1.5	1.81	1.25	9856623	221037 | JMJD1C | jumonji domain containing 1C
14	TNFSF12	HumanDrugable Set-3_55_C_02	123	F03	1.52	sample	sample	319608	327152	388616	327152	345125	4.98	5.52	5.98	2.317	2.464	2.58	1.47	1.55	1.53	9859395	8742 | TNFSF12 | tumor necrosis factor (ligand) superfamily, member 12
14	KLK3	HumanDrugable Set-3_55_C_07	133	F13	1.52	sample	sample	373656	319312	337040	337040	343336	5.83	5.38	5.18	2.543	2.429	2.374	1.62	1.53	1.41	9859420	354 | KLK3 | kallikrein-related peptidase 3
16		HumanDrugable Set-3_62_G_12	312	M24	1.51	sample	sample	512960	193088	295408	295408	333819	8.53	3.26	5.79	3.093	1.703	2.534	1.96	1.07	1.5	9862466	null
16	FKBP1A	HumanDrugable Set-3_62_A_05	10	A10	1.51	sample	sample	288448	214616	487296	288448	330120	4.8	3.62	9.56	2.262	1.856	3.256	1.44	1.17	1.93	9862130	2280 | FKBP1A | FK506 binding protein 1A, 12kDa
21	MAPK6	HumanDrugable Set-3_84_A_06	36	B12	1.51	sample	sample	331488	516304	669784	516304	505859	4.54	5.93	6	2.182	2.568	2.584	1.39	1.61	1.53	9870298	5597 | MAPK6 | mitogen-activated protein kinase 6
7		HumanDrugable Set-3_27_G_12	335	N23	1.51	sample	sample	495888	251560	541376	495888	429608	6.5	3.57	6.98	2.701	1.836	2.803	1.72	1.15	1.66	9848375	null
2		HumanDrugable Set-3_6_G_12	312	M24	1.51	sample	sample	287184	250000	293392	287184	276859	5.08	4.88	6.42	2.344	2.286	2.683	1.49	1.44	1.59	9839914	null
4	POLI	HumanDrugable Set-3_13_F_08	255	K15	1.5	sample	sample	277536	228720	622008	277536	376088	4.81	3.87	8.6	2.267	1.954	3.104	1.44	1.23	1.84	9842664	11201 | POLI | polymerase (DNA directed) iota
15	SNCA	HumanDrugable Set-3_58_A_03	6	A06	1.5	sample	sample	312832	345728	507800	345728	388787	4.36	5.36	6.75	2.125	2.421	2.754	1.35	1.52	1.63	9860509	6622 | SNCA | synuclein, alpha (non A4 component of amyloid precursor)
14	FBXL4	HumanDrugable Set-3_56_B_03	78	D06	1.5	sample	sample	162016	352432	703504	352432	405984	2.53	5.94	10.8	1.337	2.571	3.436	0.85	1.62	2.04	9859753	26235 | FBXL4 | F-box and leucine-rich repeat protein 4
9	TSTA3	HumanDrugable Set-3_36_B_05	82	D10	1.5	sample	sample	414688	386304	624320	414688	475104	4.84	4.8	6.77	2.274	2.263	2.758	1.44	1.42	1.64	9851711	7264 | TSTA3 | tissue specific transplantation antigen P35B
19	OPN4	HumanDrugable Set-3_76_B_02	76	D04	1.5	sample	sample	665608	105296	407080	407080	392661	10.6	2.98	4.79	3.401	1.576	2.259	2.16	0.99	1.34	9867645	94233 | OPN4 | opsin 4
13	MEP1B	HumanDrugable Set-3_49_D_02	147	G03	1.5	sample	sample	326720	284312	426872	326720	345968	5	4.72	6.53	2.321	2.237	2.707	1.47	1.41	1.61	9857030	4225 | MEP1B | meprin A, beta
3	HSD3B2	HumanDrugable Set-3_10_B_11	70	C22	1.49	sample	sample	273664	124328	472888	273664	290293	4.22	5.45	6.67	2.078	2.447	2.739	1.32	1.54	1.63	9841270	3284 | HSD3B2 | hydroxy-delta-5-steroid dehydrogenase, 3 beta- and steroid delta-isomerase 2
11	CTSS	HumanDrugable Set-3_44_D_07	182	H14	1.49	sample	sample	271168	380976	419304	380976	357149	4.02	6.09	6.26	2.006	2.606	2.647	1.27	1.64	1.57	9855041	1520 | CTSS | cathepsin S
5	PDE4A	HumanDrugable Set-3_17_G_10	307	M19	1.49	sample	sample	344944	310216	275384	310216	310181	6.21	5.51	4.35	2.635	2.462	2.119	1.67	1.55	1.26	9844337	5141 | PDE4A | phosphodiesterase 4A, cAMP-specific (phosphodiesterase E2 dunce homolog, Drosophila)
22	NME6	HumanDrugable Set-3_86_F_06	252	K12	1.49	sample	sample	677208	300896	679560	677208	552555	7.14	3.44	6.17	2.836	1.781	2.625	1.8	1.12	1.56	9871350	10201 | NME6 | non-metastatic cells 6, protein expressed in (nucleoside-diphosphate kinase)
21	PGK2	HumanDrugable Set-3_83_A_09	41	B17	1.49	sample	sample	331384	414704	791144	414704	512411	4.54	4.76	7.08	2.182	2.252	2.824	1.39	1.42	1.68	9869912	5232 | PGK2 | phosphoglycerate kinase 2
20		HumanDrugable Set-3_78_G_12	312	M24	1.49	sample	sample	348760	323576	601312	348760	424549	4.55	4.75	7.01	2.185	2.247	2.809	1.39	1.41	1.67	9868395	null
19	NPY1R	HumanDrugable Set-3_73_B_03	53	C05	1.49	sample	sample	400744	174000	398424	398424	324389	6.36	4.93	4.69	2.669	2.3	2.228	1.7	1.45	1.32	9866444	4886 | NPY1R | neuropeptide Y receptor Y1
20	PPP1R2P9	HumanDrugable Set-3_80_E_03	222	J06	1.49	sample	sample	442240	251224	601472	442240	431645	5.77	3.69	7.01	2.527	1.882	2.809	1.61	1.18	1.67	9868974	80316 | PPP1R2P9 | protein phosphatase 1, regulatory (inhibitor) subunit 2 pseudogene 9
9	PHF12	HumanDrugable Set-3_35_C_08	135	F15	1.48	sample	sample	319136	543808	534504	534504	465816	3.72	6.75	5.79	1.896	2.756	2.534	1.2	1.73	1.5	9851373	57649 | PHF12 | PHD finger protein 12
19		HumanDrugable Set-3_74_G_12	312	M24	1.48	sample	sample	306832	212480	416112	306832	311808	4.87	6.02	4.89	2.284	2.589	2.291	1.45	1.63	1.36	9867141	null
17	CPLX1	HumanDrugable Set-3_66_B_07	62	C14	1.48	sample	sample	301512	344616	398888	344616	348339	4.91	5.11	5.76	2.297	2.353	2.525	1.46	1.48	1.5	9863801	10815 | CPLX1 | complexin 1
12	DAGLA	HumanDrugable Set-3_47_G_11	333	N21	1.48	sample	sample	371880	501848	449712	449712	441147	4.92	6.06	4.77	2.298	2.6	2.254	1.46	1.64	1.34	9856421	747 | DAGLA | diacylglycerol lipase, alpha
9		Dux4	1	A01	1.48	pos	pos	227176	398832	1057530	398832	561179	2.65	4.95	11.5	1.406	2.309	3.519	0.89	1.45	2.09	10185272	null
21	BLK	HumanDrugable Set-3_81_F_04	247	K07	1.48	sample	sample	399800	445136	569048	445136	471328	5.47	5.11	5.09	2.453	2.354	2.349	1.56	1.48	1.39	9869333	640 | BLK | B lymphoid tyrosine kinase
11	EDIL3	HumanDrugable Set-3_44_C_09	138	F18	1.48	sample	sample	221576	274848	691736	274848	396053	3.28	4.39	10.3	1.714	2.135	3.369	1.09	1.34	2	9855001	10085 | EDIL3 | EGF-like repeats and discoidin I-like domains 3
20	GPR153	HumanDrugable Set-3_77_A_03	5	A05	1.48	sample	sample	437200	285568	512776	437200	411848	5.7	4.19	5.97	2.511	2.067	2.579	1.6	1.3	1.53	9867998	387509 | GPR153 | G protein-coupled receptor 153
16	LIG4	HumanDrugable Set-3_62_E_09	210	I18	1.47	sample	sample	387656	288736	227656	288736	301349	6.45	4.87	4.46	2.689	2.284	2.158	1.71	1.44	1.28	9862350	3981 | LIG4 | ligase IV, DNA, ATP-dependent
5		HumanDrugable Set-3_17_G_12	311	M23	1.47	sample	sample	429264	301160	210080	301160	313501	7.73	5.35	3.31	2.951	2.419	1.729	1.87	1.52	1.03	9844347	null
4	UNKL	HumanDrugable Set-3_13_C_08	111	E15	1.47	sample	sample	294600	284712	415480	294600	331597	5.11	4.82	5.74	2.353	2.27	2.522	1.5	1.43	1.5	9842514	64718 | UNKL | unkempt homolog (Drosophila)-like
13	RAB41	HumanDrugable Set-3_52_D_08	184	H16	1.47	sample	sample	381032	221232	431816	381032	344693	5.83	3.67	6.61	2.543	1.875	2.724	1.62	1.18	1.62	9858269	347517 | RAB41 | RAB41, member RAS oncogene family
17	TGM3	HumanDrugable Set-3_67_F_07	277	L13	1.47	sample	sample	356424	251072	451224	356424	352907	5.81	3.72	6.51	2.538	1.896	2.703	1.61	1.19	1.6	9864404	7053 | TGM3 | transglutaminase 3 (E polypeptide, protein-glutamine-gamma-glutamyltransferase)
1	USP45	HumanDrugable Set-3_2_B_10	68	C20	1.47	sample	sample	230472	235368	354248	235368	273363	4.58	5.19	5.9	2.194	2.374	2.561	1.39	1.49	1.52	9838041	85015 | USP45 | ubiquitin specific peptidase 45
1	SLC2A1	HumanDrugable Set-3_3_A_08	39	B15	1.47	sample	sample	319008	224056	262032	262032	268365	6.34	4.94	4.37	2.663	2.303	2.126	1.69	1.45	1.26	9838384	6513 | SLC2A1 | solute carrier family 2 (facilitated glucose transporter), member 1
22	PRKAG3	HumanDrugable Set-3_87_D_10	187	H19	1.47	sample	sample	632528	473184	413304	473184	506339	6.67	5.4	3.75	2.738	2.434	1.908	1.74	1.53	1.13	9871670	53632 | PRKAG3 | protein kinase, AMP-activated, gamma 3 non-catalytic subunit
10	HRASLS	HumanDrugable Set-3_40_A_06	36	B12	1.46	sample	sample	286848	293688	425320	293688	335285	5.03	5.15	5.29	2.331	2.366	2.402	1.48	1.49	1.43	9853277	57110 | HRASLS | HRAS-like suppressor
22	LRRK1	HumanDrugable Set-3_88_D_07	182	H14	1.46	sample	sample	387504	510568	634360	510568	510811	4.09	5.83	5.76	2.031	2.543	2.526	1.29	1.6	1.5	9872057	79705 | LRRK1 | leucine-rich repeat kinase 1
2		HumanDrugable Set-3_5_G_12	311	M23	1.46	sample	sample	441728	219816	182152	219816	281232	7.81	4.29	3.99	2.965	2.1	1.996	1.88	1.32	1.18	9839511	null
20	PTPRM	HumanDrugable Set-3_79_C_03	125	F05	1.46	sample	sample	379536	310248	521560	379536	403781	4.95	4.55	6.08	2.307	2.187	2.603	1.47	1.37	1.54	9868552	5797 | PTPRM | protein tyrosine phosphatase, receptor type, M
22	TNK2	HumanDrugable Set-3_86_E_06	204	I12	1.46	sample	sample	418968	467680	635592	467680	507413	4.42	5.34	5.77	2.144	2.417	2.529	1.36	1.52	1.5	9871300	10188 | TNK2 | tyrosine kinase, non-receptor, 2
13	LRRC4B	HumanDrugable Set-3_50_A_08	16	A16	1.46	sample	sample	309952	275992	410688	309952	332211	4.74	4.58	6.28	2.245	2.195	2.652	1.43	1.38	1.57	9857313	94030 | LRRC4B | leucine rich repeat containing 4B
4	RPL7A	HumanDrugable Set-3_13_A_10	19	A19	1.46	sample	sample	371472	281792	312592	312592	321952	6.44	4.77	4.32	2.688	2.255	2.112	1.71	1.42	1.25	9842424	6130 | RPL7A | ribosomal protein L7a
11	PGLYRP2	HumanDrugable Set-3_42_H_04	344	O08	1.46	sample	sample	188584	355992	579728	355992	374768	2.79	5.69	8.66	1.482	2.508	3.114	0.94	1.58	1.85	9854425	114770 | PGLYRP2 | peptidoglycan recognition protein 2
4	CTSW	HumanDrugable Set-3_14_B_11	70	C22	1.46	sample	sample	343592	253344	374808	343592	323915	5.96	4.29	5.18	2.575	2.101	2.374	1.64	1.32	1.41	9842882	1521 | CTSW | cathepsin W
3	NEURL	HumanDrugable Set-3_10_E_02	196	I04	1.45	sample	sample	253976	222976	239760	239760	238904	3.92	9.78	3.38	1.97	3.29	1.759	1.25	2.07	1.04	9841375	9148 | NEURL | neuralized homolog (Drosophila)
13		HumanDrugable Set-3_51_G_12	335	N23	1.45	sample	sample	244640	310632	457752	310632	337675	3.74	5.15	7	1.904	2.365	2.808	1.21	1.49	1.67	9858037	null
4	TRPM4	HumanDrugable Set-3_16_C_07	134	F14	1.45	sample	sample	226960	328976	441168	328976	332368	3.94	5.57	6.1	1.977	2.478	2.609	1.26	1.56	1.55	9843718	54795 | TRPM4 | transient receptor potential cation channel, subfamily M, member 4
16	IFNK	HumanDrugable Set-3_62_F_10	260	K20	1.45	sample	sample	288944	367960	224192	288944	293699	4.8	6.21	4.4	2.265	2.634	2.136	1.44	1.66	1.27	9862405	56832 | IFNK | interferon, kappa
10	ERG	HumanDrugable Set-3_40_H_09	378	P18	1.45	sample	sample	315976	250192	436952	315976	334373	5.54	4.39	5.43	2.471	2.134	2.441	1.57	1.34	1.45	9853644	2078 | ERG | v-ets erythroblastosis virus E26 oncogene homolog (avian)
1	C20orf12	HumanDrugable Set-3_3_B_07	85	D13	1.45	sample	sample	295032	204528	298304	295032	265955	5.86	4.51	4.97	2.551	2.172	2.313	1.62	1.37	1.37	9838429	55184 | C20orf12 | chromosome 20 open reading frame 12
1	ADAM9	HumanDrugable Set-3_2_B_07	62	C14	1.45	sample	sample	323624	212904	257968	257968	264832	6.43	4.69	4.3	2.684	2.23	2.104	1.71	1.4	1.25	9838026	8754 | ADAM9 | ADAM metallopeptidase domain 9 (meltrin gamma)
8	TRAF6	HumanDrugable Set-3_30_D_11	166	G22	1.45	sample	sample	150416	290856	418744	290856	286672	5.18	4.32	5.88	2.374	2.111	2.556	1.51	1.33	1.52	9849428	7189 | TRAF6 | TNF receptor-associated factor 6
4	GMIP	HumanDrugable Set-3_15_F_06	275	L11	1.45	sample	sample	131784	247776	1052610	247776	477390	2.29	4.2	14.6	1.193	2.069	3.863	0.76	1.3	2.29	9843460	51291 | GMIP | GEM interacting protein
4	DSG1	HumanDrugable Set-3_14_A_10	20	A20	1.45	sample	sample	383840	255592	322616	322616	320683	6.66	4.33	4.46	2.735	2.114	2.157	1.74	1.33	1.28	9842827	1828 | DSG1 | desmoglein 1
2	ULBP2	HumanDrugable Set-3_6_B_10	68	C20	1.45	sample	sample	300560	330672	168480	300560	266571	5.31	6.45	3.69	2.409	2.689	1.883	1.53	1.69	1.12	9839653	80328 | ULBP2 | UL16 binding protein 2
5	IPO5	HumanDrugable Set-3_19_A_06	35	B11	1.45	sample	sample	259432	321288	304776	304776	295165	4.67	5.71	4.81	2.224	2.512	2.266	1.41	1.58	1.34	9844822	3843 | IPO5 | importin 5
6	FKBP14	HumanDrugable Set-3_22_B_04	56	C08	1.45	sample	sample	335648	85840	570104	335648	330531	5.89	2.63	8.52	2.559	1.395	3.092	1.63	0.88	1.83	9846071	55033 | FKBP14 | FK506 binding protein 14, 22 kDa
20	PTPN2	HumanDrugable Set-3_78_G_10	308	M20	1.45	sample	sample	354704	345984	471800	354704	390829	4.62	5.08	5.5	2.209	2.344	2.459	1.4	1.47	1.46	9868385	5771 | PTPN2 | protein tyrosine phosphatase, non-receptor type 2
3	H2AFX	HumanDrugable Set-3_9_H_05	345	O09	1.45	sample	sample	339192	98672	403680	339192	280515	5.23	4.33	5.7	2.388	2.113	2.51	1.52	1.33	1.49	9841139	3014 | H2AFX | H2A histone family, member X
21	NME3	HumanDrugable Set-3_83_A_05	33	B09	1.44	sample	sample	371752	518864	464136	464136	451584	5.09	5.96	4.15	2.348	2.575	2.055	1.49	1.62	1.22	9869892	4832 | NME3 | non-metastatic cells 3, protein expressed in
15	DNMT1	HumanDrugable Set-3_59_E_11	237	J21	1.44	sample	sample	446904	236488	419344	419344	367579	6.23	3.66	5.57	2.64	1.874	2.478	1.68	1.18	1.47	9861152	1786 | DNMT1 | DNA (cytosine-5-)-methyltransferase 1
8	SPAST	HumanDrugable Set-3_32_G_09	330	N18	1.44	sample	sample	125608	664240	204544	204544	331464	4.33	9.87	2.87	2.114	3.302	1.522	1.34	2.08	0.9	9850372	6683 | SPAST | spastin
7		HumanDrugable Set-3_26_G_12	312	M24	1.44	sample	sample	360392	370976	393736	370976	375035	4.72	5.26	5.07	2.24	2.396	2.343	1.42	1.51	1.39	9847972	null
4	AMN	HumanDrugable Set-3_15_C_04	127	F07	1.44	sample	sample	267480	281128	414152	281128	320920	4.64	4.76	5.73	2.214	2.252	2.518	1.41	1.42	1.49	9843300	81693 | AMN | amnionless homolog (mouse)
23	MAPK15	HumanDrugable Set-3_89_H_05	345	O09	1.44	sample	sample	544608	595480	1083940	595480	741343	4.78	4.22	6.27	2.257	2.078	2.648	1.43	1.31	1.57	9872533	225689 | MAPK15 | mitogen-activated protein kinase 15
18	CRHR1	HumanDrugable Set-3_71_F_08	279	L15	1.44	sample	sample	369744	111408	475008	369744	318720	5.42	3.8	6.1	2.437	1.925	2.609	1.55	1.21	1.55	9865865	1394 | CRHR1 | corticotropin releasing hormone receptor 1
14	HAVCR2	HumanDrugable Set-3_56_H_07	374	P14	1.44	sample	sample	311192	260784	381632	311192	317869	4.85	4.4	5.87	2.279	2.136	2.553	1.45	1.34	1.52	9860075	84868 | HAVCR2 | hepatitis A virus cellular receptor 2
12	MTHFD1	HumanDrugable Set-3_48_F_09	282	L18	1.44	sample	sample	385472	364208	524312	385472	424664	5.1	4.4	5.56	2.349	2.138	2.476	1.49	1.34	1.47	9856763	4522 | MTHFD1 | methylenetetrahydrofolate dehydrogenase (NADP+ dependent) 1, methenyltetrahydrofolate cyclohydrolase, formyltetrahydrofolate synthetase
4	SLC6A8	HumanDrugable Set-3_13_A_03	5	A05	1.43	sample	sample	462120	234736	274992	274992	323949	8.02	3.98	3.8	3.003	1.991	1.927	1.91	1.25	1.14	9842389	6535 | SLC6A8 | solute carrier family 6 (neurotransmitter transporter, creatine), member 8
5		HumanDrugable Set-3_20_G_12	336	N24	1.43	sample	sample	277208	322400	271000	277208	290203	4.99	5.73	4.28	2.32	2.517	2.096	1.47	1.58	1.24	9845556	null
16	NRP1	HumanDrugable Set-3_61_C_11	117	E21	1.43	sample	sample	187816	413536	292272	292272	297875	3.12	6.97	5.73	1.643	2.802	2.519	1.04	1.76	1.49	9861857	8829 | NRP1 | neuropilin 1
15	ERCC5	HumanDrugable Set-3_58_D_07	158	G14	1.43	sample	sample	337360	342024	372032	342024	350472	4.7	5.3	4.94	2.234	2.406	2.305	1.42	1.51	1.37	9860679	2073 | ERCC5 | excision repair cross-complementing rodent repair deficiency, complementation group 5
13	HSD11B1L	HumanDrugable Set-3_52_F_03	270	L06	1.43	sample	sample	273480	248600	477032	273480	333037	4.18	4.12	7.3	2.064	2.044	2.868	1.31	1.29	1.7	9858344	374875 | HSD11B1L | hydroxysteroid (11-beta) dehydrogenase 1-like
2	ETS2	HumanDrugable Set-3_7_C_02	123	F03	1.43	sample	sample	260544	249536	251720	251720	253933	4.6	4.87	5.51	2.203	2.283	2.462	1.4	1.44	1.46	9840066	2114 | ETS2 | v-ets erythroblastosis virus E26 oncogene homolog 2 (avian)
15	CCL17	HumanDrugable Set-3_57_B_09	65	C17	1.43	sample	sample	378112	308600	364720	364720	350477	5.27	4.78	4.85	2.399	2.257	2.277	1.52	1.42	1.35	9860186	6361 | CCL17 | chemokine (C-C motif) ligand 17
17	BPGM	HumanDrugable Set-3_68_A_10	44	B20	1.43	sample	sample	326312	364400	291832	326312	327515	5.32	5.4	4.21	2.411	2.434	2.074	1.53	1.53	1.23	9864568	669 | BPGM | 2,3-bisphosphoglycerate mutase
19	LANCL1	HumanDrugable Set-3_74_B_06	60	C12	1.43	sample	sample	237448	278896	343456	278896	286600	3.77	7.9	4.04	1.914	2.981	2.014	1.22	1.87	1.19	9866861	10314 | LANCL1 | LanC lantibiotic synthetase component C-like 1 (bacterial)
20	DUSP22	HumanDrugable Set-3_80_C_02	124	F04	1.43	sample	sample	376232	384256	372184	376232	377557	4.9	5.64	4.34	2.294	2.495	2.116	1.46	1.57	1.26	9868909	56940 | DUSP22 | dual specificity phosphatase 22
7	DHRS4	HumanDrugable Set-3_26_F_07	254	K14	1.43	sample	sample	301152	240360	721056	301152	420856	3.95	3.41	9.29	1.981	1.77	3.216	1.26	1.11	1.91	9847896	10901 | DHRS4 | dehydrogenase/reductase (SDR family) member 4
17	CENPN	HumanDrugable Set-3_65_B_04	55	C07	1.43	sample	sample	260232	337560	396976	337560	331589	4.24	5.01	5.73	2.085	2.324	2.518	1.32	1.46	1.49	9863383	55839 | CENPN | centromere protein N
17	NEFL	HumanDrugable Set-3_65_F_10	259	K19	1.43	sample	sample	122472	378088	787696	378088	429419	2	5.61	11.4	0.997	2.487	3.507	0.63	1.56	2.08	9863613	4747 | NEFL | neurofilament, light polypeptide
4	KIF15	HumanDrugable Set-3_16_B_02	76	D04	1.43	sample	sample	239352	326848	380072	326848	315424	4.15	5.54	5.25	2.054	2.469	2.394	1.3	1.55	1.42	9843643	56992 | KIF15 | kinesin family member 15
16	SLC3A1	HumanDrugable Set-3_63_E_11	237	J21	1.42	sample	sample	296528	340424	212960	296528	283304	4.93	5.74	4.18	2.302	2.521	2.062	1.46	1.59	1.22	9862763	6519 | SLC3A1 | solute carrier family 3 (cystine, dibasic and neutral amino acid transporters, activator of cystine, dibasic and neutral amino acid transport), member 1
15	USP35	HumanDrugable Set-3_60_F_05	274	L10	1.42	sample	sample	312760	384352	343344	343344	346819	4.36	5.96	4.56	2.125	2.574	2.19	1.35	1.62	1.3	9861575	57558 | USP35 | ubiquitin specific peptidase 35
15	CHRNA5	HumanDrugable Set-3_59_E_02	219	J03	1.42	sample	sample	362416	346016	326752	346016	345061	5.05	5.36	4.34	2.338	2.423	2.118	1.49	1.52	1.26	9861107	1138 | CHRNA5 | cholinergic receptor, nicotinic, alpha 5
15	CENPK	HumanDrugable Set-3_59_E_06	227	J11	1.42	sample	sample	312544	282792	471320	312544	355552	4.36	4.38	6.26	2.124	2.131	2.647	1.35	1.34	1.57	9861127	64105 | CENPK | centromere protein K
23		HumanDrugable Set-3_89_G_12	311	M23	1.42	sample	sample	810512	612592	646680	646680	689928	7.11	4.34	3.74	2.83	2.119	1.903	1.8	1.33	1.13	9872517	null
17	F11	HumanDrugable Set-3_66_C_06	108	E12	1.42	sample	sample	224512	303952	502888	303952	343784	3.66	4.51	7.26	1.872	2.172	2.859	1.19	1.37	1.7	9863846	2160 | F11 | coagulation factor XI
9		HumanDrugable Set-3_34_G_12	312	M24	1.42	sample	sample	435672	403704	419264	419264	419547	5.08	5.01	4.54	2.345	2.326	2.184	1.49	1.46	1.3	9851191	null
1	WAS	HumanDrugable Set-3_1_H_11	357	O21	1.42	sample	sample	198584	319440	249376	249376	255800	3.94	7.04	4.16	1.98	2.815	2.055	1.26	1.77	1.22	9837944	7454 | WAS | Wiskott-Aldrich syndrome (eczema-thrombocytopenia)
14	SMURF2	HumanDrugable Set-3_56_H_06	372	P12	1.42	sample	sample	197432	410472	357656	357656	321853	3.08	6.92	5.5	1.622	2.791	2.46	1.03	1.75	1.46	9860070	64750 | SMURF2 | SMAD specific E3 ubiquitin protein ligase 2
14	CD300LB	HumanDrugable Set-3_55_E_04	223	J07	1.41	sample	sample	302712	290416	324000	302712	305709	4.72	4.9	4.98	2.239	2.292	2.317	1.42	1.44	1.37	9859505	124599 | CD300LB | CD300 molecule-like family member b
3	CPA5	HumanDrugable Set-3_9_E_03	197	I05	1.41	sample	sample	338304	98184	362936	338304	266475	5.22	4.31	5.12	2.384	2.106	2.357	1.51	1.32	1.4	9840977	93979 | CPA5 | carboxypeptidase A5
18	IGBP1	HumanDrugable Set-3_70_H_04	344	O08	1.41	sample	sample	291448	172032	356472	291448	273317	4.27	5.86	4.58	2.094	2.552	2.195	1.33	1.6	1.3	9865564	3476 | IGBP1 | immunoglobulin (CD79A) binding protein 1
13	RING1	HumanDrugable Set-3_52_E_11	238	J22	1.41	sample	sample	213352	373568	375632	373568	320851	3.26	6.2	5.75	1.706	2.631	2.523	1.08	1.65	1.5	9858334	6015 | RING1 | ring finger protein 1
3	STAT4	HumanDrugable Set-3_10_A_10	20	A20	1.41	sample	sample	335816	125232	281720	281720	247589	5.18	5.49	3.98	2.373	2.457	1.992	1.51	1.55	1.18	9841215	6775 | STAT4 | signal transducer and activator of transcription 4
18	PGM5	HumanDrugable Set-3_70_B_02	52	C04	1.41	sample	sample	399136	106288	422568	399136	309331	5.85	3.62	5.43	2.548	1.857	2.44	1.62	1.17	1.45	9865367	5239 | PGM5 | phosphoglucomutase 5
2	MGC16169	HumanDrugable Set-3_8_E_04	224	J08	1.41	sample	sample	320472	247560	188888	247560	252307	5.66	4.83	4.14	2.502	2.272	2.048	1.59	1.43	1.22	9840579	93627 | MGC16169 | hypothetical protein MGC16169
22	MAP4K4	HumanDrugable Set-3_86_C_03	102	E06	1.41	sample	sample	473392	372816	594632	473392	480280	4.99	4.26	5.4	2.32	2.09	2.433	1.47	1.31	1.44	9871185	9448 | MAP4K4 | mitogen-activated protein kinase kinase kinase kinase 4
21	BMPR1B	HumanDrugable Set-3_81_H_04	343	O07	1.41	sample	sample	311912	390352	673680	390352	458648	4.27	4.48	6.03	2.095	2.165	2.592	1.33	1.36	1.54	9869434	658 | BMPR1B | bone morphogenetic protein receptor, type IB
15	CHRNA9	HumanDrugable Set-3_60_B_05	82	D10	1.41	sample	sample	289280	321072	429888	321072	346747	4.03	4.97	5.71	2.012	2.315	2.514	1.28	1.46	1.49	9861375	55584 | CHRNA9 | cholinergic receptor, nicotinic, alpha 9
12	MPL	HumanDrugable Set-3_47_D_03	173	H05	1.41	sample	sample	310384	410512	529704	410512	416867	4.1	4.96	5.62	2.037	2.31	2.491	1.29	1.45	1.48	9856230	4352 | MPL | myeloproliferative leukemia virus oncogene
23	FUK	HumanDrugable Set-3_89_A_05	9	A09	1.41	sample	sample	643616	483880	1009210	643616	712235	5.65	3.43	5.84	2.498	1.778	2.545	1.59	1.12	1.51	9872299	197258 | FUK | fucokinase
9	AIFM2	HumanDrugable Set-3_33_H_05	345	O09	1.4	sample	sample	410184	346352	504296	410184	420277	4.78	4.3	5.47	2.258	2.105	2.45	1.43	1.32	1.45	9850804	84883 | AIFM2 | apoptosis-inducing factor, mitochondrion-associated, 2
20	ENPP1	HumanDrugable Set-3_78_E_05	202	I10	1.4	sample	sample	333408	354088	424088	354088	370528	4.35	5.2	4.94	2.12	2.377	2.305	1.35	1.49	1.37	9868260	5167 | ENPP1 | ectonucleotide pyrophosphatase/phosphodiesterase 1
17	RPL10	HumanDrugable Set-3_65_A_06	11	A11	1.4	sample	sample	335224	269904	352208	335224	319112	5.46	4	5.08	2.45	2.001	2.345	1.56	1.26	1.39	9863344	6134 | RPL10 | ribosomal protein L10
22	NAGK	HumanDrugable Set-3_88_A_03	30	B06	1.4	sample	sample	530856	299112	642080	530856	490683	5.6	3.42	5.83	2.485	1.772	2.543	1.58	1.11	1.51	9871887	55577 | NAGK | N-acetylglucosamine kinase
15	ESM1	HumanDrugable Set-3_60_C_06	132	F12	1.4	sample	sample	241184	348200	464800	348200	351395	3.36	5.4	6.18	1.75	2.432	2.627	1.11	1.53	1.56	9861430	11082 | ESM1 | endothelial cell-specific molecule 1
6	KLKBL4	HumanDrugable Set-3_22_F_09	258	K18	1.4	sample	sample	296176	89336	531888	296176	305800	5.2	2.74	7.95	2.378	1.452	2.991	1.51	0.91	1.78	9846296	221191 | KLKBL4 | plasma kallikrein-like protein 4
2	TGIF1	HumanDrugable Set-3_6_F_10	260	K20	1.4	sample	sample	280096	254384	203216	254384	245899	4.95	4.96	4.45	2.308	2.311	2.154	1.47	1.45	1.28	9839853	7050 | TGIF1 | TGFB-induced factor homeobox 1
10		Dux4	2	A02	1.4	pos	pos	128144	116184	2129720	128144	791349	2.25	2.04	26.5	1.169	1.028	4.726	0.74	0.65	2.8	10185272	null
3	GTPBP4	HumanDrugable Set-3_10_B_10	68	C20	1.39	sample	sample	316864	136352	257936	257936	237051	4.89	5.98	3.64	2.29	2.58	1.864	1.45	1.62	1.11	9841265	23560 | GTPBP4 | GTP binding protein 4
3	MYL6	HumanDrugable Set-3_9_A_06	11	A11	1.39	sample	sample	356496	72968	439560	356496	289675	5.5	3.2	6.2	2.46	1.678	2.633	1.56	1.06	1.56	9840792	4637 | MYL6 | myosin, light chain 6, alkali, smooth muscle and non-muscle
10	MLX	HumanDrugable Set-3_38_B_05	58	C10	1.39	sample	sample	165880	256192	686880	256192	369651	2.91	4.5	8.54	1.541	2.168	3.094	0.98	1.36	1.84	9852516	6945 | MLX | MAX-like protein X
16	DNMT3A	HumanDrugable Set-3_64_D_04	176	H08	1.39	sample	sample	305600	292328	216032	292328	271320	5.08	4.93	4.24	2.345	2.302	2.083	1.49	1.45	1.24	9863081	1788 | DNMT3A | DNA (cytosine-5-)-methyltransferase 3 alpha
20		HumanDrugable Set-3_80_E_07	230	J14	1.39	sample	sample	321408	404352	367344	367344	364368	4.19	5.93	4.28	2.067	2.569	2.098	1.31	1.62	1.24	9868994	null
8	ADD1	HumanDrugable Set-3_31_E_08	231	J15	1.39	sample	sample	138184	320408	335264	320408	264619	4.76	4.76	4.71	2.251	2.251	2.235	1.43	1.42	1.33	9849866	118 | ADD1 | adducin 1 (alpha)
7	SMARCD3	HumanDrugable Set-3_28_C_08	136	F16	1.39	sample	sample	403104	219808	510904	403104	377939	5.28	3.12	6.58	2.402	1.641	2.719	1.53	1.03	1.61	9848557	6604 | SMARCD3 | SWI/SNF related, matrix associated, actin dependent regulator of chromatin, subfamily d, member 3
1	TRIM5	HumanDrugable Set-3_4_E_10	236	J20	1.39	sample	sample	384896	175240	212096	212096	257411	7.64	3.86	3.53	2.934	1.949	1.821	1.86	1.23	1.08	9838997	85363 | TRIM5 | tripartite motif-containing 5
1	ACTL6B	HumanDrugable Set-3_4_H_06	372	P12	1.39	sample	sample	321120	127240	360536	321120	269632	6.38	2.8	6.01	2.673	1.487	2.587	1.7	0.94	1.53	9839129	51412 | ACTL6B | actin-like 6B
17	M6PR	HumanDrugable Set-3_66_H_06	348	O12	1.39	sample	sample	378408	189904	428928	378408	332413	6.17	2.82	6.19	2.625	1.494	2.63	1.67	0.94	1.56	9864098	4074 | M6PR | mannose-6-phosphate receptor (cation dependent)
11	ING4	HumanDrugable Set-3_42_E_02	196	I04	1.39	sample	sample	244080	313120	398800	313120	318667	3.61	5	5.96	1.854	2.323	2.574	1.18	1.46	1.53	9854263	51147 | ING4 | inhibitor of growth family, member 4
11		Dux4 Qiagen	362	P02	1.39	sample	sample	231016	356624	367496	356624	318379	3.42	5.7	5.49	1.774	2.51	2.457	1.13	1.58	1.46	10185275	null
20	LOC400927	HumanDrugable Set-3_80_D_07	182	H14	1.39	sample	sample	332368	292648	491368	332368	372128	4.33	4.29	5.72	2.115	2.102	2.517	1.34	1.32	1.49	9868964	400927 | LOC400927 | TPTE and PTEN homologous inositol lipid phosphatase pseudogene
3	BTN1A1	HumanDrugable Set-3_9_E_05	201	I09	1.39	sample	sample	318624	112408	305760	305760	245597	4.92	4.93	4.32	2.298	2.301	2.11	1.46	1.45	1.25	9840987	696 | BTN1A1 | butyrophilin, subfamily 1, member A1
22	PSKH2	HumanDrugable Set-3_88_G_10	332	N20	1.39	sample	sample	397632	438944	551744	438944	462773	4.19	5.01	5.01	2.068	2.325	2.325	1.31	1.46	1.38	9872222	85481 | PSKH2 | protein serine kinase H2
4	LCAT	HumanDrugable Set-3_15_E_11	237	J21	1.38	sample	sample	244136	411696	251984	251984	302605	4.23	6.97	3.48	2.082	2.802	1.801	1.32	1.76	1.07	9843435	3931 | LCAT | lecithin-cholesterol acyltransferase
12	PRPS1	HumanDrugable Set-3_47_E_05	225	J09	1.38	sample	sample	192344	631576	514896	514896	446272	2.54	7.63	5.46	1.347	2.932	2.45	0.86	1.84	1.45	9856290	5631 | PRPS1 | phosphoribosyl pyrophosphate synthetase 1
19	GLIPR1L1	HumanDrugable Set-3_76_B_09	90	D18	1.38	sample	sample	341400	140928	409200	341400	297176	5.42	3.99	4.81	2.438	1.996	2.267	1.55	1.26	1.34	9867680	256710 | GLIPR1L1 | GLI pathogenesis-related 1 like 1
15	TBL1XR1	HumanDrugable Set-3_60_B_10	92	D20	1.38	sample	sample	107520	583208	595792	583208	428840	1.5	9.04	7.92	0.585	3.176	2.985	0.37	2	1.77	9861400	79718 | TBL1XR1 | transducin (beta)-like 1 X-linked receptor 1
23		Dux4 Qiagen	362	P02	1.38	sample	sample	112992	1328340	2032560	1328340	1157964	0.992	9.42	11.8	-0.012	3.235	3.555	-0.01	2.03	2.11	10185275	null
6	BAG3	HumanDrugable Set-3_24_D_04	176	H08	1.38	sample	sample	268032	86272	565008	268032	306437	4.7	2.64	8.45	2.234	1.402	3.079	1.42	0.88	1.83	9846977	9531 | BAG3 | BCL2-associated athanogene 3
1	MLL	HumanDrugable Set-3_2_D_06	156	G12	1.37	sample	sample	253056	149144	373336	253056	258512	5.03	3.29	6.22	2.329	1.716	2.637	1.48	1.08	1.56	9838121	4297 | MLL | myeloid/lymphoid or mixed-lineage leukemia (trithorax homolog, Drosophila)
14	LIMS1	HumanDrugable Set-3_55_C_11	141	F21	1.37	sample	sample	276744	343696	260320	276744	293587	4.32	5.79	4	2.109	2.535	2.002	1.34	1.59	1.19	9859440	3987 | LIMS1 | LIM and senescent cell antigen-like domains 1
19	P2RY12	HumanDrugable Set-3_75_G_08	327	N15	1.37	sample	sample	199024	222440	435384	222440	285616	3.16	6.3	5.12	1.659	2.655	2.356	1.05	1.67	1.4	9867523	64805 | P2RY12 | purinergic receptor P2Y, G-protein coupled, 12
21	BMPR1A	HumanDrugable Set-3_81_G_04	295	M07	1.37	sample	sample	251456	463280	622336	463280	445691	3.44	5.32	5.57	1.784	2.412	2.478	1.13	1.52	1.47	9869383	657 | BMPR1A | bone morphogenetic protein receptor, type IA
20		HumanDrugable Set-3_77_G_12	311	M23	1.37	sample	sample	415528	295120	364304	364304	358317	5.42	4.33	4.24	2.438	2.114	2.086	1.55	1.33	1.24	9868038	null
15	JAG2	HumanDrugable Set-3_57_H_05	345	O09	1.37	sample	sample	343560	198168	524448	343560	355392	4.79	3.07	6.97	2.261	1.618	2.801	1.44	1.02	1.66	9860468	3714 | JAG2 | jagged 2
11	STAT6	HumanDrugable Set-3_43_H_05	369	P09	1.37	sample	sample	202024	247832	588872	247832	346243	2.99	3.96	8.8	1.581	1.985	3.137	1	1.25	1.86	9854830	6778 | STAT6 | signal transducer and activator of transcription 6, interleukin-4 induced
6	CD163	HumanDrugable Set-3_24_H_10	380	P20	1.37	sample	sample	445776	138568	195072	195072	259805	7.82	4.24	2.92	2.968	2.086	1.544	1.89	1.31	0.92	9847207	9332 | CD163 | CD163 molecule
2	MDGA2	HumanDrugable Set-3_8_B_06	84	D12	1.37	sample	sample	322696	209296	194048	209296	242013	5.7	4.08	4.25	2.512	2.029	2.087	1.6	1.28	1.24	9840439	161357 | MDGA2 | MAM domain containing glycosylphosphatidylinositol anchor 2
1		HumanDrugable Set-3_1_G_12	311	M23	1.37	sample	sample	221416	227496	270984	227496	239965	4.4	5.01	4.52	2.137	2.325	2.175	1.36	1.46	1.29	9837897	null
17	PAWR	HumanDrugable Set-3_65_D_03	149	G05	1.37	sample	sample	225464	318656	403640	318656	315920	3.67	4.73	5.82	1.878	2.24	2.542	1.19	1.41	1.51	9863478	5074 | PAWR | PRKC, apoptosis, WT1, regulator
21	PHKG2	HumanDrugable Set-3_83_F_09	281	L17	1.37	sample	sample	368424	330488	584184	368424	427699	5.04	3.8	5.23	2.335	1.924	2.387	1.48	1.21	1.42	9870162	5261 | PHKG2 | phosphorylase kinase, gamma 2 (testis)
17	CDC23	HumanDrugable Set-3_66_A_05	10	A10	1.37	sample	sample	270640	284440	374024	284440	309701	4.41	4.22	5.4	2.141	2.077	2.432	1.36	1.31	1.44	9863741	8697 | CDC23 | cell division cycle 23 homolog (S. cerevisiae)
13	RXRB	HumanDrugable Set-3_49_D_11	165	G21	1.37	sample	sample	368216	191376	366776	366776	308789	5.63	3.17	5.61	2.494	1.666	2.488	1.58	1.05	1.48	9857075	6257 | RXRB | retinoid X receptor, beta
2	OVCH1	HumanDrugable Set-3_5_H_11	357	O21	1.37	sample	sample	243776	224264	242152	242152	236731	4.31	4.37	5.3	2.107	2.129	2.407	1.34	1.34	1.43	9839557	341350 | OVCH1 | ovochymase 1
22	PFTK2	HumanDrugable Set-3_88_B_06	84	D12	1.37	sample	sample	346520	490152	534888	490152	457187	3.65	5.6	4.86	1.87	2.485	2.28	1.19	1.56	1.35	9871952	65061 | PFTK2 | PFTAIRE protein kinase 2
14	HLTF	HumanDrugable Set-3_54_D_06	156	G12	1.37	sample	sample	323576	243248	310040	310040	292288	5.05	4.1	4.77	2.335	2.036	2.254	1.48	1.28	1.34	9859063	6596 | HLTF | helicase-like transcription factor
17	ILDR1	HumanDrugable Set-3_68_H_04	368	P08	1.37	sample	sample	374880	267736	278624	278624	307080	6.11	3.97	4.02	2.611	1.989	2.007	1.66	1.25	1.19	9864889	286676 | ILDR1 | immunoglobulin-like domain containing receptor 1
22	AKAP8	HumanDrugable Set-3_86_H_06	348	O12	1.37	sample	sample	497024	370272	487552	487552	451616	5.24	4.23	4.43	2.39	2.08	2.146	1.52	1.31	1.27	9871451	10270 | AKAP8 | A kinase (PRKA) anchor protein 8
11	IL11	HumanDrugable Set-3_42_E_10	212	I20	1.36	sample	sample	314600	245960	359560	314600	306707	4.66	3.93	5.37	2.22	1.974	2.425	1.41	1.24	1.44	9854303	3589 | IL11 | interleukin 11
12	TH	HumanDrugable Set-3_45_H_03	341	O05	1.36	sample	sample	370920	380400	402304	380400	384541	4.9	4.6	4.27	2.294	2.201	2.094	1.46	1.38	1.24	9855626	7054 | TH | tyrosine hydroxylase
5	BACH2	HumanDrugable Set-3_17_F_10	259	K19	1.36	sample	sample	173640	316440	353736	316440	281272	3.13	5.62	5.58	1.645	2.491	2.481	1.05	1.57	1.47	9844286	60468 | BACH2 | BTB and CNC homology 1, basic leucine zipper transcription factor 2
21	IRAK2	HumanDrugable Set-3_82_B_10	68	C20	1.36	sample	sample	365904	360760	519496	365904	415387	5.01	4.14	4.65	2.325	2.051	2.217	1.48	1.29	1.32	9869565	3656 | IRAK2 | interleukin-1 receptor-associated kinase 2
10	GJB1	HumanDrugable Set-3_37_H_07	349	O13	1.36	sample	sample	271368	262232	352544	271368	295381	4.76	4.6	4.38	2.251	2.202	2.131	1.43	1.38	1.26	9852425	2705 | GJB1 | gap junction protein, beta 1, 32kDa
13	CYC1	HumanDrugable Set-3_52_G_06	324	N12	1.36	sample	sample	174416	335336	434488	335336	314747	2.67	5.56	6.65	1.416	2.476	2.733	0.9	1.56	1.62	9858410	1537 | CYC1 | cytochrome c-1
19	HRH4	HumanDrugable Set-3_75_H_07	373	P13	1.36	sample	sample	331928	182152	294880	294880	269653	5.27	5.16	3.47	2.397	2.366	1.794	1.52	1.49	1.06	9867569	59340 | HRH4 | histamine receptor H4
22	LATS2	HumanDrugable Set-3_87_E_05	225	J09	1.36	sample	sample	491968	368304	477952	477952	446075	5.19	4.21	4.34	2.375	2.072	2.118	1.51	1.3	1.26	9871695	26524 | LATS2 | LATS, large tumor suppressor, homolog 2 (Drosophila)
12	MS4A6E	HumanDrugable Set-3_46_H_06	348	O12	1.36	sample	sample	109040	893752	593032	593032	531941	1.44	10.8	6.29	0.528	3.433	2.654	0.34	2.16	1.57	9856044	245802 | MS4A6E | membrane-spanning 4-domains, subfamily A, member 6E
4	UBR2	HumanDrugable Set-3_16_E_02	220	J04	1.36	sample	sample	254856	282872	323600	282872	287109	4.42	4.79	4.47	2.144	2.261	2.162	1.36	1.42	1.28	9843793	23304 | UBR2 | ubiquitin protein ligase E3 component n-recognin 2
17	SCN10A	HumanDrugable Set-3_66_D_03	150	G06	1.35	sample	sample	366272	229200	322360	322360	305944	5.97	3.4	4.65	2.578	1.765	2.218	1.64	1.11	1.32	9863881	6336 | SCN10A | sodium channel, voltage-gated, type X, alpha subunit
11	ARSK	HumanDrugable Set-3_44_A_03	30	B06	1.35	sample	sample	290904	308776	297512	297512	299064	4.31	4.93	4.44	2.107	2.303	2.152	1.34	1.45	1.28	9854871	153642 | ARSK | arylsulfatase family, member K
18	HTR3A	HumanDrugable Set-3_72_E_10	236	J20	1.35	sample	sample	389472	93600	406104	389472	296392	5.71	3.19	5.22	2.512	1.674	2.383	1.6	1.05	1.41	9866227	3359 | HTR3A | 5-hydroxytryptamine (serotonin) receptor 3A
17	ACHE	HumanDrugable Set-3_65_D_11	165	G21	1.35	sample	sample	259864	327560	317808	317808	301744	4.24	4.86	4.59	2.083	2.28	2.197	1.32	1.43	1.3	9863518	43 | ACHE | acetylcholinesterase (Yt blood group)
14	THBS3	HumanDrugable Set-3_53_C_09	113	E17	1.35	sample	sample	286296	287648	280096	286296	284680	4.46	4.85	4.31	2.158	2.278	2.107	1.37	1.43	1.25	9858625	7059 | THBS3 | thrombospondin 3
23	GRK7	HumanDrugable Set-3_89_B_03	53	C05	1.35	sample	sample	602056	548256	785960	602056	645424	5.28	3.89	4.55	2.401	1.959	2.184	1.53	1.23	1.3	9872323	131890 | GRK7 | G protein-coupled receptor kinase 7
3	PA2G4	HumanDrugable Set-3_12_G_10	332	N20	1.35	sample	sample	302936	92816	348976	302936	248243	4.67	4.07	4.93	2.225	2.025	2.3	1.41	1.27	1.36	9842322	5036 | PA2G4 | proliferation-associated 2G4, 38kDa
15	PSAP	HumanDrugable Set-3_57_A_11	21	A21	1.35	sample	sample	337384	246712	390184	337384	324760	4.71	3.82	5.18	2.234	1.935	2.374	1.42	1.22	1.41	9860146	5660 | PSAP | prosaposin
15	UBE4A	HumanDrugable Set-3_57_G_11	309	M21	1.35	sample	sample	383480	262552	318024	318024	321352	5.35	4.07	4.23	2.419	2.024	2.079	1.54	1.27	1.23	9860447	9354 | UBE4A | ubiquitination factor E4A (UFD2 homolog, yeast)
20	ACP5	HumanDrugable Set-3_78_C_02	100	E04	1.35	sample	sample	341128	306416	397056	341128	348200	4.45	4.5	4.63	2.153	2.169	2.21	1.37	1.36	1.31	9868145	54 | ACP5 | acid phosphatase 5, tartrate resistant
9	DHRS7C	HumanDrugable Set-3_35_B_02	75	D03	1.35	sample	sample	429592	368720	368232	368720	388848	5.01	4.58	3.99	2.325	2.195	1.997	1.48	1.38	1.18	9851293	201140 | DHRS7C | dehydrogenase/reductase (SDR family) member 7C
17	CPA4	HumanDrugable Set-3_67_C_07	133	F13	1.35	sample	sample	324256	238320	342600	324256	301725	5.28	3.53	4.94	2.402	1.821	2.306	1.53	1.15	1.37	9864254	51200 | CPA4 | carboxypeptidase A4
17	BCAR3	HumanDrugable Set-3_68_F_03	270	L06	1.35	sample	sample	339792	211032	370088	339792	306971	5.54	3.13	5.34	2.469	1.646	2.417	1.57	1.03	1.43	9864782	8412 | BCAR3 | breast cancer anti-estrogen resistance 3
14	SSU72	HumanDrugable Set-3_53_E_10	211	I19	1.35	sample	sample	262504	240456	363952	262504	288971	4.09	4.05	5.6	2.033	2.019	2.485	1.29	1.27	1.47	9858730	29101 | SSU72 | SSU72 RNA polymerase II CTD phosphatase homolog (S. cerevisiae)
4	FGF8	HumanDrugable Set-3_14_H_04	344	O08	1.34	sample	sample	210840	315272	339888	315272	288667	3.66	5.34	4.7	1.871	2.417	2.232	1.19	1.52	1.32	9843149	2253 | FGF8 | fibroblast growth factor 8 (androgen-induced)
7	EEF1A2	HumanDrugable Set-3_27_H_11	381	P21	1.34	sample	sample	347248	344416	316616	344416	336093	4.55	4.89	4.08	2.187	2.289	2.029	1.39	1.44	1.2	9848421	1917 | EEF1A2 | eukaryotic translation elongation factor 1 alpha 2
15	PEX14	HumanDrugable Set-3_59_G_09	329	N17	1.34	sample	sample	381768	206104	407072	381768	331648	5.32	3.19	5.41	2.413	1.675	2.435	1.53	1.05	1.44	9861243	5195 | PEX14 | peroxisomal biogenesis factor 14
7	KMO	HumanDrugable Set-3_28_B_09	90	D18	1.34	sample	sample	425456	265736	334576	334576	341923	5.58	3.77	4.31	2.48	1.915	2.108	1.58	1.2	1.25	9848512	8564 | KMO | kynurenine 3-monooxygenase (kynurenine 3-hydroxylase)
23	ALPK3	HumanDrugable Set-3_89_H_08	351	O15	1.34	sample	sample	647504	647128	591240	647128	628624	5.68	4.59	3.42	2.506	2.198	1.774	1.59	1.38	1.05	9872545	57538 | ALPK3 | alpha-kinase 3
4	NOX4	HumanDrugable Set-3_16_A_06	36	B12	1.34	sample	sample	307184	242144	298064	298064	282464	5.33	4.1	4.12	2.414	2.036	2.043	1.53	1.28	1.21	9843613	50507 | NOX4 | NADPH oxidase 4
10	QDPR	HumanDrugable Set-3_37_G_07	301	M13	1.34	sample	sample	394904	145784	409208	394904	316632	6.93	2.56	5.09	2.793	1.355	2.346	1.77	0.85	1.39	9852374	5860 | QDPR | quinoid dihydropteridine reductase
13	MPG	HumanDrugable Set-3_51_F_09	281	L17	1.34	sample	sample	321984	235024	305624	305624	287544	4.92	3.9	4.68	2.3	1.963	2.225	1.46	1.23	1.32	9857971	4350 | MPG | N-methylpurine-DNA glycosylase
8	CSMD1	HumanDrugable Set-3_32_F_03	270	L06	1.34	sample	sample	133640	296440	313400	296440	247827	4.6	4.4	4.4	2.203	2.138	2.138	1.4	1.34	1.27	9850291	64478 | CSMD1 | CUB and Sushi multiple domains 1
1		Dux4	50	C02	1.34	pos	pos	170992	223280	325192	223280	239821	3.4	4.92	5.42	1.764	2.298	2.438	1.12	1.45	1.45	10185272	null
21	PRKCA	HumanDrugable Set-3_84_G_03	318	N06	1.34	sample	sample	304928	429224	483888	429224	406013	4.18	4.93	4.33	2.062	2.302	2.115	1.31	1.45	1.25	9870583	5578 | PRKCA | protein kinase C, alpha
15	ARHGDIB	HumanDrugable Set-3_58_A_05	10	A10	1.34	sample	sample	432408	275032	255736	275032	321059	6.03	4.26	3.4	2.592	2.091	1.765	1.65	1.32	1.05	9860519	397 | ARHGDIB | Rho GDP dissociation inhibitor (GDI) beta
3	SORCS1	HumanDrugable Set-3_9_A_11	21	A21	1.34	sample	sample	287792	100728	320848	287792	236456	4.44	4.42	4.53	2.151	2.143	2.179	1.37	1.35	1.29	9840817	114815 | SORCS1 | sortilin-related VPS10 domain containing receptor 1
2	GCLC	HumanDrugable Set-3_8_A_10	44	B20	1.33	sample	sample	243688	196224	247752	243688	229221	4.31	3.83	5.42	2.107	1.936	2.44	1.34	1.22	1.45	9840409	2729 | GCLC | glutamate-cysteine ligase, catalytic subunit
7	PTHLH	HumanDrugable Set-3_25_A_03	5	A05	1.33	sample	sample	314184	325912	360992	325912	333696	4.12	4.63	4.65	2.042	2.21	2.218	1.3	1.39	1.32	9847223	5744 | PTHLH | parathyroid hormone-like hormone
7	GNA12	HumanDrugable Set-3_27_F_02	267	L03	1.33	sample	sample	359240	273688	374696	359240	335875	4.71	3.88	4.83	2.236	1.958	2.272	1.42	1.23	1.35	9848274	2768 | GNA12 | guanine nucleotide binding protein (G protein) alpha 12
21	PKIA	HumanDrugable Set-3_84_H_02	364	P04	1.33	sample	sample	323616	414840	461736	414840	400064	4.43	4.76	4.13	2.148	2.252	2.047	1.36	1.42	1.21	9870629	5569 | PKIA | protein kinase (cAMP-dependent, catalytic) inhibitor alpha
20	STYXL1	HumanDrugable Set-3_79_G_10	331	N19	1.33	sample	sample	408168	299088	317200	317200	341485	5.32	4.39	3.7	2.412	2.134	1.886	1.53	1.34	1.12	9868787	51657 | STYXL1 | serine/threonine/tyrosine interacting-like 1
1	HIF1AN	HumanDrugable Set-3_2_F_09	258	K18	1.33	sample	sample	216960	226432	242296	226432	228563	4.31	4.99	4.04	2.107	2.319	2.013	1.34	1.46	1.19	9838236	55662 | HIF1AN | hypoxia-inducible factor 1, alpha subunit inhibitor
6	ENDOG	HumanDrugable Set-3_21_B_09	65	C17	1.33	sample	sample	251488	195080	216824	216824	221131	4.41	5.98	3.24	2.142	2.579	1.697	1.36	1.62	1.01	9845693	2021 | ENDOG | endonuclease G
2	ANGPT2	HumanDrugable Set-3_7_B_02	75	D03	1.33	sample	sample	227904	209904	243312	227904	227040	4.03	4.09	5.33	2.01	2.033	2.413	1.28	1.28	1.43	9840016	285 | ANGPT2 | angiopoietin 2
15	TRAF1	HumanDrugable Set-3_60_A_08	40	B16	1.33	sample	sample	387640	248392	312224	312224	316085	5.41	3.85	4.15	2.435	1.944	2.052	1.55	1.22	1.22	9861340	7185 | TRAF1 | TNF receptor-associated factor 1
5	LRP10	HumanDrugable Set-3_20_A_08	40	B16	1.33	sample	sample	261952	193496	340784	261952	265411	4.72	3.44	5.38	2.238	1.781	2.427	1.42	1.12	1.44	9845235	26020 | LRP10 | low density lipoprotein receptor-related protein 10
17	PHF19	HumanDrugable Set-3_67_H_11	381	P21	1.33	sample	sample	365904	301464	218816	301464	295395	5.96	4.47	3.16	2.576	2.16	1.659	1.64	1.36	0.98	9864522	26147 | PHF19 | PHD finger protein 19
16	SIN3A	HumanDrugable Set-3_64_C_02	124	F04	1.33	sample	sample	254800	277360	221048	254800	251069	4.24	4.68	4.33	2.083	2.226	2.116	1.32	1.4	1.26	9863021	25942 | SIN3A | SIN3 homolog A, transcription regulator (yeast)
1	ADSL	HumanDrugable Set-3_1_H_06	347	O11	1.32	sample	sample	268040	148552	294960	268040	237184	5.32	3.27	4.91	2.412	1.71	2.297	1.53	1.08	1.36	9837919	158 | ADSL | adenylosuccinate lyase
10	CRELD2	HumanDrugable Set-3_40_B_08	88	D16	1.32	sample	sample	267032	236176	351872	267032	285027	4.69	4.14	4.37	2.228	2.051	2.129	1.42	1.29	1.26	9853337	79174 | CRELD2 | cysteine-rich with EGF-like domains 2
13		HumanDrugable Set-3_50_F_08	256	K16	1.32	sample	sample	354592	277720	218344	277720	283552	5.42	4.61	3.34	2.439	2.204	1.74	1.55	1.39	1.03	9857563	null
9	CA3	HumanDrugable Set-3_34_D_07	158	G14	1.32	sample	sample	411048	427808	298200	411048	379019	4.79	5.31	3.23	2.261	2.41	1.692	1.44	1.52	1	9851015	761 | CA3 | carbonic anhydrase III, muscle specific
13	HSP90AB1	HumanDrugable Set-3_51_G_10	331	N19	1.32	sample	sample	225472	297632	324144	297632	282416	3.45	4.94	4.96	1.786	2.303	2.31	1.13	1.45	1.37	9858027	3326 | HSP90AB1 | heat shock protein 90kDa alpha (cytosolic), class B member 1
6	SIM2	HumanDrugable Set-3_24_F_02	268	L04	1.32	sample	sample	369432	74752	379352	369432	274512	6.48	2.29	5.67	2.697	1.195	2.504	1.71	0.75	1.49	9847067	6493 | SIM2 | single-minded homolog 2 (Drosophila)
9	EPB42	HumanDrugable Set-3_34_H_07	350	O14	1.32	sample	sample	332240	283840	573136	332240	396405	3.87	3.53	6.21	1.954	1.818	2.635	1.24	1.14	1.56	9851217	2038 | EPB42 | erythrocyte membrane protein band 4.2
5	GPI	HumanDrugable Set-3_20_C_09	138	F18	1.31	sample	sample	245144	265056	249968	249968	253389	4.42	4.71	3.94	2.142	2.235	1.98	1.36	1.41	1.17	9845340	2821 | GPI | glucose phosphate isomerase
22	TAOK3	HumanDrugable Set-3_87_A_09	41	B17	1.31	sample	sample	456856	336184	488864	456856	427301	4.82	3.84	4.44	2.269	1.941	2.15	1.44	1.22	1.28	9871515	51347 | TAOK3 | TAO kinase 3
21	KHK	HumanDrugable Set-3_82_C_11	118	E22	1.31	sample	sample	306856	391872	483384	391872	394037	4.2	4.5	4.33	2.071	2.17	2.113	1.32	1.36	1.25	9869620	3795 | KHK | ketohexokinase (fructokinase)
9		HumanDrugable Set-3_35_G_12	335	N23	1.31	sample	sample	333576	369760	421104	369760	374813	3.89	4.59	4.56	1.96	2.199	2.19	1.25	1.38	1.3	9851594	null
15	IFNA17	HumanDrugable Set-3_57_D_10	163	G19	1.31	sample	sample	234896	274808	444736	274808	318147	3.28	4.26	5.91	1.712	2.09	2.563	1.09	1.31	1.52	9860291	3451 | IFNA17 | interferon, alpha 17
13	PDE8A	HumanDrugable Set-3_52_F_06	276	L12	1.31	sample	sample	193928	240960	456536	240960	297141	2.97	4	6.98	1.569	1.999	2.804	1	1.26	1.66	9858359	5151 | PDE8A | phosphodiesterase 8A
13		HumanDrugable Set-3_49_G_12	311	M23	1.31	sample	sample	203216	222960	471104	222960	299093	3.11	3.7	7.21	1.636	1.887	2.85	1.04	1.19	1.69	9857231	null
11		Dux4 Qiagen	337	O01	1.31	sample	sample	180080	310272	416088	310272	302147	2.67	4.96	6.21	1.415	2.309	2.636	0.9	1.45	1.56	10185275	null
16	ERMAP	HumanDrugable Set-3_61_E_10	211	I19	1.3	sample	sample	320904	282176	155760	282176	252947	5.34	4.76	3.05	2.416	2.251	1.611	1.53	1.42	0.96	9861952	114625 | ERMAP | erythroblast membrane-associated protein (Scianna blood group)
11	PMS1	HumanDrugable Set-3_41_C_05	105	E09	1.3	sample	sample	210656	403552	263248	263248	292485	3.12	6.45	3.93	1.641	2.689	1.975	1.04	1.69	1.17	9853775	5378 | PMS1 | PMS1 postmeiotic segregation increased 1 (S. cerevisiae)
13	PTCHD1	HumanDrugable Set-3_51_B_09	89	D17	1.3	sample	sample	234904	309000	281616	281616	275173	3.59	5.12	4.31	1.845	2.358	2.107	1.17	1.48	1.25	9857771	139411 | PTCHD1 | patched domain containing 1
23	MAP2K2	HumanDrugable Set-3_89_C_08	111	E15	1.3	sample	sample	633456	382280	916288	633456	644008	5.56	2.71	5.3	2.475	1.438	2.406	1.57	0.9	1.43	9872383	5605 | MAP2K2 | mitogen-activated protein kinase kinase 2
12	STAT1	HumanDrugable Set-3_48_G_10	332	N20	1.3	sample	sample	340448	303152	453032	340448	365544	4.5	3.66	4.81	2.17	1.873	2.265	1.38	1.18	1.34	9856819	6772 | STAT1 | signal transducer and activator of transcription 1, 91kDa
10	KIF2B	HumanDrugable Set-3_39_F_08	279	L15	1.3	sample	sample	304048	276392	238592	276392	273011	5.33	4.85	2.97	2.415	2.278	1.568	1.53	1.43	0.93	9853134	84643 | KIF2B | kinesin family member 2B
15	IFNGR1	HumanDrugable Set-3_58_D_08	160	G16	1.3	sample	sample	357088	226528	338440	338440	307352	4.98	3.51	4.5	2.316	1.811	2.169	1.47	1.14	1.29	9860684	3459 | IFNGR1 | interferon gamma receptor 1
6	ACACB	HumanDrugable Set-3_23_H_06	371	P11	1.3	sample	sample	219672	125328	357824	219672	234275	3.86	3.84	5.35	1.947	1.941	2.42	1.24	1.22	1.44	9846786	32 | ACACB | acetyl-Coenzyme A carboxylase beta
19	SSTR3	HumanDrugable Set-3_73_G_08	303	M15	1.3	sample	sample	257712	135216	428144	257712	273691	4.09	3.83	5.03	2.032	1.937	2.332	1.29	1.22	1.38	9866719	6753 | SSTR3 | somatostatin receptor 3
5	EP300	HumanDrugable Set-3_20_F_06	276	L12	1.3	sample	sample	207240	287280	258880	258880	251133	3.73	5.1	4.08	1.9	2.351	2.03	1.21	1.48	1.2	9845475	2033 | EP300 | E1A binding protein p300
20	PPP5C	HumanDrugable Set-3_78_B_10	68	C20	1.3	sample	sample	360168	219984	443640	360168	341264	4.7	3.23	5.17	2.231	1.691	2.37	1.42	1.06	1.41	9868135	5536 | PPP5C | protein phosphatase 5, catalytic subunit
11	KRT1	HumanDrugable Set-3_43_B_08	87	D15	1.29	sample	sample	187344	311000	381008	311000	293117	2.77	4.97	5.69	1.472	2.313	2.509	0.94	1.45	1.49	9854546	3848 | KRT1 | keratin 1
7	PITPNM2	HumanDrugable Set-3_25_G_09	305	M17	1.29	sample	sample	373136	220400	392328	373136	328621	4.89	3.13	5.06	2.29	1.645	2.338	1.46	1.03	1.39	9847554	57605 | PITPNM2 | phosphatidylinositol transfer protein, membrane-associated 2
18	CD97	HumanDrugable Set-3_71_C_06	131	F11	1.29	sample	sample	203152	168888	350808	203152	240949	2.98	5.76	4.5	1.573	2.525	2.172	1	1.59	1.29	9865705	976 | CD97 | CD97 molecule
9	MEX3A	HumanDrugable Set-3_35_F_07	277	L13	1.29	sample	sample	350024	309040	455088	350024	371384	4.08	3.84	4.93	2.029	1.941	2.302	1.29	1.22	1.37	9851518	92312 | MEX3A | mex-3 homolog A (C. elegans)
17	LLGL2	HumanDrugable Set-3_66_D_07	158	G14	1.29	sample	sample	264000	384888	211288	264000	286725	4.3	5.71	3.05	2.105	2.513	1.608	1.34	1.58	0.95	9863901	3993 | LLGL2 | lethal giant larvae homolog 2 (Drosophila)
15	ASNSD1	HumanDrugable Set-3_59_F_11	285	L21	1.29	sample	sample	226360	332232	355880	332232	304824	3.16	5.15	4.73	1.659	2.364	2.241	1.05	1.49	1.33	9861202	54529 | ASNSD1 | asparagine synthetase domain containing 1
11	MUT	HumanDrugable Set-3_44_E_11	238	J22	1.29	sample	sample	324856	175424	382424	324856	294235	4.81	2.8	5.71	2.266	1.487	2.514	1.44	0.93	1.49	9855111	4594 | MUT | methylmalonyl Coenzyme A mutase
7	AQP3	HumanDrugable Set-3_28_G_08	328	N16	1.29	sample	sample	301184	293336	359432	301184	317984	3.95	4.16	4.63	1.981	2.058	2.212	1.26	1.29	1.31	9848758	360 | AQP3 | aquaporin 3 (Gill blood group)
13	MED26	HumanDrugable Set-3_52_D_02	172	H04	1.29	sample	sample	335032	186648	313032	313032	278237	5.12	3.1	4.79	2.357	1.63	2.26	1.5	1.03	1.34	9858239	9441 | MED26 | mediator complex subunit 26
21	PFKFB4	HumanDrugable Set-3_83_C_08	135	F15	1.29	sample	sample	308888	357840	482104	357840	382944	4.23	4.11	4.32	2.081	2.039	2.109	1.32	1.28	1.25	9870007	5210 | PFKFB4 | 6-phosphofructo-2-kinase/fructose-2,6-biphosphatase 4
15	HTR3E	HumanDrugable Set-3_60_A_04	32	B08	1.28	sample	sample	287232	228384	402520	287232	306045	4.01	3.54	5.35	2.002	1.823	2.419	1.27	1.15	1.44	9861320	285242 | HTR3E | 5-hydroxytryptamine (serotonin) receptor 3, family member E
11	IGF1	HumanDrugable Set-3_42_F_08	256	K16	1.28	sample	sample	208632	347744	290216	290216	282197	3.09	5.56	4.33	1.627	2.474	2.116	1.03	1.56	1.26	9854343	3479 | IGF1 | insulin-like growth factor 1 (somatomedin C)
18	C3orf50	HumanDrugable Set-3_70_G_06	300	M12	1.28	sample	sample	238808	122960	395048	238808	252272	3.5	4.19	5.07	1.807	2.067	2.343	1.15	1.3	1.39	9865543	93556 | C3orf50 | chromosome 3 open reading frame 50
11	TCOF1	HumanDrugable Set-3_41_G_08	303	M15	1.28	sample	sample	252528	342088	236264	252528	276960	3.74	5.47	3.53	1.903	2.45	1.819	1.21	1.54	1.08	9853991	6949 | TCOF1 | Treacher Collins-Franceschetti syndrome 1
23	STK35	HumanDrugable Set-3_89_F_03	245	K05	1.27	sample	sample	543504	456896	809360	543504	603253	4.77	3.24	4.68	2.254	1.696	2.227	1.43	1.07	1.32	9872455	140901 | STK35 | serine/threonine kinase 35
17	CYP1A1	HumanDrugable Set-3_68_G_06	324	N12	1.27	sample	sample	214992	277368	350120	277368	280827	3.5	4.11	5.05	1.809	2.04	2.337	1.15	1.28	1.39	9864848	1543 | CYP1A1 | cytochrome P450, family 1, subfamily A, polypeptide 1
21	PRKG2	HumanDrugable Set-3_84_E_05	226	J10	1.27	sample	sample	403584	354328	350080	354328	369331	5.53	4.07	3.13	2.466	2.025	1.648	1.57	1.27	0.98	9870493	5593 | PRKG2 | protein kinase, cGMP-dependent, type II
15	DAOA	HumanDrugable Set-3_58_D_06	156	G12	1.27	sample	sample	313160	247648	322296	313160	294368	4.37	3.84	4.28	2.127	1.94	2.098	1.35	1.22	1.25	9860674	267012 | DAOA | D-amino acid oxidase activator
12	CRH	HumanDrugable Set-3_47_G_05	321	N09	1.27	sample	sample	330464	289496	444352	330464	354771	4.37	3.5	4.71	2.127	1.807	2.237	1.35	1.14	1.33	9856391	1392 | CRH | corticotropin releasing hormone
11	RAPGEFL1	HumanDrugable Set-3_42_G_10	308	M20	1.27	sample	sample	265696	212808	363872	265696	280792	3.93	3.4	5.43	1.976	1.766	2.442	1.26	1.11	1.45	9854404	51195 | RAPGEFL1 | Rap guanine nucleotide exchange factor (GEF)-like 1
4	SULF1	HumanDrugable Set-3_15_H_05	369	P09	1.27	sample	sample	249352	279968	248960	249352	259427	4.33	4.74	3.44	2.113	2.246	1.783	1.34	1.41	1.06	9843557	23213 | SULF1 | sulfatase 1
21	DGKQ	HumanDrugable Set-3_82_E_02	196	I04	1.27	sample	sample	265808	535712	349704	349704	383741	3.64	6.15	3.13	1.864	2.621	1.646	1.18	1.65	0.98	9869675	1609 | DGKQ | diacylglycerol kinase, theta 110kDa
7	SH3BP4	HumanDrugable Set-3_25_H_04	343	O07	1.27	sample	sample	340064	256400	337208	337208	311224	4.46	3.64	4.35	2.156	1.863	2.12	1.37	1.17	1.26	9847580	23677 | SH3BP4 | SH3-domain binding protein 4
18	GRM6	HumanDrugable Set-3_72_D_08	184	H16	1.27	sample	sample	363448	48792	640104	363448	350781	5.32	1.66	8.22	2.412	0.734	3.039	1.53	0.46	1.8	9866167	2916 | GRM6 | glutamate receptor, metabotropic 6
7	PMAIP1	HumanDrugable Set-3_27_D_03	173	H05	1.26	sample	sample	362472	264240	301744	301744	309485	4.75	3.75	3.89	2.248	1.907	1.959	1.43	1.2	1.16	9848179	5366 | PMAIP1 | phorbol-12-myristate-13-acetate-induced protein 1
21	GK2	HumanDrugable Set-3_82_C_08	112	E16	1.26	sample	sample	451408	210160	520472	451408	394013	6.18	2.41	4.66	2.628	1.271	2.22	1.67	0.8	1.32	9869605	2712 | GK2 | glycerol kinase 2
14	CD47	HumanDrugable Set-3_54_B_09	66	C18	1.26	sample	sample	308152	249664	219768	249664	259195	4.8	4.21	3.38	2.265	2.074	1.757	1.44	1.3	1.04	9858978	961 | CD47 | CD47 molecule
15	UBOX5	HumanDrugable Set-3_58_G_11	310	M22	1.26	sample	sample	314200	276096	275104	276096	288467	4.38	4.28	3.65	2.132	2.097	1.87	1.35	1.32	1.11	9860850	22888 | UBOX5 | U-box domain containing 5
10	UBTD2	HumanDrugable Set-3_37_H_11	357	O21	1.26	sample	sample	181128	256160	393208	256160	276832	3.18	4.49	4.89	1.668	2.168	2.289	1.06	1.36	1.36	9852445	92181 | UBTD2 | ubiquitin domain containing 2
5	CATSPER1	HumanDrugable Set-3_18_C_05	106	E10	1.26	sample	sample	159160	314624	273416	273416	249067	2.87	5.59	4.31	1.519	2.482	2.109	0.97	1.56	1.25	9844514	117144 | CATSPER1 | cation channel, sperm associated 1
2	GTF2F1	HumanDrugable Set-3_5_C_11	117	E21	1.26	sample	sample	338608	190408	137936	190408	222317	5.98	3.71	3.02	2.581	1.893	1.595	1.64	1.19	0.95	9839305	2962 | GTF2F1 | general transcription factor IIF, polypeptide 1, 74kDa
3	CACNB4	HumanDrugable Set-3_12_D_06	180	H12	1.26	sample	sample	377384	58360	326856	326856	254200	5.82	2.56	4.61	2.542	1.356	2.206	1.61	0.85	1.31	9842151	785 | CACNB4 | calcium channel, voltage-dependent, beta 4 subunit
13	NPAS4	HumanDrugable Set-3_50_G_04	296	M08	1.26	sample	sample	308112	217440	261224	261224	262259	4.71	3.61	4	2.236	1.851	1.999	1.42	1.16	1.19	9857594	266743 | NPAS4 | neuronal PAS domain protein 4
21	PIK3R2	HumanDrugable Set-3_83_A_11	45	B21	1.26	sample	sample	300856	348072	461432	348072	370120	4.12	4	4.13	2.043	1.999	2.046	1.3	1.26	1.21	9869922	5296 | PIK3R2 | phosphoinositide-3-kinase, regulatory subunit 2 (beta)
5		Dux4 Qiagen	337	O01	1.25	sample	sample	131424	218064	484264	218064	277917	2.37	3.87	7.64	1.243	1.953	2.934	0.79	1.23	1.74	10185275	null
21	EPHB2	HumanDrugable Set-3_82_H_04	344	O08	1.25	sample	sample	396328	276272	433008	396328	368536	5.43	3.17	3.88	2.44	1.666	1.955	1.55	1.05	1.16	9869836	2048 | EPHB2 | EPH receptor B2
1	SLC25A15	HumanDrugable Set-3_3_H_10	379	P19	1.25	sample	sample	181760	184992	275880	184992	214211	3.61	4.08	4.6	1.852	2.027	2.201	1.18	1.27	1.31	9838746	10166 | SLC25A15 | solute carrier family 25 (mitochondrial carrier; ornithine transporter) member 15
19	SMO	HumanDrugable Set-3_73_B_08	63	C15	1.25	sample	sample	220808	291960	190088	220808	234285	3.5	8.27	2.24	1.809	3.047	1.16	1.15	1.92	0.69	9866469	6608 | SMO | smoothened homolog (Drosophila)
12	CYB5R1	HumanDrugable Set-3_48_B_07	86	D14	1.25	sample	sample	205352	359520	545272	359520	370048	2.72	4.34	5.79	1.441	2.119	2.532	0.92	1.33	1.5	9856553	51706 | CYB5R1 | cytochrome b5 reductase 1
1	C17orf60	HumanDrugable Set-3_1_G_03	293	M05	1.25	sample	sample	228760	159848	249920	228760	212843	4.54	3.52	4.16	2.184	1.816	2.058	1.39	1.14	1.22	9837852	284021 | C17orf60 | chromosome 17 open reading frame 60
15	KIF21B	HumanDrugable Set-3_58_B_09	66	C18	1.25	sample	sample	356672	280072	226880	280072	287875	4.97	4.34	3.01	2.315	2.118	1.592	1.47	1.33	0.94	9860589	23046 | KIF21B | kinesin family member 21B
12	CYP7B1	HumanDrugable Set-3_47_A_04	31	B07	1.25	sample	sample	296600	335160	394168	335160	341976	3.92	4.05	4.18	1.971	2.018	2.064	1.25	1.27	1.22	9856085	9420 | CYP7B1 | cytochrome P450, family 7, subfamily B, polypeptide 1
4	NLGN1	HumanDrugable Set-3_15_B_04	79	D07	1.25	sample	sample	202816	271168	294736	271168	256240	3.52	4.59	4.07	1.815	2.2	2.027	1.15	1.38	1.2	9843250	22871 | NLGN1 | neuroligin 1
2	FGG	HumanDrugable Set-3_6_H_07	350	O14	1.25	sample	sample	222376	206064	190048	206064	206163	3.93	4.02	4.16	1.975	2.007	2.057	1.25	1.26	1.22	9839940	2266 | FGG | fibrinogen gamma chain
19	GPR135	HumanDrugable Set-3_75_F_08	279	L15	1.25	sample	sample	162600	191056	404920	191056	252859	2.58	5.41	4.76	1.368	2.435	2.251	0.87	1.53	1.34	9867473	64582 | GPR135 | G protein-coupled receptor 135
6	OMP	HumanDrugable Set-3_24_C_11	142	F22	1.24	sample	sample	219800	136448	271400	219800	209216	3.86	4.18	4.06	1.948	2.063	2.021	1.24	1.3	1.2	9846962	4975 | OMP | olfactory marker protein
6	RNF24	HumanDrugable Set-3_23_A_06	35	B11	1.24	sample	sample	269624	134408	219808	219808	207947	4.73	4.12	3.29	2.243	2.042	1.717	1.42	1.28	1.02	9846434	11237 | RNF24 | ring finger protein 24
2	ARTN	HumanDrugable Set-3_8_G_10	332	N20	1.24	sample	sample	229464	142368	268720	229464	213517	4.06	2.78	5.88	2.02	1.473	2.557	1.28	0.93	1.52	9840710	9048 | ARTN | artemin
22	TAOK1	HumanDrugable Set-3_88_H_04	368	P08	1.24	sample	sample	279184	350464	619528	350464	416392	2.94	4	5.63	1.558	2.001	2.492	0.99	1.26	1.48	9872243	57551 | TAOK1 | TAO kinase 1
16	SLC25A6	HumanDrugable Set-3_63_H_04	367	P07	1.24	sample	sample	191768	241840	255176	241840	229595	3.19	4.08	5	1.673	2.028	2.323	1.06	1.28	1.38	9862880	293 | SLC25A6 | solute carrier family 25 (mitochondrial carrier; adenine nucleotide translocator), member 6
6	KCNAB3	HumanDrugable Set-3_21_A_05	9	A09	1.24	sample	sample	245880	178896	176888	178896	200555	4.32	5.48	2.64	2.11	2.454	1.403	1.34	1.54	0.83	9845623	9196 | KCNAB3 | potassium voltage-gated channel, shaker-related subfamily, beta member 3
16	KCNIP2	HumanDrugable Set-3_64_F_11	286	L22	1.24	sample	sample	243176	237888	200368	237888	227144	4.04	4.01	3.93	2.016	2.004	1.974	1.28	1.26	1.17	9863216	30819 | KCNIP2 | Kv channel interacting protein 2
5	SPTLC1	HumanDrugable Set-3_19_F_09	281	L17	1.24	sample	sample	298768	162064	260152	260152	240328	5.38	2.88	4.1	2.428	1.525	2.037	1.54	0.96	1.21	9845087	10558 | SPTLC1 | serine palmitoyltransferase, long chain base subunit 1
15	SLC9A2	HumanDrugable Set-3_60_G_07	326	N14	1.24	sample	sample	305088	196128	375032	305088	292083	4.25	3.04	4.98	2.089	1.604	2.317	1.33	1.01	1.37	9861636	6549 | SLC9A2 | solute carrier family 9 (sodium/hydrogen exchanger), member 2
19	GPR88	HumanDrugable Set-3_75_B_05	81	D09	1.24	sample	sample	341624	113608	306824	306824	254019	5.42	3.22	3.61	2.439	1.685	1.851	1.55	1.06	1.1	9867258	54112 | GPR88 | G protein-coupled receptor 88
8	RNF157	HumanDrugable Set-3_29_H_08	351	O15	1.23	sample	sample	68168	330192	400312	330192	266224	2.35	4.9	5.62	1.232	2.294	2.491	0.78	1.44	1.48	9849212	114804 | RNF157 | ring finger protein 157
19	OR10A4	HumanDrugable Set-3_76_G_09	330	N18	1.23	sample	sample	192376	176632	351512	192376	240173	3.05	5	4.13	1.61	2.322	2.047	1.02	1.46	1.21	9867926	283297 | OR10A4 | olfactory receptor, family 10, subfamily A, member 4
5	GNG3	HumanDrugable Set-3_17_B_02	51	C03	1.23	sample	sample	200624	330824	184360	200624	238603	3.61	5.88	2.91	1.853	2.555	1.541	1.18	1.61	0.91	9844046	2785 | GNG3 | guanine nucleotide binding protein (G protein), gamma 3
21	CHKA	HumanDrugable Set-3_81_B_09	65	C17	1.23	sample	sample	304080	279216	530248	304080	371181	4.16	3.21	4.75	2.058	1.681	2.247	1.31	1.06	1.33	9869158	1119 | CHKA | choline kinase alpha
19	OR6B3	HumanDrugable Set-3_76_H_05	370	P10	1.23	sample	sample	243712	126640	387360	243712	252571	3.87	3.59	4.56	1.952	1.842	2.187	1.24	1.16	1.3	9867957	150681 | OR6B3 | olfactory receptor, family 6, subfamily B, member 3
9	CRYGD	HumanDrugable Set-3_33_A_03	5	A05	1.23	sample	sample	312720	294064	438360	312720	348381	3.65	3.65	4.75	1.867	1.869	2.248	1.19	1.18	1.33	9850444	1421 | CRYGD | crystallin, gamma D
4	MYST4	HumanDrugable Set-3_15_H_10	379	P19	1.23	sample	sample	253496	299544	196496	253496	249845	4.4	5.07	2.72	2.137	2.343	1.442	1.36	1.47	0.86	9843582	23522 | MYST4 | MYST histone acetyltransferase (monocytic leukemia) 4
22	RPS6KA5	HumanDrugable Set-3_86_E_02	196	I04	1.23	sample	sample	308280	334928	554328	334928	399179	3.25	3.82	5.03	1.701	1.935	2.331	1.08	1.22	1.38	9871280	9252 | RPS6KA5 | ribosomal protein S6 kinase, 90kDa, polypeptide 5
12	IL17C	HumanDrugable Set-3_48_D_11	190	H22	1.23	sample	sample	241832	347816	436736	347816	342128	3.2	4.2	4.63	1.677	2.071	2.212	1.07	1.3	1.31	9856673	27189 | IL17C | interleukin 17C
22	SGK3	HumanDrugable Set-3_87_D_04	175	H07	1.23	sample	sample	337632	308704	547216	337632	397851	3.56	3.52	4.97	1.832	1.818	2.313	1.16	1.14	1.37	9871640	23678 | SGK3 | serum/glucocorticoid regulated kinase family, member 3
9	SSPO	HumanDrugable Set-3_33_D_06	155	G11	1.23	sample	sample	274872	313840	459376	313840	349363	3.21	3.9	4.98	1.681	1.963	2.316	1.07	1.23	1.37	9850609	23145 | SSPO | SCO-spondin homolog (Bos taurus)
7	ADAMTS3	HumanDrugable Set-3_26_H_02	340	O04	1.23	sample	sample	358744	162416	447072	358744	322744	4.7	2.3	5.76	2.234	1.205	2.526	1.42	0.76	1.5	9847973	9508 | ADAMTS3 | ADAM metallopeptidase with thrombospondin type 1 motif, 3
21	DCK	HumanDrugable Set-3_82_H_02	340	O04	1.23	sample	sample	338032	279344	460888	338032	359421	4.63	3.21	4.13	2.211	1.682	2.045	1.4	1.06	1.21	9869826	1633 | DCK | deoxycytidine kinase
8	PCMT1	HumanDrugable Set-3_29_H_09	353	O17	1.22	sample	sample	106016	251248	321888	251248	226384	3.65	3.73	4.52	1.869	1.9	2.176	1.19	1.19	1.29	9849217	5110 | PCMT1 | protein-L-isoaspartate (D-aspartate) O-methyltransferase
19	GPR119	HumanDrugable Set-3_76_D_05	178	H10	1.22	sample	sample	193120	108000	571976	193120	291032	3.07	3.06	6.73	1.616	1.612	2.75	1.03	1.01	1.63	9867757	139760 | GPR119 | G protein-coupled receptor 119
8	NR2E1	HumanDrugable Set-3_31_E_10	235	J19	1.22	sample	sample	64056	323064	421360	323064	269493	2.21	4.8	5.92	1.142	2.262	2.565	0.73	1.42	1.52	9849876	7101 | NR2E1 | nuclear receptor subfamily 2, group E, member 1
1	CARD11	HumanDrugable Set-3_1_C_09	113	E17	1.22	sample	sample	229680	190592	186688	190592	202320	4.56	4.2	3.11	2.19	2.07	1.637	1.39	1.3	0.97	9837680	84433 | CARD11 | caspase recruitment domain family, member 11
19	OR2L3	HumanDrugable Set-3_76_B_08	88	D16	1.22	sample	sample	303384	109968	341032	303384	251461	4.82	3.11	4.01	2.268	1.638	2.004	1.44	1.03	1.19	9867675	391192 | OR2L3 | olfactory receptor, family 2, subfamily L, member 3
11	MAD2L1BP	HumanDrugable Set-3_43_A_08	39	B15	1.22	sample	sample	248040	216280	317800	248040	260707	3.67	3.46	4.75	1.877	1.789	2.247	1.19	1.12	1.33	9854496	9587 | MAD2L1BP | MAD2L1 binding protein
15	NTS	HumanDrugable Set-3_57_A_05	9	A09	1.22	sample	sample	285528	241248	299696	285528	275491	3.98	3.74	3.98	1.994	1.902	1.993	1.27	1.2	1.18	9860116	4922 | NTS | neurotensin
7	NEIL3	HumanDrugable Set-3_25_D_08	159	G15	1.21	sample	sample	436672	142392	400784	400784	326616	5.72	2.02	5.17	2.517	1.015	2.369	1.6	0.64	1.41	9847398	55247 | NEIL3 | nei endonuclease VIII-like 3 (E. coli)
16	EPHA10	HumanDrugable Set-3_63_E_05	225	J09	1.21	sample	sample	165728	213696	311328	213696	230251	2.76	3.6	6.1	1.463	1.85	2.61	0.93	1.16	1.55	9862733	284656 | EPHA10 | EPH receptor A10
8	ADAMTS5	HumanDrugable Set-3_29_B_11	69	C21	1.21	sample	sample	139120	264904	217568	217568	207197	4.79	3.93	3.06	2.261	1.976	1.611	1.44	1.24	0.96	9848925	11096 | ADAMTS5 | ADAM metallopeptidase with thrombospondin type 1 motif, 5
20	PTP4A1	HumanDrugable Set-3_79_D_04	175	H07	1.21	sample	sample	328368	191464	421856	328368	313896	4.28	2.81	4.91	2.098	1.49	2.297	1.33	0.94	1.36	9868607	7803 | PTP4A1 | protein tyrosine phosphatase type IVA, member 1
2	RSPRY1	HumanDrugable Set-3_8_G_11	334	N22	1.21	sample	sample	281008	195864	137168	195864	204680	4.97	3.82	3	2.312	1.934	1.587	1.47	1.22	0.94	9840715	89970 | RSPRY1 | ring finger and SPRY domain containing 1
9	PMEPA1	HumanDrugable Set-3_36_B_11	94	D22	1.21	sample	sample	287712	453944	277888	287712	339848	3.36	5.64	3.01	1.746	2.495	1.591	1.11	1.57	0.94	9851741	56937 | PMEPA1 | prostate transmembrane protein, androgen induced 1
6	PLA2R1	HumanDrugable Set-3_22_A_06	12	A12	1.21	sample	sample	410600	54280	323784	323784	262888	7.21	1.66	4.84	2.849	0.734	2.275	1.81	0.46	1.35	9846031	22925 | PLA2R1 | phospholipase A2 receptor 1, 180kDa
19	CCRL2	HumanDrugable Set-3_74_E_03	198	I06	1.21	sample	sample	302840	77248	474296	302840	284795	4.81	2.19	5.58	2.265	1.129	2.48	1.44	0.71	1.47	9866996	9034 | CCRL2 | chemokine (C-C motif) receptor-like 2
22	TSSK2	HumanDrugable Set-3_87_C_04	127	F07	1.21	sample	sample	336352	325152	484648	336352	382051	3.55	3.71	4.4	1.827	1.892	2.138	1.16	1.19	1.27	9871590	23617 | TSSK2 | testis-specific serine kinase 2
2	TNFRSF21	HumanDrugable Set-3_7_F_06	275	L11	1.21	sample	sample	207008	152224	245432	207008	201555	3.66	2.97	5.37	1.871	1.57	2.426	1.19	0.99	1.44	9840236	27242 | TNFRSF21 | tumor necrosis factor receptor superfamily, member 21
15	DGCR2	HumanDrugable Set-3_60_H_11	382	P22	1.2	sample	sample	238672	211896	397952	238672	282840	3.33	3.28	5.29	1.735	1.715	2.402	1.1	1.08	1.43	9861707	9993 | DGCR2 | DiGeorge syndrome critical region gene 2
6	GTF2B	HumanDrugable Set-3_21_E_07	205	I13	1.2	sample	sample	319736	57664	385640	319736	254347	5.61	1.77	5.77	2.488	0.821	2.528	1.58	0.52	1.5	9845833	2959 | GTF2B | general transcription factor IIB
18	SCN5A	HumanDrugable Set-3_69_H_08	351	O15	1.2	sample	sample	163976	162424	331064	163976	219155	2.4	5.54	4.25	1.264	2.469	2.088	0.8	1.55	1.24	9865311	6331 | SCN5A | sodium channel, voltage-gated, type V, alpha subunit
22	PKMYT1	HumanDrugable Set-3_85_E_11	213	I21	1.2	sample	sample	257160	455120	438824	438824	383701	2.71	5.2	3.98	1.44	2.378	1.994	0.91	1.5	1.18	9870925	9088 | PKMYT1 | protein kinase, membrane associated tyrosine/threonine 1
3	GPR180	HumanDrugable Set-3_9_D_04	151	G07	1.2	sample	sample	235872	114624	213400	213400	187965	3.64	5.03	3.01	1.864	2.33	1.591	1.18	1.46	0.94	9840932	160897 | GPR180 | G protein-coupled receptor 180
1	TXNDC11	HumanDrugable Set-3_3_G_05	321	N09	1.2	sample	sample	208544	128256	289456	208544	208752	4.14	2.83	4.82	2.05	1.499	2.27	1.3	0.94	1.35	9838670	51061 | TXNDC11 | thioredoxin domain containing 11
11	CYP26C1	HumanDrugable Set-3_41_B_05	57	C09	1.2	sample	sample	209280	211048	364952	211048	261760	3.1	3.37	5.45	1.632	1.754	2.447	1.04	1.1	1.45	9853725	340665 | CYP26C1 | cytochrome P450, family 26, subfamily C, polypeptide 1
5	SSR4	HumanDrugable Set-3_20_D_09	186	H18	1.2	sample	sample	250440	265408	161656	250440	225835	4.51	4.71	2.55	2.173	2.237	1.351	1.38	1.41	0.8	9845390	6748 | SSR4 | signal sequence receptor, delta (translocon-associated protein delta)
13	MYO3A	HumanDrugable Set-3_51_B_11	93	D21	1.2	sample	sample	296208	149368	327384	296208	257653	4.53	2.48	5.01	2.18	1.309	2.324	1.38	0.82	1.38	9857781	53904 | MYO3A | myosin IIIA
15	CLN3	HumanDrugable Set-3_59_H_04	367	P07	1.19	sample	sample	239704	209224	390224	239704	279717	3.34	3.24	5.18	1.741	1.697	2.374	1.11	1.07	1.41	9861269	1201 | CLN3 | ceroid-lipofuscinosis, neuronal 3
8	DVL2	HumanDrugable Set-3_31_G_11	333	N21	1.19	sample	sample	71576	337824	321640	321640	243680	2.47	5.02	4.52	1.302	2.327	2.175	0.83	1.46	1.29	9849979	1856 | DVL2 | dishevelled, dsh homolog 2 (Drosophila)
21	CHKB	HumanDrugable Set-3_81_C_09	113	E17	1.19	sample	sample	185104	358872	603136	358872	382371	2.53	4.12	5.4	1.342	2.043	2.433	0.85	1.28	1.44	9869208	1120 | CHKB | choline kinase beta
19	LPAR3	HumanDrugable Set-3_74_A_09	18	A18	1.19	sample	sample	242056	142536	300552	242056	228381	3.84	4.04	3.53	1.942	2.013	1.821	1.23	1.27	1.08	9866826	23566 | LPAR3 | lysophosphatidic acid receptor 3
22	WNK4	HumanDrugable Set-3_88_E_06	228	J12	1.19	sample	sample	209000	359224	689952	359224	419392	2.2	4.1	6.26	1.14	2.036	2.647	0.72	1.28	1.57	9872102	65266 | WNK4 | WNK lysine deficient protein kinase 4
21	CAMK4	HumanDrugable Set-3_81_C_06	107	E11	1.19	sample	sample	285416	296248	461680	296248	347781	3.91	3.4	4.13	1.966	1.767	2.047	1.25	1.11	1.21	9869193	814 | CAMK4 | calcium/calmodulin-dependent protein kinase IV
21	SKP1	HumanDrugable Set-3_84_H_10	380	P20	1.19	sample	sample	367160	333864	310352	333864	337125	5.03	3.83	2.78	2.33	1.939	1.474	1.48	1.22	0.87	9870669	6500 | SKP1 | S-phase kinase-associated protein 1
15	RC3H1	HumanDrugable Set-3_57_C_07	109	E13	1.19	sample	sample	307168	280408	217232	280408	268269	4.28	4.34	2.89	2.099	2.119	1.529	1.33	1.33	0.91	9860226	149041 | RC3H1 | ring finger and CCCH-type zinc finger domains 1
22	SRPK3	HumanDrugable Set-3_87_F_05	273	L09	1.19	sample	sample	323304	363024	426064	363024	370797	3.41	4.14	3.87	1.77	2.051	1.952	1.12	1.29	1.16	9871745	26576 | SRPK3 | SFRS protein kinase 3
4	COL6A3	HumanDrugable Set-3_13_C_05	105	E09	1.19	sample	sample	152320	181904	503056	181904	279093	2.64	3.08	6.96	1.402	1.624	2.798	0.89	1.02	1.66	9842499	1293 | COL6A3 | collagen, type VI, alpha 3
11	WDR24	HumanDrugable Set-3_44_E_10	236	J20	1.19	sample	sample	261088	185824	321936	261088	256283	3.87	2.97	4.81	1.951	1.57	2.266	1.24	0.99	1.34	9855106	84219 | WDR24 | WD repeat domain 24
10		HumanDrugable Set-3_40_G_10	332	N20	1.19	sample	sample	302352	133784	353504	302352	263213	5.31	2.35	4.39	2.407	1.231	2.135	1.53	0.77	1.27	9853598	null
16	CPA3	HumanDrugable Set-3_63_H_11	381	P21	1.19	sample	sample	92640	261816	428792	261816	261083	1.54	4.42	8.41	0.624	2.143	3.072	0.4	1.35	1.82	9862915	1359 | CPA3 | carboxypeptidase A3 (mast cell)
22	STK10	HumanDrugable Set-3_85_C_02	99	E03	1.19	sample	sample	406024	301344	402336	402336	369901	4.28	3.44	3.65	2.098	1.783	1.869	1.33	1.12	1.11	9870780	6793 | STK10 | serine/threonine kinase 10
15	RAC2	HumanDrugable Set-3_57_F_11	261	K21	1.18	sample	sample	241472	221216	353200	241472	271963	3.37	3.43	4.69	1.752	1.777	2.23	1.11	1.12	1.32	9860396	5880 | RAC2 | ras-related C3 botulinum toxin substrate 2 (rho family, small GTP binding protein Rac2)
17	ARHGDIG	HumanDrugable Set-3_66_H_10	356	O20	1.18	sample	sample	169480	152168	624072	169480	315240	2.76	2.26	9	1.466	1.174	3.171	0.93	0.74	1.88	9864118	398 | ARHGDIG | Rho GDP dissociation inhibitor (GDI) gamma
9	ARIH1	HumanDrugable Set-3_36_B_06	84	D12	1.18	sample	sample	283792	314808	381264	314808	326621	3.31	3.91	4.13	1.727	1.967	2.047	1.1	1.24	1.21	9851716	25820 | ARIH1 | ariadne homolog, ubiquitin-conjugating enzyme E2 binding protein, 1 (Drosophila)
13	USP5	HumanDrugable Set-3_49_F_08	255	K15	1.18	sample	sample	251136	180512	304704	251136	245451	3.84	2.99	4.66	1.941	1.582	2.221	1.23	0.99	1.32	9857160	8078 | USP5 | ubiquitin specific peptidase 5 (isopeptidase T)
8	IPO4	HumanDrugable Set-3_29_H_06	347	O11	1.18	sample	sample	96816	371600	201816	201816	223411	3.34	5.52	2.83	1.738	2.464	1.503	1.1	1.55	0.89	9849202	79711 | IPO4 | importin 4
11	GNB3	HumanDrugable Set-3_42_C_04	104	E08	1.18	sample	sample	146168	275392	383240	275392	268267	2.16	4.4	5.72	1.114	2.137	2.517	0.71	1.34	1.49	9854173	2784 | GNB3 | guanine nucleotide binding protein (G protein), beta polypeptide 3
19	OR4C3	HumanDrugable Set-3_76_A_09	42	B18	1.18	sample	sample	185816	116432	474184	185816	258811	2.95	3.3	5.58	1.56	1.721	2.479	0.99	1.08	1.47	9867630	256144 | OR4C3 | olfactory receptor, family 4, subfamily C, member 3
9	NCR3	HumanDrugable Set-3_34_H_05	346	O10	1.18	sample	sample	328712	261208	394016	328712	327979	3.83	3.24	4.27	1.939	1.698	2.094	1.23	1.07	1.24	9851207	259197 | NCR3 | natural cytotoxicity triggering receptor 3
1	ID1	HumanDrugable Set-3_3_E_09	233	J17	1.18	sample	sample	230568	115504	273424	230568	206499	4.58	2.54	4.56	2.195	1.347	2.188	1.39	0.85	1.3	9838589	3397 | ID1 | inhibitor of DNA binding 1, dominant negative helix-loop-helix protein
10	NR1D2	HumanDrugable Set-3_37_B_03	53	C05	1.18	sample	sample	231152	213312	276616	231152	240360	4.06	3.74	3.44	2.02	1.904	1.781	1.28	1.2	1.06	9852103	9975 | NR1D2 | nuclear receptor subfamily 1, group D, member 2
8	KCNK5	HumanDrugable Set-3_32_C_04	128	F08	1.18	sample	sample	142184	220256	230448	220256	197629	4.9	3.27	3.24	2.292	1.71	1.694	1.46	1.08	1.01	9850146	8645 | KCNK5 | potassium channel, subfamily K, member 5
15	ASB3	HumanDrugable Set-3_59_D_03	173	H05	1.18	sample	sample	218120	233800	363608	233800	271843	3.04	3.62	4.83	1.605	1.857	2.272	1.02	1.17	1.35	9861062	51130 | ASB3 | ankyrin repeat and SOCS box-containing 3
21	MAPK4	HumanDrugable Set-3_84_H_05	370	P10	1.18	sample	sample	350224	261808	402168	350224	338067	4.8	3.01	3.6	2.262	1.588	1.848	1.44	1	1.1	9870644	5596 | MAPK4 | mitogen-activated protein kinase 4
8	CACNG7	HumanDrugable Set-3_32_F_02	268	L04	1.18	sample	sample	140264	255568	198384	198384	198072	4.83	3.8	2.79	2.273	1.924	1.478	1.44	1.21	0.88	9850286	59284 | CACNG7 | calcium channel, voltage-dependent, gamma subunit 7
6	IFNA1	HumanDrugable Set-3_22_H_10	356	O20	1.18	sample	sample	284344	80840	282584	282584	215923	4.99	2.48	4.23	2.319	1.308	2.079	1.47	0.82	1.23	9846403	3439 | IFNA1 | interferon, alpha 1
2	GTF2H3	HumanDrugable Set-3_7_A_08	39	B15	1.18	sample	sample	212576	200680	160552	200680	191269	3.76	3.91	3.52	1.91	1.969	1.814	1.21	1.24	1.08	9839996	2967 | GTF2H3 | general transcription factor IIH, polypeptide 3, 34kDa
22	PIM2	HumanDrugable Set-3_86_F_09	258	K18	1.18	sample	sample	301576	371416	424608	371416	365867	3.18	4.24	3.86	1.669	2.084	1.947	1.06	1.31	1.16	9871365	11040 | PIM2 | pim-2 oncogene
22	FN3K	HumanDrugable Set-3_88_E_05	226	J10	1.18	sample	sample	249784	278904	703128	278904	410605	2.63	3.18	6.38	1.398	1.671	2.675	0.89	1.05	1.59	9872097	64122 | FN3K | fructosamine 3 kinase
19	OR51E1	HumanDrugable Set-3_76_F_05	274	L10	1.17	sample	sample	217320	103928	441064	217320	254104	3.45	2.94	5.19	1.786	1.557	2.375	1.13	0.98	1.41	9867856	143503 | OR51E1 | olfactory receptor, family 51, subfamily E, member 1
3	TFEC	HumanDrugable Set-3_9_A_10	19	A19	1.17	sample	sample	274392	83856	232744	232744	196997	4.23	3.68	3.29	2.082	1.879	1.716	1.32	1.18	1.02	9840812	22797 | TFEC | transcription factor EC
1	LYNX1	HumanDrugable Set-3_1_B_07	61	C13	1.17	sample	sample	138536	221504	231520	221504	197187	2.75	4.88	3.86	1.46	2.287	1.948	0.93	1.44	1.16	9837620	66004 | LYNX1 | Ly6/neurotoxin 1
10	ARID4A	HumanDrugable Set-3_40_A_07	38	B14	1.17	sample	sample	218008	190232	326160	218008	244800	3.83	3.34	4.05	1.936	1.739	2.019	1.23	1.09	1.2	9853282	5926 | ARID4A | AT rich interactive domain 4A (RBP1-like)
21	PRKAA1	HumanDrugable Set-3_84_A_02	28	B04	1.17	sample	sample	195920	515832	360008	360008	357253	2.68	5.92	3.22	1.424	2.567	1.688	0.9	1.61	1	9870278	5562 | PRKAA1 | protein kinase, AMP-activated, alpha 1 catalytic subunit
8		HumanDrugable Set-3_32_G_12	336	N24	1.17	sample	sample	117728	228960	263072	228960	203253	4.06	3.4	3.69	2.02	1.766	1.885	1.28	1.11	1.12	9850387	null
3	CTNNB1	HumanDrugable Set-3_10_C_11	118	E22	1.17	sample	sample	267440	112784	172120	172120	184115	4.13	4.95	2.43	2.045	2.306	1.281	1.3	1.45	0.76	9841320	1499 | CTNNB1 | catenin (cadherin-associated protein), beta 1, 88kDa
8	CYP4F11	HumanDrugable Set-3_31_D_03	173	H05	1.17	sample	sample	106144	280096	236520	236520	207587	3.66	4.16	3.32	1.871	2.057	1.732	1.19	1.29	1.03	9849791	57834 | CYP4F11 | cytochrome P450, family 4, subfamily F, polypeptide 11
6	NSUN4	HumanDrugable Set-3_24_A_10	44	B20	1.17	sample	sample	269544	116880	197264	197264	194563	4.73	3.58	2.95	2.242	1.84	1.56	1.42	1.16	0.93	9846857	387338 | NSUN4 | NOL1/NOP2/Sun domain family, member 4
13	STX7	HumanDrugable Set-3_49_A_09	17	A17	1.17	sample	sample	186120	225424	315856	225424	242467	2.85	3.74	4.83	1.509	1.903	2.273	0.96	1.2	1.35	9856915	8417 | STX7 | syntaxin 7
5	GFRA2	HumanDrugable Set-3_18_E_11	214	I22	1.17	sample	sample	359152	120752	228144	228144	236016	6.47	2.14	3.6	2.693	1.101	1.848	1.71	0.69	1.1	9844644	2675 | GFRA2 | GDNF family receptor alpha 2
4	KCNK9	HumanDrugable Set-3_15_D_06	179	H11	1.17	sample	sample	187576	245168	269248	245168	233997	3.25	4.15	3.72	1.702	2.054	1.896	1.08	1.29	1.13	9843360	51305 | KCNK9 | potassium channel, subfamily K, member 9
12	TNFRSF14	HumanDrugable Set-3_45_H_04	343	O07	1.17	sample	sample	194904	384656	399600	384656	326387	2.58	4.65	4.24	1.366	2.217	2.084	0.87	1.39	1.24	9855631	8764 | TNFRSF14 | tumor necrosis factor receptor superfamily, member 14 (herpesvirus entry mediator)
7	AHCY	HumanDrugable Set-3_27_F_10	283	L19	1.17	sample	sample	286944	268504	270152	270152	275200	3.76	3.81	3.48	1.911	1.93	1.8	1.21	1.21	1.07	9848314	191 | AHCY | S-adenosylhomocysteine hydrolase
3	MGC52282	HumanDrugable Set-3_9_E_04	199	I07	1.17	sample	sample	260288	70048	288864	260288	206400	4.02	3.07	4.08	2.006	1.619	2.028	1.27	1.02	1.2	9840982	124221 | MGC52282 | hypothetical locus MGC52282
15	3-Mar	HumanDrugable Set-3_60_F_08	280	L16	1.16	sample	sample	248320	245760	285944	248320	260008	3.46	3.81	3.8	1.792	1.929	1.926	1.14	1.21	1.14	9861590	115123 | 3-Mar | membrane-associated ring finger (C3HC4) 3
13	PITPNM1	HumanDrugable Set-3_52_F_09	282	L18	1.16	sample	sample	220192	247200	236040	236040	234477	3.37	4.1	3.61	1.752	2.036	1.853	1.11	1.28	1.1	9858374	9600 | PITPNM1 | phosphatidylinositol transfer protein, membrane-associated 1
4	KREMEN1	HumanDrugable Set-3_14_G_03	294	M06	1.16	sample	sample	215312	204616	279256	215312	233061	3.73	3.47	3.86	1.901	1.793	1.949	1.21	1.13	1.16	9843093	83999 | KREMEN1 | kringle containing transmembrane protein 1
11	EDN2	HumanDrugable Set-3_43_F_04	271	L07	1.16	sample	sample	223976	234192	270128	234192	242765	3.32	3.74	4.03	1.73	1.904	2.012	1.1	1.2	1.19	9854723	1907 | EDN2 | endothelin 2
9	HAND1	HumanDrugable Set-3_35_D_10	187	H19	1.16	sample	sample	324224	354584	272104	324224	316971	3.78	4.4	2.95	1.919	2.139	1.56	1.22	1.34	0.93	9851433	9421 | HAND1 | heart and neural crest derivatives expressed 1
14	RFPL3	HumanDrugable Set-3_55_G_02	315	N03	1.16	sample	sample	223736	153024	367984	223736	248248	3.49	2.58	5.66	1.803	1.367	2.501	1.15	0.86	1.48	9859596	10738 | RFPL3 | ret finger protein-like 3
11	PSMA6	HumanDrugable Set-3_43_B_02	75	D03	1.16	sample	sample	189392	225840	334672	225840	249968	2.8	3.61	5	1.488	1.851	2.322	0.95	1.16	1.38	9854516	5687 | PSMA6 | proteasome (prosome, macropain) subunit, alpha type, 6
11	ABCD2	HumanDrugable Set-3_43_G_02	315	N03	1.16	sample	sample	128768	383312	288584	288584	266888	1.91	6.12	4.31	0.931	2.614	2.108	0.59	1.64	1.25	9854764	225 | ABCD2 | ATP-binding cassette, sub-family D (ALD), member 2
9	TRIM4	HumanDrugable Set-3_33_B_04	55	C07	1.16	sample	sample	398240	236456	333712	333712	322803	4.64	2.94	3.62	2.215	1.554	1.855	1.41	0.98	1.1	9850499	89122 | TRIM4 | tripartite motif-containing 4
5	MLLT6	HumanDrugable Set-3_20_F_02	268	L04	1.16	sample	sample	185192	216456	245632	216456	215760	3.34	3.84	3.88	1.738	1.943	1.955	1.1	1.22	1.16	9845455	4302 | MLLT6 | myeloid/lymphoid or mixed-lineage leukemia (trithorax homolog, Drosophila); translocated to, 6
4	LRRC4	HumanDrugable Set-3_14_D_07	158	G14	1.16	sample	sample	112064	270224	415048	270224	265779	1.94	4.58	5.74	0.959	2.195	2.521	0.61	1.38	1.5	9842962	64101 | LRRC4 | leucine rich repeat containing 4
14	BPI	HumanDrugable Set-3_56_B_06	84	D12	1.16	sample	sample	223240	177896	312792	223240	237976	3.48	3	4.81	1.8	1.585	2.267	1.14	1	1.34	9859768	671 | BPI | bactericidal/permeability-increasing protein
7	HDAC3	HumanDrugable Set-3_28_H_04	368	P08	1.16	sample	sample	210632	297656	332272	297656	280187	2.76	4.22	4.28	1.465	2.079	2.098	0.93	1.31	1.25	9848789	8841 | HDAC3 | histone deacetylase 3
12	ASS1	HumanDrugable Set-3_47_A_06	35	B11	1.16	sample	sample	407288	211272	334744	334744	317768	5.38	2.55	3.55	2.429	1.352	1.829	1.54	0.85	1.08	9856095	445 | ASS1 | argininosuccinate synthetase 1
17	CYP20A1	HumanDrugable Set-3_66_G_10	308	M20	1.16	sample	sample	300456	160536	292936	292936	251309	4.9	2.38	4.23	2.292	1.251	2.08	1.46	0.79	1.23	9864067	57404 | CYP20A1 | cytochrome P450, family 20, subfamily A, polypeptide 1
16	STAT5B	HumanDrugable Set-3_61_E_09	209	I17	1.16	sample	sample	233368	266856	139952	233368	213392	3.88	4.5	2.74	1.956	2.17	1.456	1.24	1.36	0.86	9861947	6777 | STAT5B | signal transducer and activator of transcription 5B
19	OR51B4	HumanDrugable Set-3_75_H_08	375	P15	1.16	sample	sample	215648	107152	404976	215648	242592	3.42	3.03	4.76	1.775	1.601	2.252	1.13	1.01	1.34	9867574	79339 | OR51B4 | olfactory receptor, family 51, subfamily B, member 4
19	FZD6	HumanDrugable Set-3_73_B_11	69	C21	1.16	sample	sample	373600	131112	181272	181272	228661	5.93	3.71	2.13	2.568	1.892	1.092	1.63	1.19	0.65	9866484	8323 | FZD6 | frizzled homolog 6 (Drosophila)
12	FGL2	HumanDrugable Set-3_45_C_07	109	E13	1.15	sample	sample	279712	241616	427032	279712	316120	3.7	2.92	4.53	1.887	1.546	2.18	1.2	0.97	1.29	9855394	10875 | FGL2 | fibrinogen-like 2
3	ENDOD1	HumanDrugable Set-3_9_C_07	109	E13	1.15	sample	sample	132088	111568	351184	132088	198280	2.04	4.89	4.96	1.027	2.291	2.309	0.65	1.44	1.37	9840897	23052 | ENDOD1 | endonuclease domain containing 1
17		Dux4 Qiagen	338	O02	1.15	sample	sample	262640	259472	199760	259472	240624	4.28	3.85	2.88	2.098	1.944	1.527	1.33	1.22	0.91	10185275	null
9	ATXN3	HumanDrugable Set-3_33_E_02	195	I03	1.15	sample	sample	233432	319184	416000	319184	322872	2.72	3.96	4.51	1.445	1.987	2.173	0.92	1.25	1.29	9850639	4287 | ATXN3 | ataxin 3
6	ZAN	HumanDrugable Set-3_21_H_06	347	O11	1.15	sample	sample	184768	118008	275288	184768	192688	3.24	3.61	4.12	1.697	1.854	2.041	1.08	1.17	1.21	9845980	7455 | ZAN | zonadhesin
3		HumanDrugable Set-3_12_G_12	336	N24	1.15	sample	sample	188720	71960	377872	188720	212851	2.91	3.16	5.33	1.542	1.658	2.415	0.98	1.04	1.43	9842332	null
10	CTSG	HumanDrugable Set-3_37_G_06	299	M11	1.15	sample	sample	306720	177744	223984	223984	236149	5.38	3.12	2.78	2.428	1.641	1.477	1.54	1.03	0.88	9852369	1511 | CTSG | cathepsin G
14	ITM2B	HumanDrugable Set-3_55_G_04	319	N07	1.15	sample	sample	289344	209424	188800	209424	229189	4.51	3.53	2.9	2.174	1.82	1.538	1.38	1.14	0.91	9859606	9445 | ITM2B | integral membrane protein 2B
2	CTSK	HumanDrugable Set-3_8_H_04	368	P08	1.15	sample	sample	176976	224680	156104	176976	185920	3.13	4.38	3.42	1.645	2.132	1.773	1.05	1.34	1.05	9840731	1513 | CTSK | cathepsin K
17	LOC197350	HumanDrugable Set-3_68_G_03	318	N06	1.15	sample	sample	182192	255416	291592	255416	243067	2.97	3.79	4.21	1.57	1.921	2.073	1	1.21	1.23	9864833	197350 | LOC197350 | hypothetical protein LOC197350
6	PLCH2	HumanDrugable Set-3_24_D_03	174	H06	1.14	sample	sample	162328	84248	440944	162328	229173	2.85	2.58	6.59	1.51	1.368	2.721	0.96	0.86	1.61	9846972	9651 | PLCH2 | phospholipase C, eta 2
11	VPS16	HumanDrugable Set-3_44_D_06	180	H12	1.14	sample	sample	154584	283728	303904	283728	247405	2.29	4.53	4.54	1.195	2.18	2.182	0.76	1.37	1.29	9855036	64601 | VPS16 | vacuolar protein sorting 16 homolog (S. cerevisiae)
15	BTN3A2	HumanDrugable Set-3_60_F_04	272	L08	1.14	sample	sample	179896	242584	377104	242584	266528	2.51	3.76	5.01	1.327	1.91	2.325	0.84	1.2	1.38	9861570	11118 | BTN3A2 | butyrophilin, subfamily 3, member A2
8	FBXO8	HumanDrugable Set-3_29_F_02	243	K03	1.14	sample	sample	82720	236592	331760	236592	217024	2.85	3.51	4.66	1.511	1.813	2.22	0.96	1.14	1.32	9849080	26269 | FBXO8 | F-box protein 8
9	CROT	HumanDrugable Set-3_35_A_11	45	B21	1.14	sample	sample	349600	241296	345472	345472	312123	4.08	3	3.74	2.028	1.584	1.905	1.29	1	1.13	9851288	54677 | CROT | carnitine O-octanoyltransferase
10	ANGPTL1	HumanDrugable Set-3_38_E_10	212	I20	1.14	sample	sample	193448	223304	275744	223304	230832	3.39	3.92	3.43	1.763	1.97	1.777	1.12	1.24	1.05	9852691	9068 | ANGPTL1 | angiopoietin-like 1
4	PPARD	HumanDrugable Set-3_13_D_03	149	G05	1.14	sample	sample	142960	273840	289352	273840	235384	2.48	4.64	4	1.31	2.214	2	0.83	1.39	1.19	9842539	5467 | PPARD | peroxisome proliferator-activated receptor delta
9	NAALADL1	HumanDrugable Set-3_33_A_05	9	A09	1.14	sample	sample	308680	335944	275376	308680	306667	3.6	4.17	2.98	1.848	2.061	1.577	1.17	1.3	0.94	9850454	10004 | NAALADL1 | N-acetylated alpha-linked acidic dipeptidase-like 1
4		HumanDrugable Set-3_13_G_12	311	M23	1.14	sample	sample	223448	201816	246288	223448	223851	3.88	3.42	3.41	1.955	1.773	1.768	1.24	1.12	1.05	9842735	null
1	MAD2L2	HumanDrugable Set-3_2_H_05	346	O10	1.13	sample	sample	197056	118328	268480	197056	194621	3.91	2.61	4.47	1.968	1.382	2.161	1.25	0.87	1.28	9838318	10459 | MAD2L2 | MAD2 mitotic arrest deficient-like 2 (yeast)
22	CDKL3	HumanDrugable Set-3_87_H_08	375	P15	1.13	sample	sample	292448	299584	475048	299584	355693	3.08	3.42	4.31	1.625	1.774	2.109	1.03	1.12	1.25	9871861	51265 | CDKL3 | cyclin-dependent kinase-like 3
18	PRLHR	HumanDrugable Set-3_72_D_04	176	H08	1.13	sample	sample	222672	80632	398520	222672	233941	3.26	2.75	5.12	1.706	1.459	2.355	1.08	0.92	1.4	9866147	2834 | PRLHR | prolactin releasing hormone receptor
8	P2RX5	HumanDrugable Set-3_32_A_02	28	B04	1.13	sample	sample	114472	200960	272472	200960	195968	3.94	2.98	3.83	1.98	1.578	1.936	1.26	0.99	1.15	9850036	5026 | P2RX5 | purinergic receptor P2X, ligand-gated ion channel, 5
2	PHF1	HumanDrugable Set-3_8_D_08	184	H16	1.13	sample	sample	211200	168496	167288	168496	182328	3.73	3.29	3.66	1.9	1.716	1.873	1.21	1.08	1.11	9840549	5252 | PHF1 | PHD finger protein 1
18	TBC1D22A	HumanDrugable Set-3_70_E_07	206	I14	1.13	sample	sample	282352	86024	287672	282352	218683	4.14	2.93	3.69	2.048	1.552	1.885	1.3	0.98	1.12	9865487	25771 | TBC1D22A | TBC1 domain family, member 22A
13	TGFB1I1	HumanDrugable Set-3_51_D_04	175	H07	1.13	sample	sample	200896	219008	263344	219008	227749	3.07	3.63	4.03	1.619	1.861	2.01	1.03	1.17	1.19	9857846	7041 | TGFB1I1 | transforming growth factor beta 1 induced transcript 1
4	FBXO44	HumanDrugable Set-3_14_E_02	196	I04	1.13	sample	sample	119072	355488	259880	259880	244813	2.07	6.02	3.59	1.047	2.59	1.845	0.66	1.63	1.09	9842987	93611 | FBXO44 | F-box protein 44
3	AMH	HumanDrugable Set-3_10_G_04	296	M08	1.13	sample	sample	188360	113672	214208	188360	172080	2.91	4.98	3.02	1.539	2.318	1.596	0.98	1.46	0.95	9841486	268 | AMH | anti-Mullerian hormone
19		HumanDrugable Set-3_76_G_12	336	N24	1.13	sample	sample	154104	95600	590552	154104	280085	2.45	2.71	6.94	1.29	1.436	2.796	0.82	0.9	1.66	9867941	null
21	PFKM	HumanDrugable Set-3_83_E_08	231	J15	1.13	sample	sample	286256	336536	320880	320880	314557	3.92	3.87	2.87	1.971	1.951	1.522	1.25	1.23	0.9	9870107	5213 | PFKM | phosphofructokinase, muscle
9	LRP1	HumanDrugable Set-3_35_D_05	177	H09	1.13	sample	sample	365768	224888	341048	341048	310568	4.27	2.79	3.7	2.093	1.482	1.886	1.33	0.93	1.12	9851408	4035 | LRP1 | low density lipoprotein-related protein 1 (alpha-2-macroglobulin receptor)
18	HTR2C	HumanDrugable Set-3_72_D_10	188	H20	1.13	sample	sample	343192	65384	305120	305120	237899	5.03	2.23	3.92	2.33	1.156	1.97	1.48	0.73	1.17	9866177	3358 | HTR2C | 5-hydroxytryptamine (serotonin) receptor 2C
15	PKD1L2	HumanDrugable Set-3_60_F_10	284	L20	1.12	sample	sample	297968	171040	299832	297968	256280	4.16	2.65	3.98	2.055	1.406	1.994	1.31	0.88	1.18	9861600	114780 | PKD1L2 | polycystic kidney disease 1-like 2
3	MMP11	HumanDrugable Set-3_10_B_09	66	C18	1.12	sample	sample	152264	104264	291568	152264	182699	2.35	4.57	4.12	1.232	2.193	2.041	0.78	1.38	1.21	9841260	4320 | MMP11 | matrix metallopeptidase 11 (stromelysin 3)
5	MRPL23	HumanDrugable Set-3_18_D_10	164	G20	1.12	sample	sample	226376	221864	168336	221864	205525	4.08	3.94	2.66	2.028	1.978	1.409	1.29	1.24	0.84	9844589	6150 | MRPL23 | mitochondrial ribosomal protein L23
15	TXNRD1	HumanDrugable Set-3_58_F_06	252	K12	1.12	sample	sample	227024	193248	350144	227024	256805	3.17	2.99	4.65	1.663	1.582	2.218	1.06	0.99	1.32	9860774	7296 | TXNRD1 | thioredoxin reductase 1
21	STK3	HumanDrugable Set-3_84_G_11	334	N22	1.12	sample	sample	329216	343624	265408	329216	312749	4.51	3.95	2.38	2.172	1.981	1.248	1.38	1.25	0.74	9870623	6788 | STK3 | serine/threonine kinase 3 (STE20 homolog, yeast)
3	HP	HumanDrugable Set-3_11_H_09	377	P17	1.12	sample	sample	139304	53200	649160	139304	280555	2.15	2.33	9.16	1.104	1.222	3.196	0.7	0.77	1.9	9841965	3240 | HP | haptoglobin
11	CLEC2D	HumanDrugable Set-3_43_C_05	129	F09	1.12	sample	sample	222104	228600	241160	228600	230621	3.29	3.65	3.6	1.718	1.869	1.849	1.09	1.18	1.1	9854581	29121 | CLEC2D | C-type lectin domain family 2, member D
9	RNF133	HumanDrugable Set-3_34_G_04	296	M08	1.12	sample	sample	350840	246648	315816	315816	304435	4.09	3.06	3.42	2.033	1.615	1.775	1.29	1.02	1.05	9851151	168433 | RNF133 | ring finger protein 133
15	HYAL2	HumanDrugable Set-3_60_A_02	28	B04	1.12	sample	sample	258864	195616	296664	258864	250381	3.61	3.03	3.94	1.852	1.6	1.979	1.18	1.01	1.17	9861310	8692 | HYAL2 | hyaluronoglucosaminidase 2
10	INTS6	HumanDrugable Set-3_37_B_09	65	C17	1.12	sample	sample	163304	211296	327200	211296	233933	2.87	3.71	4.07	1.519	1.891	2.024	0.96	1.19	1.2	9852133	26512 | INTS6 | integrator complex subunit 6
9	GP9	HumanDrugable Set-3_36_E_06	228	J12	1.12	sample	sample	253440	292568	370552	292568	305520	2.96	3.63	4.02	1.563	1.862	2.006	0.99	1.17	1.19	9851865	2815 | GP9 | glycoprotein IX (platelet)
9	IL12RB1	HumanDrugable Set-3_35_F_03	269	L05	1.12	sample	sample	252928	247544	443280	252928	314584	2.95	3.07	4.8	1.561	1.621	2.264	0.99	1.02	1.34	9851498	3594 | IL12RB1 | interleukin 12 receptor, beta 1
4		Dux4 Qiagen	338	O02	1.12	sample	sample	171232	315096	191456	191456	225928	2.97	5.34	2.65	1.571	2.416	1.404	1	1.52	0.83	10185275	null
3	TRIM65	HumanDrugable Set-3_10_F_09	258	K18	1.12	sample	sample	172392	84248	311496	172392	189379	2.66	3.69	4.4	1.411	1.885	2.136	0.9	1.19	1.27	9841460	201292 | TRIM65 | tripartite motif-containing 65
21	MAPK7	HumanDrugable Set-3_84_B_06	84	D12	1.12	sample	sample	272784	331128	330624	330624	311512	3.74	3.8	2.96	1.901	1.927	1.565	1.21	1.21	0.93	9870348	5598 | MAPK7 | mitogen-activated protein kinase 7
13	C3orf38	HumanDrugable Set-3_50_D_06	156	G12	1.12	sample	sample	259392	207448	201296	207448	222712	3.97	3.44	3.08	1.988	1.783	1.623	1.26	1.12	0.96	9857453	285237 | C3orf38 | chromosome 3 open reading frame 38
3	CCNE1	HumanDrugable Set-3_10_G_10	308	M20	1.12	sample	sample	211672	99528	208640	208640	173280	3.27	4.36	2.94	1.708	2.126	1.558	1.08	1.34	0.92	9841516	898 | CCNE1 | cyclin E1
1		HumanDrugable Set-3_3_G_12	335	N23	1.11	neg	neg	184616	199024	154808	184616	179483	3.67	4.38	2.58	1.874	2.132	1.367	1.19	1.34	0.81	9838705	null
10	SST	HumanDrugable Set-3_38_E_04	200	I08	1.11	sample	sample	232432	103064	472832	232432	269443	4.08	1.81	5.88	2.028	0.855	2.555	1.29	0.54	1.52	9852661	6750 | SST | somatostatin
17	TAF3	HumanDrugable Set-3_67_D_10	187	H19	1.11	sample	sample	300232	167168	239824	239824	235741	4.89	2.48	3.46	2.291	1.31	1.791	1.46	0.82	1.06	9864319	83860 | TAF3 | TAF3 RNA polymerase II, TATA box binding protein (TBP)-associated factor, 140kDa
20	FCRL2	HumanDrugable Set-3_80_C_03	126	F06	1.11	sample	sample	267472	282000	247200	267472	265557	3.49	4.14	2.88	1.802	2.049	1.526	1.14	1.29	0.91	9868914	79368 | FCRL2 | Fc receptor-like 2
1	KCNAB2	HumanDrugable Set-3_3_C_04	127	F07	1.11	sample	sample	238104	140000	170104	170104	182736	4.73	3.08	2.83	2.241	1.625	1.503	1.42	1.02	0.89	9838464	8514 | KCNAB2 | potassium voltage-gated channel, shaker-related subfamily, beta member 2
10	MDM2	HumanDrugable Set-3_37_B_10	67	C19	1.11	sample	sample	192424	237160	237728	237160	222437	3.38	4.16	2.95	1.755	2.057	1.563	1.12	1.29	0.93	9852138	4193 | MDM2 | Mdm2 p53 binding protein homolog (mouse)
12	RSPH10B	HumanDrugable Set-3_46_A_05	10	A10	1.11	sample	sample	214264	304128	383264	304128	300552	2.83	3.67	4.07	1.502	1.878	2.024	0.95	1.18	1.2	9855687	222967 | RSPH10B | radial spoke head 10 homolog B (Chlamydomonas)
19	GPR78	HumanDrugable Set-3_75_E_02	219	J03	1.11	sample	sample	248696	84624	380960	248696	238093	3.95	2.4	4.48	1.981	1.26	2.163	1.26	0.79	1.28	9867393	27201 | GPR78 | G protein-coupled receptor 78
11	NALCN	HumanDrugable Set-3_43_C_09	137	F17	1.11	sample	sample	217896	202432	270632	217896	230320	3.23	3.23	4.04	1.69	1.693	2.015	1.07	1.06	1.2	9854601	259232 | NALCN | sodium leak channel, non-selective
9	IL20RB	HumanDrugable Set-3_35_G_11	333	N21	1.11	sample	sample	267904	432032	225280	267904	308405	3.12	5.37	2.44	1.644	2.424	1.288	1.04	1.52	0.76	9851589	53833 | IL20RB | interleukin 20 receptor beta
19	OPRL1	HumanDrugable Set-3_73_A_04	7	A07	1.11	sample	sample	265632	121360	240848	240848	209280	4.22	3.44	2.83	2.076	1.781	1.502	1.32	1.12	0.89	9866399	4987 | OPRL1 | opiate receptor-like 1
12	SUV420H2	HumanDrugable Set-3_47_F_03	269	L05	1.11	sample	sample	200928	278688	445320	278688	308312	2.66	3.37	4.72	1.41	1.752	2.24	0.9	1.1	1.33	9856330	84787 | SUV420H2 | suppressor of variegation 4-20 homolog 2 (Drosophila)
6	STX16	HumanDrugable Set-3_24_H_09	378	P18	1.11	sample	sample	229968	86552	259288	229968	191936	4.04	2.65	3.88	2.013	1.407	1.955	1.28	0.88	1.16	9847202	8675 | STX16 | syntaxin 16
9	LYPD5	HumanDrugable Set-3_34_F_08	256	K16	1.11	sample	sample	362896	196016	370184	362896	309699	4.23	2.43	4.01	2.081	1.284	2.004	1.32	0.81	1.19	9851120	284348 | LYPD5 | LY6/PLAUR domain containing 5
16	MMS19	HumanDrugable Set-3_63_G_08	327	N15	1.11	sample	sample	225840	220224	148048	220224	198037	3.76	3.71	2.9	1.909	1.893	1.538	1.21	1.19	0.91	9862849	64210 | MMS19 | MMS19 nucleotide excision repair homolog (S. cerevisiae)
9		HumanDrugable Set-3_33_G_12	311	M23	1.11	sample	sample	270624	405440	233608	270624	303224	3.16	5.04	2.53	1.658	2.332	1.34	1.05	1.47	0.8	9850788	null
21	BTK	HumanDrugable Set-3_81_D_05	153	G09	1.1	sample	sample	67456	472656	970176	472656	503429	0.924	5.43	8.68	-0.115	2.441	3.118	-0.07	1.53	1.85	9869238	695 | BTK | Bruton agammaglobulinemia tyrosine kinase
20	PTPN22	HumanDrugable Set-3_79_G_09	329	N17	1.1	sample	sample	252048	309152	229896	252048	263699	3.29	4.54	2.68	1.716	2.181	1.421	1.09	1.37	0.84	9868782	26191 | PTPN22 | protein tyrosine phosphatase, non-receptor type 22 (lymphoid)
18		HumanDrugable Set-3_72_G_12	336	N24	1.1	sample	sample	253240	80224	310656	253240	214707	3.71	2.73	3.99	1.891	1.451	1.996	1.2	0.91	1.18	9866337	null
15	TNNI3	HumanDrugable Set-3_58_B_04	56	C08	1.1	sample	sample	221480	295968	210984	221480	242811	3.09	4.59	2.8	1.627	2.197	1.487	1.03	1.38	0.88	9860564	7137 | TNNI3 | troponin I type 3 (cardiac)
2	CHAT	HumanDrugable Set-3_8_A_06	36	B12	1.1	sample	sample	211712	175000	142488	175000	176400	3.74	3.41	3.12	1.904	1.771	1.642	1.21	1.11	0.97	9840389	1103 | CHAT | choline acetyltransferase
14	BIRC7	HumanDrugable Set-3_55_B_02	75	D03	1.1	sample	sample	261064	218448	170736	218448	216749	4.07	3.68	2.63	2.025	1.881	1.393	1.29	1.18	0.83	9859345	79444 | BIRC7 | baculoviral IAP repeat-containing 7
20	ITPA	HumanDrugable Set-3_78_A_05	10	A10	1.1	sample	sample	217304	303624	271544	271544	264157	2.83	4.46	3.16	1.502	2.155	1.662	0.95	1.36	0.99	9868060	3704 | ITPA | inosine triphosphatase (nucleoside triphosphate pyrophosphatase)
14	HAT1	HumanDrugable Set-3_55_B_03	77	D05	1.1	sample	sample	195904	245456	204728	204728	215363	3.05	4.14	3.15	1.611	2.049	1.655	1.02	1.29	0.98	9859350	8520 | HAT1 | histone acetyltransferase 1
4	SLCO1B3	HumanDrugable Set-3_15_G_10	331	N19	1.1	sample	sample	128296	221824	353400	221824	234507	2.23	3.76	4.89	1.154	1.91	2.289	0.73	1.2	1.36	9843531	28234 | SLCO1B3 | solute carrier organic anion transporter family, member 1B3
13	SPTB	HumanDrugable Set-3_52_B_04	80	D08	1.1	sample	sample	186208	251888	218392	218392	218829	2.85	4.18	3.34	1.51	2.063	1.74	0.96	1.3	1.03	9858149	6710 | SPTB | spectrin, beta, erythrocytic
8	ALS2CL	HumanDrugable Set-3_30_G_02	292	M04	1.1	sample	sample	104896	258520	201344	201344	188253	3.61	3.84	2.83	1.854	1.941	1.499	1.18	1.22	0.89	9849534	259173 | ALS2CL | ALS2 C-terminal like
6	PVR	HumanDrugable Set-3_23_E_04	223	J07	1.09	sample	sample	180816	140736	190992	180816	170848	3.17	4.31	2.86	1.666	2.108	1.514	1.06	1.33	0.9	9846624	5817 | PVR | poliovirus receptor
6	LOC440040	HumanDrugable Set-3_21_E_04	199	I07	1.09	sample	sample	301456	84352	189976	189976	191928	5.29	2.58	2.84	2.404	1.37	1.506	1.53	0.86	0.89	9845818	440040 | LOC440040 | similar to hCG2039930
14	EDN1	HumanDrugable Set-3_55_E_02	219	J03	1.09	sample	sample	156344	216840	292936	216840	222040	2.44	3.66	4.51	1.286	1.87	2.172	0.82	1.18	1.29	9859495	1906 | EDN1 | endothelin 1
3	TXNDC14	HumanDrugable Set-3_10_A_03	6	A06	1.09	sample	sample	281648	58696	249192	249192	196512	4.35	2.57	3.52	2.12	1.364	1.815	1.35	0.86	1.08	9841180	51075 | TXNDC14 | thioredoxin domain containing 14
12	ALDOA	HumanDrugable Set-3_45_E_10	211	I19	1.09	sample	sample	256416	277152	327056	277152	286875	3.39	3.35	3.47	1.761	1.744	1.795	1.12	1.1	1.07	9855509	226 | ALDOA | aldolase A, fructose-bisphosphate
16	MYH10	HumanDrugable Set-3_62_G_05	298	M10	1.09	sample	sample	243896	215456	133832	215456	197728	4.06	3.63	2.62	2.02	1.861	1.392	1.28	1.17	0.83	9862431	4628 | MYH10 | myosin, heavy chain 10, non-muscle
17	HNRNPU	HumanDrugable Set-3_67_C_08	135	F15	1.09	sample	sample	249048	131000	351248	249048	243765	4.06	1.94	5.07	2.021	0.958	2.342	1.28	0.6	1.39	9864259	3192 | HNRNPU | heterogeneous nuclear ribonucleoprotein U (scaffold attachment factor A)
8	ZNF598	HumanDrugable Set-3_31_F_11	285	L21	1.09	sample	sample	75088	287880	253088	253088	205352	2.59	4.28	3.55	1.371	2.096	1.829	0.87	1.32	1.09	9849928	90850 | ZNF598 | zinc finger protein 598
15	MYOD1	HumanDrugable Set-3_60_H_05	370	P10	1.09	sample	sample	237912	164336	352728	237912	251659	3.32	2.55	4.69	1.73	1.348	2.228	1.1	0.85	1.32	9861677	4654 | MYOD1 | myogenic differentiation 1
4	AEBP1	HumanDrugable Set-3_14_C_05	106	E10	1.09	sample	sample	275160	135896	254912	254912	221989	4.77	2.3	3.52	2.255	1.203	1.817	1.43	0.76	1.08	9842902	165 | AEBP1 | AE binding protein 1
17	RGS19	HumanDrugable Set-3_67_A_05	33	B09	1.09	sample	sample	199544	246240	224776	224776	223520	3.25	3.65	3.24	1.701	1.868	1.698	1.08	1.17	1.01	9864144	10287 | RGS19 | regulator of G-protein signaling 19
3	RAB35	HumanDrugable Set-3_10_F_10	260	K20	1.09	sample	sample	275712	78864	181448	181448	178675	4.25	3.46	2.56	2.089	1.79	1.357	1.33	1.13	0.81	9841465	11021 | RAB35 | RAB35, member RAS oncogene family
13	SPARCL1	HumanDrugable Set-3_50_D_11	166	G22	1.09	sample	sample	222752	173040	258448	222752	218080	3.41	2.87	3.95	1.768	1.521	1.983	1.12	0.96	1.18	9857478	8404 | SPARCL1 | SPARC-like 1 (hevin)
7	EPM2A	HumanDrugable Set-3_25_H_07	349	O13	1.09	sample	sample	469136	128816	262840	262840	286931	6.15	1.83	3.39	2.621	0.87	1.76	1.66	0.55	1.04	9847595	7957 | EPM2A | epilepsy, progressive myoclonus type 2A, Lafora disease (laforin)
7	SEMA4D	HumanDrugable Set-3_27_A_05	33	B09	1.08	sample	sample	300768	200584	261984	261984	254445	3.94	2.85	3.38	1.979	1.509	1.755	1.26	0.95	1.04	9848039	10507 | SEMA4D | sema domain, immunoglobulin domain (Ig), transmembrane domain (TM) and short cytoplasmic domain, (semaphorin) 4D
16	ZNF444	HumanDrugable Set-3_63_B_04	79	D07	1.08	sample	sample	264552	235640	107488	235640	202560	4.4	3.97	2.11	2.137	1.991	1.076	1.36	1.25	0.64	9862578	55311 | ZNF444 | zinc finger protein 444
11	USP7	HumanDrugable Set-3_43_B_04	79	D07	1.08	sample	sample	234256	218520	208592	218520	220456	3.47	3.49	3.12	1.794	1.804	1.639	1.14	1.13	0.97	9854526	7874 | USP7 | ubiquitin specific peptidase 7 (herpes virus-associated)
14	PRICKLE1	HumanDrugable Set-3_55_F_05	273	L09	1.08	sample	sample	277152	153512	217856	217856	216173	4.32	2.59	3.35	2.112	1.372	1.745	1.34	0.86	1.04	9859560	144165 | PRICKLE1 | prickle homolog 1 (Drosophila)
22	IRAK4	HumanDrugable Set-3_87_F_08	279	L15	1.08	sample	sample	254256	245352	563440	254256	354349	2.68	2.8	5.12	1.423	1.486	2.355	0.9	0.93	1.4	9871760	51135 | IRAK4 | interleukin-1 receptor-associated kinase 4
10	BAIAP2	HumanDrugable Set-3_37_A_06	11	A11	1.08	sample	sample	192840	176816	287112	192840	218923	3.38	3.1	3.57	1.759	1.634	1.835	1.12	1.03	1.09	9852068	10458 | BAIAP2 | BAI1-associated protein 2
16	HSDL1	HumanDrugable Set-3_64_C_06	132	F12	1.08	sample	sample	178792	202096	188544	188544	189811	2.97	3.41	3.7	1.572	1.769	1.886	1	1.11	1.12	9863041	83693 | HSDL1 | hydroxysteroid dehydrogenase like 1
4	INSL3	HumanDrugable Set-3_16_F_10	284	L20	1.08	sample	sample	142872	203640	320472	203640	222328	2.48	3.45	4.43	1.309	1.786	2.148	0.83	1.12	1.27	9843883	3640 | INSL3 | insulin-like 3 (Leydig cell)
13	STX17	HumanDrugable Set-3_50_C_05	106	E10	1.08	sample	sample	229432	190528	218760	218760	212907	3.51	3.16	3.35	1.811	1.66	1.743	1.15	1.04	1.03	9857398	55014 | STX17 | syntaxin 17
15	COMMD5	HumanDrugable Set-3_59_G_06	323	N11	1.08	sample	sample	188568	177768	396256	188568	254197	2.63	2.75	5.26	1.395	1.462	2.396	0.89	0.92	1.42	9861228	28991 | COMMD5 | COMM domain containing 5
10	RABEPK	HumanDrugable Set-3_40_D_11	190	H22	1.08	sample	sample	196712	132792	377608	196712	235704	3.45	2.33	4.69	1.787	1.22	2.23	1.14	0.77	1.32	9853452	10244 | RABEPK | Rab9 effector protein with kelch motifs
8	SPSB1	HumanDrugable Set-3_32_D_02	172	H04	1.07	sample	sample	113320	198720	227600	198720	179880	3.9	2.95	3.2	1.965	1.561	1.676	1.25	0.98	0.99	9850186	80176 | SPSB1 | splA/ryanodine receptor domain and SOCS box containing 1
4	EPHA6	HumanDrugable Set-3_16_E_11	238	J22	1.07	sample	sample	178632	140760	370744	178632	230045	3.1	2.38	5.13	1.632	1.254	2.358	1.04	0.79	1.4	9843838	285220 | EPHA6 | EPH receptor A6
19	EMR3	HumanDrugable Set-3_75_F_11	285	L21	1.07	sample	sample	185160	115168	330720	185160	210349	2.94	3.26	3.89	1.555	1.705	1.959	0.99	1.07	1.16	9867488	84658 | EMR3 | egf-like module containing, mucin-like, hormone receptor-like 3
2	GSTZ1	HumanDrugable Set-3_6_A_02	4	A04	1.07	sample	sample	144704	184768	185160	184768	171544	2.56	3.6	4.05	1.355	1.849	2.019	0.86	1.16	1.2	9839563	2954 | GSTZ1 | glutathione transferase zeta 1
13	FUT2	HumanDrugable Set-3_52_A_02	28	B04	1.07	sample	sample	159048	245328	245728	245328	216701	2.43	4.07	3.76	1.282	2.025	1.911	0.81	1.27	1.13	9858089	2524 | FUT2 | fucosyltransferase 2 (secretor status included)
13	CACNG1	HumanDrugable Set-3_49_D_04	151	G07	1.07	sample	sample	203104	147440	323048	203104	224531	3.11	2.45	4.94	1.635	1.29	2.305	1.04	0.81	1.37	9857040	786 | CACNG1 | calcium channel, voltage-dependent, gamma subunit 1
11	FCN1	HumanDrugable Set-3_44_A_02	28	B04	1.07	sample	sample	230696	186456	242272	230696	219808	3.42	2.98	3.62	1.772	1.575	1.855	1.13	0.99	1.1	9854866	2219 | FCN1 | ficolin (collagen/fibrinogen domain containing) 1
21	PRKY	HumanDrugable Set-3_84_A_08	40	B16	1.07	sample	sample	218744	242384	497992	242384	319707	3	2.78	4.46	1.583	1.477	2.156	1.01	0.93	1.28	9870308	5616 | PRKY | protein kinase, Y-linked
7	CREBBP	HumanDrugable Set-3_28_F_10	284	L20	1.07	sample	sample	269032	198704	286264	269032	251333	3.53	2.82	3.69	1.818	1.496	1.883	1.16	0.94	1.12	9848717	1387 | CREBBP | CREB binding protein
4	RPL35	HumanDrugable Set-3_13_D_05	153	G09	1.07	sample	sample	197512	211536	212768	211536	207272	3.43	3.58	2.94	1.777	1.841	1.557	1.13	1.16	0.92	9842549	11224 | RPL35 | ribosomal protein L35
13	PDE10A	HumanDrugable Set-3_50_F_10	260	K20	1.07	sample	sample	139568	214616	320560	214616	224915	2.13	3.56	4.9	1.094	1.832	2.294	0.7	1.15	1.36	9857573	10846 | PDE10A | phosphodiesterase 10A
16	KISS1	HumanDrugable Set-3_61_H_07	349	O13	1.07	sample	sample	140504	247024	191680	191680	193069	2.34	4.17	3.76	1.224	2.059	1.91	0.78	1.29	1.13	9862089	3814 | KISS1 | KiSS-1 metastasis-suppressor
4		HumanDrugable Set-3_14_G_12	312	M24	1.07	sample	sample	232984	243616	152536	232984	209712	4.04	4.13	2.11	2.015	2.045	1.077	1.28	1.29	0.64	9843138	null
14	RALB	HumanDrugable Set-3_56_E_11	238	J22	1.07	sample	sample	205752	191000	228312	205752	208355	3.21	3.22	3.51	1.682	1.687	1.812	1.07	1.06	1.08	9859943	5899 | RALB | v-ral simian leukemia viral oncogene homolog B (ras related; GTP binding protein)
19	OR2B11	HumanDrugable Set-3_76_D_04	176	H08	1.07	sample	sample	229504	95808	312056	229504	212456	3.64	2.71	3.67	1.865	1.439	1.876	1.18	0.91	1.11	9867752	127623 | OR2B11 | olfactory receptor, family 2, subfamily B, member 11
14	RRM2B	HumanDrugable Set-3_55_D_10	187	H19	1.07	sample	sample	237472	157688	239024	237472	211395	3.7	2.66	3.68	1.889	1.411	1.878	1.2	0.89	1.11	9859485	50484 | RRM2B | ribonucleotide reductase M2 B (TP53 inducible)
1	RTP2	HumanDrugable Set-3_4_B_05	82	D10	1.07	sample	sample	234560	89024	238224	234560	187269	4.66	1.96	3.97	2.22	0.972	1.989	1.41	0.61	1.18	9838822	344892 | RTP2 | receptor (chemosensory) transporter protein 2
13	HIST1H2BO	HumanDrugable Set-3_50_D_07	158	G14	1.07	sample	sample	297656	123472	253832	253832	224987	4.55	2.05	3.88	2.187	1.034	1.957	1.39	0.65	1.16	9857458	8348 | HIST1H2BO | histone cluster 1, H2bo
20	GPR144	HumanDrugable Set-3_77_E_02	195	I03	1.07	sample	sample	295464	156976	351912	295464	268117	3.85	2.3	4.1	1.946	1.204	2.036	1.24	0.76	1.21	9868023	347088 | GPR144 | G protein-coupled receptor 144
1	IL11RA	HumanDrugable Set-3_2_C_08	112	E16	1.06	sample	sample	217264	168840	129928	168840	172011	4.31	3.72	2.16	2.109	1.895	1.114	1.34	1.19	0.66	9838081	3590 | IL11RA | interleukin 11 receptor, alpha
2	SIRPB1	HumanDrugable Set-3_5_E_04	199	I07	1.06	sample	sample	117224	209720	195968	195968	174304	2.07	4.09	4.29	1.051	2.032	2.101	0.67	1.28	1.25	9839370	10326 | SIRPB1 | signal-regulatory protein beta 1
13	KLK7	HumanDrugable Set-3_52_C_11	142	F22	1.06	sample	sample	266168	107760	324200	266168	232709	4.07	1.79	4.96	2.025	0.838	2.31	1.29	0.53	1.37	9858234	5650 | KLK7 | kallikrein-related peptidase 7
4	KCNF1	HumanDrugable Set-3_14_A_04	8	A08	1.06	sample	sample	252128	158392	214600	214600	208373	4.37	2.68	2.97	2.129	1.424	1.569	1.35	0.9	0.93	9842797	3754 | KCNF1 | potassium voltage-gated channel, subfamily F, member 1
6	CYP1A2	HumanDrugable Set-3_21_A_10	19	A19	1.06	sample	sample	156232	129112	216704	156232	167349	2.74	3.95	3.24	1.455	1.984	1.696	0.92	1.25	1.01	9845648	1544 | CYP1A2 | cytochrome P450, family 1, subfamily A, polypeptide 2
8	INHBC	HumanDrugable Set-3_29_D_08	159	G15	1.06	sample	sample	129056	178440	209432	178440	172309	4.45	2.65	2.94	2.153	1.406	1.556	1.37	0.88	0.92	9849010	3626 | INHBC | inhibin, beta C
15	TGFB3	HumanDrugable Set-3_60_C_10	140	F20	1.06	sample	sample	202008	213496	284624	213496	233376	2.82	3.31	3.78	1.494	1.726	1.919	0.95	1.09	1.14	9861450	7043 | TGFB3 | transforming growth factor, beta 3
19		HumanDrugable Set-3_73_G_12	311	M23	1.06	sample	sample	118376	166464	340896	166464	208579	1.88	4.71	4.01	0.91	2.236	2.003	0.58	1.41	1.19	9866739	null
14	TUBB2C	HumanDrugable Set-3_55_A_09	41	B17	1.06	sample	sample	437920	126688	151040	151040	238549	6.83	2.14	2.32	2.772	1.095	1.216	1.76	0.69	0.72	9859330	10383 | TUBB2C | tubulin, beta 2C
16	TNPO1	HumanDrugable Set-3_63_F_11	285	L21	1.06	sample	sample	274016	88080	268456	268456	210184	4.56	1.49	5.26	2.188	0.571	2.396	1.39	0.36	1.42	9862813	3842 | TNPO1 | transportin 1
9	NCOA7	HumanDrugable Set-3_34_D_10	164	G20	1.06	sample	sample	340832	267592	239024	267592	282483	3.97	3.32	2.59	1.991	1.733	1.373	1.26	1.09	0.81	9851030	135112 | NCOA7 | nuclear receptor coactivator 7
1	DNAJB7	HumanDrugable Set-3_3_A_02	27	B03	1.06	sample	sample	267872	212576	78888	212576	186445	5.32	4.68	1.31	2.411	2.227	0.394	1.53	1.4	0.23	9838354	150353 | DNAJB7 | DnaJ (Hsp40) homolog, subfamily B, member 7
4		HumanDrugable Set-3_15_G_12	335	N23	1.05	sample	sample	204136	251848	161592	204136	205859	3.54	4.27	2.23	1.824	2.093	1.16	1.16	1.32	0.69	9843541	null
17	PIGR	HumanDrugable Set-3_68_C_10	140	F20	1.05	sample	sample	171976	201000	290064	201000	221013	2.8	2.98	4.19	1.487	1.576	2.065	0.94	0.99	1.23	9864667	5284 | PIGR | polymeric immunoglobulin receptor
21	GUK1	HumanDrugable Set-3_82_B_09	66	C18	1.05	sample	sample	221608	330168	331928	330168	294568	3.03	3.79	2.97	1.601	1.923	1.571	1.02	1.21	0.93	9869560	2987 | GUK1 | guanylate kinase 1
17	USP32	HumanDrugable Set-3_65_C_08	111	E15	1.05	sample	sample	130048	355664	212736	212736	232816	2.12	5.27	3.07	1.084	2.399	1.618	0.69	1.51	0.96	9863453	84669 | USP32 | ubiquitin specific peptidase 32
14	XRCC5	HumanDrugable Set-3_56_G_08	328	N16	1.05	sample	sample	215176	246936	156472	215176	206195	3.36	4.16	2.41	1.746	2.058	1.267	1.11	1.29	0.75	9860029	7520 | XRCC5 | X-ray repair complementing defective repair in Chinese hamster cells 5 (double-strand-break rejoining)
2	WASL	HumanDrugable Set-3_6_E_05	202	I10	1.05	sample	sample	163984	112016	253456	163984	176485	2.9	2.18	5.55	1.535	1.127	2.472	0.98	0.71	1.47	9839778	8976 | WASL | Wiskott-Aldrich syndrome-like
11	RNF40	HumanDrugable Set-3_44_B_02	76	D04	1.05	sample	sample	103440	332672	286440	286440	240851	1.53	5.31	4.28	0.615	2.41	2.097	0.39	1.52	1.24	9854916	9810 | RNF40 | ring finger protein 40
17	OIT3	HumanDrugable Set-3_66_G_11	310	M22	1.05	sample	sample	235440	217936	187264	217936	213547	3.84	3.23	2.7	1.94	1.692	1.434	1.23	1.06	0.85	9864072	170392 | OIT3 | oncoprotein induced transcript 3
5	FBXO22	HumanDrugable Set-3_17_H_02	339	O03	1.05	sample	sample	168608	211448	187640	187640	189232	3.04	3.76	2.96	1.602	1.909	1.566	1.02	1.2	0.93	9844348	26263 | FBXO22 | F-box protein 22
1	DAPP1	HumanDrugable Set-3_3_D_04	175	H07	1.05	sample	sample	121552	149592	258432	149592	176525	2.41	3.3	4.31	1.271	1.721	2.106	0.81	1.08	1.25	9838514	27071 | DAPP1 | dual adaptor of phosphotyrosine and 3-phosphoinositides
16	SHBG	HumanDrugable Set-3_63_E_07	229	J13	1.05	sample	sample	215256	182432	154664	182432	184117	3.58	3.08	3.03	1.84	1.621	1.601	1.17	1.02	0.95	9862743	6462 | SHBG | sex hormone-binding globulin
22	MAPK8IP1	HumanDrugable Set-3_86_A_04	8	A08	1.05	sample	sample	273240	209528	548560	273240	343776	2.88	2.39	4.98	1.527	1.258	2.316	0.97	0.79	1.37	9871092	9479 | MAPK8IP1 | mitogen-activated protein kinase 8 interacting protein 1
10	PRSS27	HumanDrugable Set-3_38_G_10	308	M20	1.04	sample	sample	188352	139240	337128	188352	221573	3.3	2.44	4.19	1.725	1.289	2.067	1.1	0.81	1.23	9852792	83886 | PRSS27 | protease, serine 27
5	CTRC	HumanDrugable Set-3_17_A_05	9	A09	1.04	sample	sample	114304	225192	261168	225192	200221	2.06	4	4.12	1.042	2	2.043	0.66	1.26	1.21	9844011	11330 | CTRC | chymotrypsin C (caldecrin)
10	TREM1	HumanDrugable Set-3_39_A_04	31	B07	1.04	sample	sample	189424	166904	275152	189424	210493	3.32	2.93	3.42	1.733	1.55	1.774	1.1	0.97	1.05	9852864	54210 | TREM1 | triggering receptor expressed on myeloid cells 1
2	TMPRSS11F	HumanDrugable Set-3_5_D_08	159	G15	1.04	sample	sample	296488	136600	105080	136600	179389	5.24	2.66	2.3	2.39	1.414	1.202	1.52	0.89	0.71	9839340	389208 | TMPRSS11F | transmembrane protease, serine 11F
10	ABCB1	HumanDrugable Set-3_39_C_02	123	F03	1.04	sample	sample	172520	204672	242296	204672	206496	3.03	3.59	3.01	1.598	1.845	1.59	1.02	1.16	0.94	9852954	5243 | ABCB1 | ATP-binding cassette, sub-family B (MDR/TAP), member 1
15	INSR	HumanDrugable Set-3_58_C_09	114	E18	1.04	sample	sample	291728	144952	270416	270416	235699	4.07	2.25	3.59	2.025	1.167	1.845	1.29	0.73	1.09	9860639	3643 | INSR | insulin receptor
18	CYP11B2	HumanDrugable Set-3_69_H_07	349	O13	1.04	sample	sample	234688	69696	315296	234688	206560	3.44	2.38	4.05	1.781	1.248	2.018	1.13	0.78	1.2	9865306	1585 | CYP11B2 | cytochrome P450, family 11, subfamily B, polypeptide 2
11	PVRL1	HumanDrugable Set-3_43_C_04	127	F07	1.04	sample	sample	247360	186928	198728	198728	211005	3.66	2.99	2.97	1.873	1.578	1.57	1.19	0.99	0.93	9854576	5818 | PVRL1 | poliovirus receptor-related 1 (herpesvirus entry mediator C)
9	TP53BP2	HumanDrugable Set-3_33_A_04	7	A07	1.04	sample	sample	251144	242432	342368	251144	278648	2.93	3.01	3.71	1.55	1.59	1.892	0.98	1	1.12	9850449	7159 | TP53BP2 | tumor protein p53 binding protein, 2
13	CRLF2	HumanDrugable Set-3_52_E_06	228	J12	1.03	sample	sample	205448	139584	293168	205448	212733	3.14	2.31	4.49	1.652	1.211	2.165	1.05	0.76	1.28	9858309	64109 | CRLF2 | cytokine receptor-like factor 2
17	CAPNS1	HumanDrugable Set-3_67_D_08	183	H15	1.03	sample	sample	110168	268592	317768	268592	232176	1.8	3.98	4.59	0.844	1.994	2.197	0.54	1.25	1.3	9864309	826 | CAPNS1 | calpain, small subunit 1
8	NR0B2	HumanDrugable Set-3_31_D_05	177	H09	1.03	sample	sample	122376	233560	151312	151312	169083	4.22	3.47	2.12	2.076	1.794	1.087	1.32	1.13	0.65	9849801	8431 | NR0B2 | nuclear receptor subfamily 0, group B, member 2
22	MKNK1	HumanDrugable Set-3_85_E_08	207	I15	1.03	sample	sample	309400	222768	427376	309400	319848	3.26	2.54	3.88	1.706	1.347	1.956	1.08	0.85	1.16	9870910	8569 | MKNK1 | MAP kinase interacting serine/threonine kinase 1
12	BMP2	HumanDrugable Set-3_45_D_08	159	G15	1.03	sample	sample	252440	237840	312664	252440	267648	3.34	2.87	3.32	1.739	1.523	1.73	1.1	0.96	1.03	9855449	650 | BMP2 | bone morphogenetic protein 2
17	DDB1	HumanDrugable Set-3_68_B_10	92	D20	1.03	sample	sample	120000	178544	441872	178544	246805	1.96	2.65	6.38	0.968	1.405	2.673	0.61	0.88	1.59	9864617	1642 | DDB1 | damage-specific DNA binding protein 1, 127kDa
12	MCM2	HumanDrugable Set-3_47_C_03	125	F05	1.03	sample	sample	310232	218144	272824	272824	267067	4.1	2.64	2.89	2.036	1.398	1.533	1.29	0.88	0.91	9856180	4171 | MCM2 | minichromosome maintenance complex component 2
13	GRIK5	HumanDrugable Set-3_49_B_04	55	C07	1.03	sample	sample	213176	281152	132000	213176	208776	3.26	4.66	2.02	1.705	2.221	1.014	1.08	1.4	0.6	9856940	2901 | GRIK5 | glutamate receptor, ionotropic, kainate 5
6	GM2A	HumanDrugable Set-3_21_C_05	105	E09	1.03	sample	sample	172512	94632	241504	172512	169549	3.03	2.9	3.61	1.598	1.535	1.852	1.02	0.97	1.1	9845723	2760 | GM2A | GM2 ganglioside activator
18	METTL1	HumanDrugable Set-3_69_H_03	341	O05	1.03	sample	sample	180424	73424	379176	180424	211008	2.64	2.5	4.87	1.402	1.323	2.284	0.89	0.83	1.36	9865286	4234 | METTL1 | methyltransferase like 1
21	RET	HumanDrugable Set-3_84_C_09	138	F18	1.03	sample	sample	284608	215696	362176	284608	287493	3.9	2.48	3.24	1.962	1.309	1.697	1.25	0.82	1.01	9870413	5979 | RET | ret proto-oncogene
16	RARRES2	HumanDrugable Set-3_62_C_02	100	E04	1.03	sample	sample	232688	142832	171496	171496	182339	3.87	2.41	3.36	1.952	1.268	1.75	1.24	0.8	1.04	9862215	5919 | RARRES2 | retinoic acid receptor responder (tazarotene induced) 2
15	FOLR3	HumanDrugable Set-3_59_B_07	85	D13	1.02	sample	sample	187696	280488	204600	204600	224261	2.62	4.35	2.72	1.388	2.12	1.443	0.88	1.33	0.86	9860982	2352 | FOLR3 | folate receptor 3 (gamma)
18	HCRT	HumanDrugable Set-3_72_H_08	376	P16	1.02	sample	sample	198552	64496	386184	198552	216411	2.91	2.2	4.96	1.54	1.136	2.31	0.98	0.71	1.37	9866368	3060 | HCRT | hypocretin (orexin) neuropeptide precursor
13	TRPC4	HumanDrugable Set-3_51_D_08	183	H15	1.02	sample	sample	172544	189744	245376	189744	202555	2.64	3.15	3.75	1.4	1.654	1.908	0.89	1.04	1.13	9857866	7223 | TRPC4 | transient receptor potential cation channel, subfamily C, member 4
19	TAS2R1	HumanDrugable Set-3_75_G_03	317	N05	1.02	sample	sample	156408	114760	326960	156408	199376	2.48	3.25	3.84	1.312	1.7	1.943	0.83	1.07	1.15	9867498	50834 | TAS2R1 | taste receptor, type 2, member 1
1	CD8B	HumanDrugable Set-3_4_B_08	88	D16	1.02	sample	sample	118272	130984	276680	130984	175312	2.35	2.89	4.61	1.232	1.529	2.205	0.78	0.96	1.31	9838837	926 | CD8B | CD8b molecule
17	FLRT3	HumanDrugable Set-3_68_G_08	328	N16	1.02	sample	sample	182976	235584	200792	200792	206451	2.98	3.49	2.9	1.576	1.805	1.535	1	1.13	0.91	9864858	23767 | FLRT3 | fibronectin leucine rich transmembrane protein 3
11	RAB13	HumanDrugable Set-3_42_C_07	110	E14	1.01	sample	sample	235200	168416	215960	215960	206525	3.48	2.69	3.23	1.8	1.428	1.69	1.14	0.9	1	9854188	5872 | RAB13 | RAB13, member RAS oncogene family
3	LSS	HumanDrugable Set-3_9_E_10	211	I19	1.01	sample	sample	256352	64464	188800	188800	169872	3.96	2.83	2.66	1.984	1.499	1.414	1.26	0.94	0.84	9841012	4047 | LSS | lanosterol synthase (2,3-oxidosqualene-lanosterol cyclase)
14	USP44	HumanDrugable Set-3_53_C_08	111	E15	1.01	sample	sample	234904	214464	144816	214464	198061	3.66	3.62	2.23	1.873	1.854	1.156	1.19	1.17	0.69	9858620	84101 | USP44 | ubiquitin specific peptidase 44
20	PPM1L	HumanDrugable Set-3_80_E_06	228	J12	1.01	sample	sample	232064	205368	283976	232064	240469	3.03	3.01	3.31	1.597	1.591	1.726	1.01	1	1.02	9868989	151742 | PPM1L | protein phosphatase 1 (formerly 2C)-like
10	KIAA1467	HumanDrugable Set-3_38_A_03	6	A06	1.01	sample	sample	174000	136048	335904	174000	215317	3.05	2.39	4.17	1.61	1.255	2.062	1.02	0.79	1.22	9852456	57613 | KIAA1467 | KIAA1467
5	ELA3B	HumanDrugable Set-3_20_A_06	36	B12	1.01	sample	sample	259024	157648	140696	157648	185789	4.67	2.8	2.22	2.222	1.485	1.151	1.41	0.93	0.68	9845225	23436 | ELA3B | elastase 3B, pancreatic
3	NOS1	HumanDrugable Set-3_9_C_10	115	E19	1.01	sample	sample	214216	72800	197808	197808	161608	3.31	3.19	2.79	1.725	1.675	1.481	1.1	1.05	0.88	9840912	4842 | NOS1 | nitric oxide synthase 1 (neuronal)
16	TICAM2	HumanDrugable Set-3_64_G_03	318	N06	1.01	sample	sample	230960	195464	116992	195464	181139	3.84	3.3	2.29	1.941	1.721	1.198	1.23	1.08	0.71	9863227	353376 | TICAM2 | toll-like receptor adaptor molecule 2
22		HumanDrugable Set-3_86_G_12	312	M24	1.01	sample	sample	281328	290456	330240	290456	300675	2.97	3.32	3	1.569	1.73	1.584	1	1.09	0.94	9871430	null
18	HTR1D	HumanDrugable Set-3_72_G_09	330	N18	1.01	sample	sample	294680	82048	186480	186480	187736	4.32	2.8	2.39	2.11	1.484	1.26	1.34	0.93	0.75	9866322	3352 | HTR1D | 5-hydroxytryptamine (serotonin) receptor 1D
2	UBB	HumanDrugable Set-3_7_G_08	327	N15	1.01	sample	sample	166288	219728	104952	166288	163656	2.94	4.29	2.3	1.555	2.099	1.2	0.99	1.32	0.71	9840297	7314 | UBB | ubiquitin B
18	RAB2B	HumanDrugable Set-3_69_E_02	195	I03	1	sample	sample	211856	123520	170736	170736	168704	3.1	4.21	2.19	1.634	2.074	1.133	1.04	1.3	0.67	9865129	84932 | RAB2B | RAB2B, member RAS oncogene family
2	RGS12	HumanDrugable Set-3_7_C_06	131	F11	1	sample	sample	171368	138792	163488	163488	157883	3.03	2.71	3.58	1.599	1.437	1.84	1.02	0.9	1.09	9840086	6002 | RGS12 | regulator of G-protein signaling 12
1	GAB1	HumanDrugable Set-3_1_D_08	159	G15	1	sample	sample	124664	145224	223064	145224	164317	2.48	3.2	3.72	1.308	1.678	1.894	0.83	1.05	1.12	9837725	2549 | GAB1 | GRB2-associated binding protein 1
17	ACTN1	HumanDrugable Set-3_66_F_11	262	K22	1	sample	sample	200176	190080	218800	200176	203019	3.26	2.82	3.16	1.706	1.495	1.659	1.08	0.94	0.98	9864021	87 | ACTN1 | actinin, alpha 1
14	MMP20	HumanDrugable Set-3_54_E_11	214	I22	1	sample	sample	215584	198472	165544	198472	193200	3.36	3.35	2.55	1.749	1.743	1.349	1.11	1.1	0.8	9859138	9313 | MMP20 | matrix metallopeptidase 20
21	CLK2	HumanDrugable Set-3_81_D_10	163	G19	1	sample	sample	239816	242336	353984	242336	278712	3.28	2.78	3.17	1.715	1.477	1.664	1.09	0.93	0.99	9869263	1196 | CLK2 | CDC-like kinase 2
14	TCF20	HumanDrugable Set-3_54_C_10	116	E20	1	sample	sample	274400	157304	163200	163200	198301	4.28	2.65	2.51	2.097	1.407	1.328	1.33	0.88	0.79	9859033	6942 | TCF20 | transcription factor 20 (AR1)
10	E2F4	HumanDrugable Set-3_39_B_02	75	D03	1	sample	sample	169960	199680	221312	199680	196984	2.98	3.5	2.75	1.576	1.809	1.46	1	1.14	0.87	9852904	1874 | E2F4 | E2F transcription factor 4, p107/p130-binding
2	DBH	HumanDrugable Set-3_8_G_07	326	N14	1	sample	sample	207616	197728	90768	197728	165371	3.67	3.86	1.99	1.876	1.947	0.991	1.19	1.22	0.59	9840695	1621 | DBH | dopamine beta-hydroxylase (dopamine beta-monooxygenase)
18	MC1R	HumanDrugable Set-3_72_F_11	286	L22	1	sample	sample	237824	88104	212664	212664	179531	3.48	3	2.73	1.801	1.586	1.449	1.14	1	0.86	9866282	4157 | MC1R | melanocortin 1 receptor (alpha melanocyte stimulating hormone receptor)
2	GIPC1	HumanDrugable Set-3_5_B_05	57	C09	1	sample	sample	168944	154648	146328	154648	156640	2.99	3.02	3.2	1.578	1.593	1.68	1	1	1	9839225	10755 | GIPC1 | GIPC PDZ domain containing family, member 1
5	BTD	HumanDrugable Set-3_17_D_07	157	G13	1	sample	sample	191840	208320	138952	191840	179704	3.46	3.7	2.19	1.789	1.887	1.133	1.14	1.19	0.67	9844171	686 | BTD | biotinidase
9	LZTS2	HumanDrugable Set-3_34_H_10	356	O20	0.99	sample	sample	268344	204056	331216	268344	267872	3.13	2.53	3.59	1.646	1.342	1.844	1.05	0.84	1.09	9851232	84445 | LZTS2 | leucine zipper, putative tumor suppressor 2
13	LGMN	HumanDrugable Set-3_52_C_06	132	F12	0.99	sample	sample	181800	147792	275816	181800	201803	2.78	2.45	4.22	1.475	1.293	2.077	0.94	0.81	1.23	9858209	5641 | LGMN | legumain
22	CSNK1G1	HumanDrugable Set-3_87_E_10	235	J19	0.99	sample	sample	340672	260040	286696	286696	295803	3.59	2.97	2.6	1.845	1.57	1.38	1.17	0.99	0.82	9871720	53944 | CSNK1G1 | casein kinase 1, gamma 1
14	GJA8	HumanDrugable Set-3_54_C_07	110	E14	0.99	sample	sample	183040	120880	321192	183040	208371	2.85	2.04	4.94	1.513	1.027	2.305	0.96	0.65	1.37	9859018	2703 | GJA8 | gap junction protein, alpha 8, 50kDa
10	TRIM36	HumanDrugable Set-3_39_H_11	381	P21	0.99	sample	sample	124920	188272	315544	188272	209579	2.19	3.3	3.92	1.132	1.724	1.971	0.72	1.08	1.17	9853251	55521 | TRIM36 | tripartite motif-containing 36
13		HumanDrugable Set-3_52_G_12	336	N24	0.99	sample	sample	182688	182288	216992	182688	193989	2.79	3.02	3.32	1.482	1.596	1.731	0.94	1	1.03	9858440	null
7	DHRS3	HumanDrugable Set-3_28_B_11	94	D22	0.99	sample	sample	229064	229848	219872	229064	226261	3	3.26	2.83	1.586	1.706	1.503	1.01	1.07	0.89	9848522	9249 | DHRS3 | dehydrogenase/reductase (SDR family) member 3
19	GPR150	HumanDrugable Set-3_76_C_10	140	F20	0.99	sample	sample	155280	130264	260296	155280	181947	2.46	3.69	3.06	1.301	1.883	1.614	0.83	1.18	0.96	9867735	285601 | GPR150 | G protein-coupled receptor 150
1	PTS	HumanDrugable Set-3_3_C_02	123	F03	0.99	sample	sample	147080	111192	236112	147080	164795	2.92	2.45	3.93	1.546	1.293	1.976	0.98	0.81	1.17	9838454	5805 | PTS | 6-pyruvoyltetrahydropterin synthase
14	SLC24A4	HumanDrugable Set-3_56_F_03	270	L06	0.99	sample	sample	153592	160560	282496	160560	198883	2.39	2.71	4.35	1.26	1.437	2.12	0.8	0.9	1.26	9859953	123041 | SLC24A4 | solute carrier family 24 (sodium/potassium/calcium exchanger), member 4
13	RAD51AP1	HumanDrugable Set-3_49_C_10	115	E19	0.99	sample	sample	198560	179192	199408	198560	192387	3.04	2.97	3.05	1.603	1.571	1.609	1.02	0.99	0.95	9857020	10635 | RAD51AP1 | RAD51 associated protein 1
3	TCF19	HumanDrugable Set-3_10_D_08	160	G16	0.99	sample	sample	329408	36568	238616	238616	201531	5.08	1.6	3.37	2.346	0.681	1.752	1.49	0.43	1.04	9841355	6941 | TCF19 | transcription factor 19 (SC1)
15	WIF1	HumanDrugable Set-3_59_H_09	377	P17	0.98	sample	sample	165400	247928	232704	232704	215344	2.31	3.84	3.09	1.206	1.942	1.628	0.77	1.22	0.97	9861294	11197 | WIF1 | WNT inhibitory factor 1
22	AKT3	HumanDrugable Set-3_86_H_05	346	O10	0.98	sample	sample	260840	214088	455184	260840	310037	2.75	2.44	4.13	1.46	1.29	2.047	0.93	0.81	1.21	9871446	10000 | AKT3 | v-akt murine thymoma viral oncogene homolog 3 (protein kinase B, gamma)
6	RAB34	HumanDrugable Set-3_24_B_02	76	D04	0.98	sample	sample	241944	40920	351320	241944	211395	4.25	1.25	5.25	2.086	0.326	2.393	1.33	0.2	1.42	9846867	83871 | RAB34 | RAB34, member RAS oncogene family
6	ESAM	HumanDrugable Set-3_21_A_03	5	A05	0.98	sample	sample	185536	62264	298720	185536	182173	3.26	1.91	4.47	1.703	0.932	2.159	1.08	0.59	1.28	9845613	90952 | ESAM | endothelial cell adhesion molecule
20	PTPN1	HumanDrugable Set-3_78_F_10	260	K20	0.98	sample	sample	209216	248704	232224	232224	230048	2.73	3.65	2.71	1.448	1.868	1.436	0.92	1.17	0.85	9868335	5770 | PTPN1 | protein tyrosine phosphatase, non-receptor type 1
1	SLC25A17	HumanDrugable Set-3_4_B_10	92	D20	0.98	sample	sample	131792	113144	252664	131792	165867	2.62	2.49	4.21	1.388	1.318	2.074	0.88	0.83	1.23	9838847	10478 | SLC25A17 | solute carrier family 25 (mitochondrial carrier; peroxisomal membrane protein, 34kDa), member 17
19	MAS1L	HumanDrugable Set-3_76_F_02	268	L04	0.98	sample	sample	244792	77168	269520	244792	197160	3.89	2.18	3.17	1.958	1.127	1.664	1.24	0.71	0.99	9867841	116511 | MAS1L | MAS1 oncogene-like
2	HSPA5	HumanDrugable Set-3_7_B_07	85	D13	0.98	sample	sample	108648	160992	208912	160992	159517	1.92	3.14	4.57	0.941	1.651	2.194	0.6	1.04	1.3	9840041	3309 | HSPA5 | heat shock 70kDa protein 5 (glucose-regulated protein, 78kDa)
8	POLQ	HumanDrugable Set-3_31_G_09	329	N17	0.98	sample	sample	93264	228120	173048	173048	164811	3.21	3.39	2.43	1.684	1.76	1.281	1.07	1.11	0.76	9849969	10721 | POLQ | polymerase (DNA directed), theta
5	KIAA1833	HumanDrugable Set-3_19_D_07	181	H13	0.98	sample	sample	217392	77584	323264	217392	206080	3.92	1.38	5.1	1.969	0.462	2.351	1.25	0.29	1.39	9844977	727957 | KIAA1833 | hypothetical protein KIAA1833
12	VASP	HumanDrugable Set-3_47_H_07	373	P13	0.98	sample	sample	224184	217608	325680	224184	255824	2.96	2.63	3.46	1.568	1.395	1.789	1	0.88	1.06	9856452	7408 | VASP | vasodilator-stimulated phosphoprotein
13	SETD2	HumanDrugable Set-3_50_D_10	164	G20	0.98	sample	sample	212536	132752	244736	212536	196675	3.25	2.2	3.74	1.701	1.139	1.905	1.08	0.72	1.13	9857473	29072 | SETD2 | SET domain containing 2
4	B4GALT1	HumanDrugable Set-3_14_C_06	108	E12	0.97	sample	sample	171544	145336	263896	171544	193592	2.98	2.46	3.65	1.573	1.3	1.867	1	0.82	1.11	9842907	2683 | B4GALT1 | UDP-Gal:betaGlcNAc beta 1,4- galactosyltransferase, polypeptide 1
7	RPSA	HumanDrugable Set-3_27_C_10	139	F19	0.97	sample	sample	273192	193360	206456	206456	224336	3.58	2.74	2.66	1.841	1.456	1.412	1.17	0.92	0.84	9848164	3921 | RPSA | ribosomal protein SA
7	C6orf25	HumanDrugable Set-3_25_D_11	165	G21	0.97	sample	sample	263048	175584	238120	238120	225584	3.45	2.49	3.07	1.786	1.317	1.618	1.13	0.83	0.96	9847413	80739 | C6orf25 | chromosome 6 open reading frame 25
17	CDCA5	HumanDrugable Set-3_67_A_06	35	B11	0.97	sample	sample	196472	149472	260352	196472	202099	3.2	2.22	3.76	1.679	1.148	1.909	1.07	0.72	1.13	9864149	113130 | CDCA5 | cell division cycle associated 5
4	GRIP1	HumanDrugable Set-3_13_F_09	257	K17	0.97	sample	sample	176672	190472	189744	189744	185629	3.06	3.23	2.62	1.616	1.69	1.391	1.03	1.06	0.83	9842669	23426 | GRIP1 | glutamate receptor interacting protein 1
1	TRIP6	HumanDrugable Set-3_1_E_10	211	I19	0.97	sample	sample	127720	105680	271952	127720	168451	2.54	2.33	4.53	1.343	1.219	2.18	0.85	0.77	1.29	9837785	7205 | TRIP6 | thyroid hormone receptor interactor 6
16	POU1F1	HumanDrugable Set-3_61_D_02	147	G03	0.97	sample	sample	246240	176752	106344	176752	176445	4.09	2.98	2.09	2.034	1.576	1.06	1.29	0.99	0.63	9861862	5449 | POU1F1 | POU class 1 homeobox 1
8	RAB26	HumanDrugable Set-3_31_B_09	89	D17	0.97	sample	sample	72320	150736	342392	150736	188483	2.49	2.24	4.81	1.317	1.163	2.265	0.84	0.73	1.34	9849721	25837 | RAB26 | RAB26, member RAS oncogene family
9	RAB11FIP1	HumanDrugable Set-3_33_E_08	207	I15	0.97	sample	sample	289040	197072	291464	289040	259192	3.37	2.45	3.16	1.753	1.292	1.659	1.11	0.81	0.98	9850669	80223 | RAB11FIP1 | RAB11 family interacting protein 1 (class I)
16	CALY	HumanDrugable Set-3_64_F_02	268	L04	0.97	sample	sample	198384	129936	185056	185056	171125	3.3	2.19	3.63	1.722	1.132	1.86	1.09	0.71	1.1	9863171	50632 | CALY | calcyon neuron-specific vesicular protein
23	NEK5	HumanDrugable Set-3_89_A_07	13	A13	0.97	sample	sample	366408	383096	511368	383096	420291	3.22	2.72	2.96	1.685	1.441	1.564	1.07	0.91	0.93	9872309	341676 | NEK5 | NIMA (never in mitosis gene a)-related kinase 5
22	TYK2	HumanDrugable Set-3_85_C_04	103	E07	0.97	sample	sample	272472	179440	493632	272472	315181	2.87	2.05	4.48	1.523	1.035	2.164	0.97	0.65	1.28	9870790	7297 | TYK2 | tyrosine kinase 2
6	RAB9B	HumanDrugable Set-3_21_H_07	349	O13	0.97	sample	sample	156088	104096	196856	156088	152347	2.74	3.19	2.94	1.454	1.673	1.557	0.92	1.05	0.92	9845985	51209 | RAB9B | RAB9B, member RAS oncogene family
10	SCYL1	HumanDrugable Set-3_40_B_07	86	D14	0.97	sample	sample	150896	132408	342936	150896	208747	2.65	2.32	4.26	1.405	1.216	2.092	0.89	0.76	1.24	9853332	57410 | SCYL1 | SCY1-like 1 (S. cerevisiae)
20	PTPRD	HumanDrugable Set-3_79_D_02	171	H03	0.96	sample	sample	235752	149608	328624	235752	237995	3.07	2.2	3.83	1.62	1.134	1.937	1.03	0.71	1.15	9868597	5789 | PTPRD | protein tyrosine phosphatase, receptor type, D
1	FKBP3	HumanDrugable Set-3_2_C_10	116	E20	0.96	sample	sample	192392	144384	122488	144384	153088	3.82	3.18	2.04	1.934	1.669	1.029	1.23	1.05	0.61	9838091	2287 | FKBP3 | FK506 binding protein 3, 25kDa
9	ZWINT	HumanDrugable Set-3_36_C_11	142	F22	0.96	sample	sample	206088	276624	284896	276624	255869	2.4	3.44	3.09	1.265	1.781	1.626	0.8	1.12	0.97	9851791	11130 | ZWINT | ZW10 interactor
14	CD96	HumanDrugable Set-3_55_H_05	369	P09	0.96	sample	sample	216920	127232	228968	216920	191040	3.38	2.15	3.52	1.758	1.101	1.816	1.12	0.69	1.08	9859662	10225 | CD96 | CD96 molecule
5	KIF16B	HumanDrugable Set-3_19_E_09	233	J17	0.96	sample	sample	175240	121832	237600	175240	178224	3.16	2.16	3.75	1.658	1.113	1.907	1.05	0.7	1.13	9845037	55614 | KIF16B | kinesin family member 16B
2	CRKL	HumanDrugable Set-3_7_H_08	375	P15	0.96	sample	sample	170024	150544	130376	150544	150315	3.01	2.94	2.85	1.587	1.554	1.513	1.01	0.98	0.9	9840348	1399 | CRKL | v-crk sarcoma virus CT10 oncogene homolog (avian)-like
10	KCNA5	HumanDrugable Set-3_38_D_06	156	G12	0.96	sample	sample	118744	232128	240144	232128	197005	2.08	4.07	2.98	1.059	2.026	1.577	0.67	1.27	0.94	9852621	3741 | KCNA5 | potassium voltage-gated channel, shaker-related subfamily, member 5
8	SLC9A3	HumanDrugable Set-3_29_G_02	291	M03	0.96	sample	sample	96032	241208	148384	148384	161875	3.31	3.58	2.08	1.726	1.841	1.059	1.1	1.16	0.63	9849131	6550 | SLC9A3 | solute carrier family 9 (sodium/hydrogen exchanger), member 3
17	IL20RA	HumanDrugable Set-3_68_H_03	366	P06	0.96	sample	sample	356600	118768	167632	167632	214333	5.81	1.76	2.42	2.539	0.817	1.274	1.61	0.51	0.76	9864884	53832 | IL20RA | interleukin 20 receptor, alpha
15	RNF31	HumanDrugable Set-3_58_C_10	116	E20	0.96	sample	sample	220352	189832	208640	208640	206275	3.07	2.94	2.77	1.62	1.556	1.471	1.03	0.98	0.87	9860644	55072 | RNF31 | ring finger protein 31
4	IGF1R	HumanDrugable Set-3_15_F_10	283	L19	0.96	sample	sample	127504	143136	348456	143136	206365	2.21	2.42	4.82	1.145	1.278	2.268	0.73	0.8	1.35	9843480	3480 | IGF1R | insulin-like growth factor 1 receptor
19	OR2H1	HumanDrugable Set-3_74_H_11	358	O22	0.96	sample	sample	170896	142792	191160	170896	168283	2.71	4.04	2.25	1.44	2.015	1.169	0.91	1.27	0.69	9867187	26716 | OR2H1 | olfactory receptor, family 2, subfamily H, member 1
2	PEX13	HumanDrugable Set-3_6_B_08	64	C16	0.96	sample	sample	173392	112992	170768	170768	152384	3.06	2.2	3.74	1.616	1.14	1.903	1.03	0.72	1.13	9839643	5194 | PEX13 | peroxisomal biogenesis factor 13
12	ABCA6	HumanDrugable Set-3_48_A_11	46	B22	0.96	sample	sample	231344	213296	297496	231344	247379	3.06	2.58	3.16	1.613	1.366	1.658	1.02	0.86	0.98	9856523	23460 | ABCA6 | ATP-binding cassette, sub-family A (ABC1), member 6
23	CNKSR3	HumanDrugable Set-3_89_D_04	151	G07	0.95	sample	sample	320072	316624	689912	320072	442203	2.81	2.24	3.99	1.49	1.167	1.996	0.95	0.73	1.18	9872397	154043 | CNKSR3 | CNKSR family member 3
7	SLC9A1	HumanDrugable Set-3_26_D_03	150	G06	0.95	sample	sample	210056	152680	328024	210056	230253	2.75	2.17	4.23	1.461	1.116	2.08	0.93	0.7	1.23	9847776	6548 | SLC9A1 | solute carrier family 9 (sodium/hydrogen exchanger), member 1
12	WDR5B	HumanDrugable Set-3_47_F_04	271	L07	0.95	sample	sample	261000	121112	470152	261000	284088	3.45	1.46	4.99	1.787	0.549	2.319	1.14	0.35	1.38	9856335	54554 | WDR5B | WD repeat domain 5B
13	GNAS	HumanDrugable Set-3_50_B_11	70	C22	0.95	sample	sample	136584	201128	231168	201128	189627	2.09	3.34	3.54	1.063	1.738	1.822	0.68	1.09	1.08	9857378	2778 | GNAS | GNAS complex locus
7	ADAR	HumanDrugable Set-3_26_E_05	202	I10	0.95	sample	sample	463328	62792	353984	353984	293368	6.07	0.891	4.56	2.603	-0.166	2.19	1.65	-0.1	1.3	9847836	103 | ADAR | adenosine deaminase, RNA-specific
21	NTRK3	HumanDrugable Set-3_83_F_05	273	L09	0.95	sample	sample	251224	310232	215040	251224	258832	3.44	3.56	1.92	1.782	1.833	0.945	1.13	1.15	0.56	9870142	4916 | NTRK3 | neurotrophic tyrosine kinase, receptor, type 3
17	GALC	HumanDrugable Set-3_66_F_10	260	K20	0.95	sample	sample	165376	164904	257440	165376	195907	2.7	2.45	3.71	1.431	1.29	1.893	0.91	0.81	1.12	9864016	2581 | GALC | galactosylceramidase
18	TRPV5	HumanDrugable Set-3_69_A_07	13	A13	0.95	sample	sample	199784	85160	220320	199784	168421	2.93	2.9	2.83	1.549	1.537	1.5	0.98	0.97	0.89	9864955	56302 | TRPV5 | transient receptor potential cation channel, subfamily V, member 5
4	SRD5A2	HumanDrugable Set-3_15_D_09	185	H17	0.95	sample	sample	179432	147616	224064	179432	183704	3.11	2.5	3.1	1.638	1.322	1.631	1.04	0.83	0.97	9843375	6716 | SRD5A2 | steroid-5-alpha-reductase, alpha polypeptide 2 (3-oxo-5 alpha-steroid delta 4-dehydrogenase alpha 2)
21	FES	HumanDrugable Set-3_82_B_06	60	C12	0.95	sample	sample	230264	243880	302568	243880	258904	3.15	2.8	2.71	1.657	1.486	1.437	1.05	0.93	0.85	9869545	2242 | FES | feline sarcoma oncogene
11	SFRS9	HumanDrugable Set-3_44_F_07	278	L14	0.95	sample	sample	219152	154584	199968	199968	191235	3.25	2.47	2.99	1.698	1.304	1.579	1.08	0.82	0.94	9855141	8683 | SFRS9 | splicing factor, arginine/serine-rich 9
8	PVRL4	HumanDrugable Set-3_31_B_08	87	D15	0.94	sample	sample	41144	288736	287320	287320	205733	1.42	4.29	4.03	0.503	2.1	2.012	0.32	1.32	1.19	9849716	81607 | PVRL4 | poliovirus receptor-related 4
8	ZNRF3	HumanDrugable Set-3_31_H_10	379	P19	0.94	sample	sample	67632	270040	180160	180160	172611	2.33	4.01	2.53	1.22	2.004	1.339	0.78	1.26	0.79	9850025	84133 | ZNRF3 | zinc and ring finger 3
3	CBFB	HumanDrugable Set-3_12_C_05	130	F10	0.94	sample	sample	177680	82472	167736	167736	142629	2.74	3.62	2.37	1.455	1.855	1.243	0.92	1.17	0.74	9842096	865 | CBFB | core-binding factor, beta subunit
5	SDC4	HumanDrugable Set-3_20_D_04	176	H08	0.94	sample	sample	142696	151544	219320	151544	171187	2.57	2.69	3.46	1.362	1.428	1.791	0.87	0.9	1.06	9845365	6385 | SDC4 | syndecan 4
5	ADCY6	HumanDrugable Set-3_17_C_07	109	E13	0.94	sample	sample	183720	150320	168720	168720	167587	3.31	2.67	2.66	1.726	1.417	1.413	1.1	0.89	0.84	9844121	112 | ADCY6 | adenylate cyclase 6
21	PHKB	HumanDrugable Set-3_83_D_09	185	H17	0.94	sample	sample	185352	338280	264416	264416	262683	2.54	3.89	2.37	1.344	1.958	1.243	0.85	1.23	0.74	9870062	5257 | PHKB | phosphorylase kinase, beta
3	NBN	HumanDrugable Set-3_10_B_08	64	C16	0.94	sample	sample	273656	40224	224128	224128	179336	4.22	1.76	3.16	2.078	0.819	1.662	1.32	0.51	0.99	9841255	4683 | NBN | nibrin
9	ENG	HumanDrugable Set-3_33_H_09	353	O17	0.94	sample	sample	254728	220760	266264	254728	247251	2.97	2.74	2.89	1.571	1.455	1.529	1	0.92	0.91	9850824	2022 | ENG | endoglin
19	GPR63	HumanDrugable Set-3_75_A_10	43	B19	0.94	sample	sample	73392	221816	276432	221816	190547	1.16	6.28	3.25	0.22	2.651	1.701	0.14	1.67	1.01	9867233	81491 | GPR63 | G protein-coupled receptor 63
11	CD1E	HumanDrugable Set-3_44_H_09	378	P18	0.94	sample	sample	261736	192864	127696	192864	194099	3.88	3.08	1.91	1.954	1.624	0.932	1.24	1.02	0.55	9855253	913 | CD1E | CD1e molecule
17	HMGB2	HumanDrugable Set-3_67_E_07	229	J13	0.94	sample	sample	196160	151472	226528	196160	191387	3.2	2.25	3.27	1.677	1.167	1.709	1.07	0.73	1.01	9864354	3148 | HMGB2 | high-mobility group box 2
17	BAG5	HumanDrugable Set-3_67_F_08	279	L15	0.94	sample	sample	144616	232256	199312	199312	192061	2.36	3.44	2.88	1.237	1.784	1.524	0.79	1.12	0.9	9864409	9529 | BAG5 | BCL2-associated athanogene 5
14	FANCC	HumanDrugable Set-3_53_A_10	19	A19	0.94	sample	sample	178400	164280	196272	178400	179651	2.78	2.77	3.02	1.476	1.47	1.594	0.94	0.92	0.95	9858530	2176 | FANCC | Fanconi anemia, complementation group C
7	CHRNA2	HumanDrugable Set-3_28_H_10	380	P20	0.94	sample	sample	226928	244936	171304	226928	214389	2.97	3.48	2.21	1.573	1.797	1.143	1	1.13	0.68	9848819	1135 | CHRNA2 | cholinergic receptor, nicotinic, alpha 2 (neuronal)
2	LINGO1	HumanDrugable Set-3_6_D_04	152	G08	0.94	sample	sample	165864	127944	145296	145296	146368	2.93	2.5	3.18	1.552	1.319	1.67	0.99	0.83	0.99	9839723	84894 | LINGO1 | leucine rich repeat and Ig domain containing 1
7	RUNX2	HumanDrugable Set-3_26_B_05	58	C10	0.93	sample	sample	200344	188576	256712	200344	215211	2.63	2.68	3.31	1.393	1.42	1.726	0.89	0.89	1.02	9847686	860 | RUNX2 | runt-related transcription factor 2
23	PNCK	HumanDrugable Set-3_89_D_03	149	G05	0.93	sample	sample	273152	394736	601392	394736	423093	2.4	2.8	3.48	1.261	1.485	1.798	0.8	0.93	1.07	9872392	139728 | PNCK | pregnancy up-regulated non-ubiquitously expressed CaM kinase
2	GNB5	HumanDrugable Set-3_7_C_11	141	F21	0.93	sample	sample	208888	130872	109824	130872	149861	3.69	2.55	2.4	1.884	1.352	1.266	1.2	0.85	0.75	9840111	10681 | GNB5 | guanine nucleotide binding protein (G protein), beta 5
12	C19orf59	HumanDrugable Set-3_48_E_04	224	J08	0.93	sample	sample	175688	216896	361368	216896	251317	2.32	2.62	3.83	1.216	1.39	1.939	0.77	0.87	1.15	9856688	199675 | C19orf59 | chromosome 19 open reading frame 59
1	GDF11	HumanDrugable Set-3_2_E_04	200	I08	0.93	sample	sample	152248	116192	177848	152248	148763	3.02	2.56	2.96	1.596	1.356	1.567	1.01	0.85	0.93	9838161	10220 | GDF11 | growth differentiation factor 11
5	PCMTD1	HumanDrugable Set-3_17_D_09	161	G17	0.93	sample	sample	55104	279608	306592	279608	213768	0.992	4.97	4.84	-0.011	2.312	2.274	-0.01	1.45	1.35	9844181	115294 | PCMTD1 | protein-L-isoaspartate (D-aspartate) O-methyltransferase domain containing 1
21	ACVR1	HumanDrugable Set-3_81_C_02	99	E03	0.93	sample	sample	208536	226104	346392	226104	260344	2.86	2.6	3.1	1.514	1.377	1.633	0.96	0.87	0.97	9869173	90 | ACVR1 | activin A receptor, type I
21	EPHB6	HumanDrugable Set-3_82_C_05	106	E10	0.93	sample	sample	208032	286824	269032	269032	254629	2.85	3.29	2.41	1.51	1.72	1.268	0.96	1.08	0.75	9869590	2051 | EPHB6 | EPH receptor B6
12	SERPINA6	HumanDrugable Set-3_46_C_11	118	E22	0.93	sample	sample	241576	192000	290848	241576	241475	3.19	2.32	3.09	1.675	1.214	1.626	1.06	0.76	0.96	9855817	866 | SERPINA6 | serpin peptidase inhibitor, clade A (alpha-1 antiproteinase, antitrypsin), member 6
22	MAP3K7IP1	HumanDrugable Set-3_86_E_07	206	I14	0.93	sample	sample	220680	207616	463024	220680	297107	2.33	2.37	4.2	1.219	1.245	2.072	0.77	0.78	1.23	9871305	10454 | MAP3K7IP1 | mitogen-activated protein kinase kinase kinase 7 interacting protein 1
13	FYB	HumanDrugable Set-3_49_E_11	213	I21	0.93	sample	sample	206512	147624	191160	191160	181765	3.16	2.45	2.92	1.659	1.292	1.548	1.05	0.81	0.92	9857125	2533 | FYB | FYN binding protein (FYB-120/130)
18	LGI1	HumanDrugable Set-3_70_E_05	202	I10	0.93	sample	sample	180664	107048	179880	179880	155864	2.65	3.65	2.31	1.404	1.867	1.208	0.89	1.17	0.72	9865477	9211 | LGI1 | leucine-rich, glioma inactivated 1
9		Dux4	2	A02	0.93	pos	pos	184200	183960	435536	184200	267899	2.15	2.28	4.72	1.103	1.192	2.239	0.7	0.75	1.33	10185272	null
9	PARK7	HumanDrugable Set-3_36_H_04	368	P08	0.92	sample	sample	161000	253896	355888	253896	256928	1.88	3.15	3.86	0.909	1.657	1.947	0.58	1.04	1.16	9852007	11315 | PARK7 | Parkinson disease (autosomal recessive, early onset) 7
21	DOK1	HumanDrugable Set-3_82_C_03	102	E06	0.92	sample	sample	209592	205240	370920	209592	261917	2.87	2.36	3.32	1.521	1.237	1.731	0.97	0.78	1.03	9869580	1796 | DOK1 | docking protein 1, 62kDa (downstream of tyrosine kinase 1)
11	DNMT3L	HumanDrugable Set-3_43_G_11	333	N21	0.92	sample	sample	258064	127720	189616	189616	191800	3.82	2.04	2.83	1.934	1.029	1.502	1.23	0.65	0.89	9854809	29947 | DNMT3L | DNA (cytosine-5-)-methyltransferase 3-like
22	STK36	HumanDrugable Set-3_87_D_06	179	H11	0.92	sample	sample	281600	213960	337224	281600	277595	2.97	2.44	3.06	1.571	1.289	1.614	1	0.81	0.96	9871650	27148 | STK36 | serine/threonine kinase 36, fused homolog (Drosophila)
7	APOC3	HumanDrugable Set-3_27_D_07	181	H13	0.92	sample	sample	197040	161568	293472	197040	217360	2.58	2.29	3.78	1.369	1.197	1.919	0.87	0.75	1.14	9848199	345 | APOC3 | apolipoprotein C-III
14	GAST	HumanDrugable Set-3_53_D_10	163	G19	0.92	sample	sample	122328	228344	195880	195880	182184	1.91	3.85	3.01	0.932	1.945	1.591	0.59	1.22	0.94	9858680	2520 | GAST | gastrin
12	BTNL8	HumanDrugable Set-3_47_D_09	185	H17	0.92	sample	sample	183488	236472	300784	236472	240248	2.43	2.86	3.19	1.279	1.515	1.674	0.81	0.95	0.99	9856260	79908 | BTNL8 | butyrophilin-like 8
10	FBXL10	HumanDrugable Set-3_38_G_08	304	M16	0.92	sample	sample	126712	197248	228752	197248	184237	2.22	3.46	2.84	1.153	1.791	1.507	0.73	1.13	0.89	9852782	84678 | FBXL10 | F-box and leucine-rich repeat protein 10
5	FHL2	HumanDrugable Set-3_17_G_08	303	M15	0.92	sample	sample	118600	172840	213144	172840	168195	2.14	3.07	3.36	1.095	1.618	1.75	0.7	1.02	1.04	9844327	2274 | FHL2 | four and a half LIM domains 2
18	BCL10	HumanDrugable Set-3_70_F_07	254	K14	0.92	sample	sample	284512	48184	248176	248176	193624	4.17	1.64	3.19	2.059	0.716	1.672	1.31	0.45	0.99	9865517	8915 | BCL10 | B-cell CLL/lymphoma 10
3	PDE6G	HumanDrugable Set-3_12_A_04	32	B08	0.92	sample	sample	180032	80440	154816	154816	138429	2.78	3.53	2.19	1.474	1.819	1.128	0.94	1.14	0.67	9841991	5148 | PDE6G | phosphodiesterase 6G, cGMP-specific, rod, gamma
9	PPIB	HumanDrugable Set-3_34_C_10	116	E20	0.92	sample	sample	241288	207664	276288	241288	241747	2.81	2.58	2.99	1.493	1.367	1.582	0.95	0.86	0.94	9850980	5479 | PPIB | peptidylprolyl isomerase B (cyclophilin B)
18	COPS5	HumanDrugable Set-3_69_H_11	357	O21	0.92	sample	sample	274168	59376	205632	205632	179725	4.02	2.02	2.64	2.006	1.017	1.401	1.27	0.64	0.83	9865326	10987 | COPS5 | COP9 constitutive photomorphogenic homolog subunit 5 (Arabidopsis)
7	FOXC2	HumanDrugable Set-3_25_C_04	103	E07	0.91	sample	sample	216376	172368	242568	216376	210437	2.84	2.45	3.13	1.504	1.291	1.644	0.96	0.81	0.98	9847328	2303 | FOXC2 | forkhead box C2 (MFH-1, mesenchyme forkhead 1)
2	ENC1	HumanDrugable Set-3_7_D_10	187	H19	0.91	sample	sample	165856	158360	107520	158360	143912	2.93	3.09	2.35	1.552	1.627	1.235	0.99	1.02	0.73	9840156	8507 | ENC1 | ectodermal-neural cortex (with BTB-like domain)
23	ALPK2	HumanDrugable Set-3_89_B_02	51	C03	0.91	sample	sample	356624	349488	477840	356624	394651	3.13	2.48	2.76	1.646	1.309	1.466	1.05	0.82	0.87	9872318	115701 | ALPK2 | alpha-kinase 2
15	ATRX	HumanDrugable Set-3_60_A_10	44	B20	0.91	sample	sample	166680	160664	284128	166680	203824	2.32	2.49	3.77	1.217	1.316	1.916	0.77	0.83	1.14	9861350	546 | ATRX | alpha thalassemia/mental retardation syndrome X-linked (RAD54 homolog, S. cerevisiae)
14	CALCA	HumanDrugable Set-3_54_E_02	196	I04	0.91	sample	sample	189832	166592	165760	166592	174061	2.96	2.81	2.55	1.566	1.49	1.35	0.99	0.94	0.8	9859093	796 | CALCA | calcitonin-related polypeptide alpha
18	BCS1L	HumanDrugable Set-3_69_E_05	201	I09	0.91	sample	sample	252144	72528	179176	179176	167949	3.69	2.47	2.3	1.885	1.306	1.202	1.2	0.82	0.71	9865144	617 | BCS1L | BCS1-like (yeast)
9	KIF18A	HumanDrugable Set-3_36_G_06	324	N12	0.91	sample	sample	211736	234584	273656	234584	239992	2.47	2.91	2.97	1.304	1.543	1.568	0.83	0.97	0.93	9851966	81930 | KIF18A | kinesin family member 18A
17		HumanDrugable Set-3_66_G_12	312	M24	0.91	sample	sample	250784	135520	176416	176416	187573	4.09	2.01	2.55	2.031	1.007	1.348	1.29	0.63	0.8	9864077	null
12	PRPF31	HumanDrugable Set-3_48_C_05	130	F10	0.91	sample	sample	188472	209504	318384	209504	238787	2.49	2.53	3.38	1.317	1.34	1.756	0.84	0.84	1.04	9856593	26121 | PRPF31 | PRP31 pre-mRNA processing factor 31 homolog (S. cerevisiae)
6	SFTPD	HumanDrugable Set-3_22_H_11	358	O22	0.91	sample	sample	161808	63752	258536	161808	161365	2.84	1.95	3.87	1.506	0.966	1.951	0.96	0.61	1.16	9846408	6441 | SFTPD | surfactant protein D
8	AS3MT	HumanDrugable Set-3_32_C_02	124	F04	0.91	sample	sample	66896	112880	404440	112880	194739	2.3	1.68	5.68	1.205	0.745	2.506	0.77	0.47	1.49	9850136	57412 | AS3MT | arsenic (+3 oxidation state) methyltransferase
15	TSC2	HumanDrugable Set-3_59_G_08	327	N15	0.91	sample	sample	182968	177008	226552	182968	195509	2.55	2.74	3.01	1.352	1.456	1.59	0.86	0.92	0.94	9861238	7249 | TSC2 | tuberous sclerosis 2
14	CSF3R	HumanDrugable Set-3_55_B_05	81	D09	0.91	sample	sample	188760	133128	207432	188760	176440	2.94	2.24	3.19	1.557	1.166	1.674	0.99	0.73	0.99	9859360	1441 | CSF3R | colony stimulating factor 3 receptor (granulocyte)
18	HTR1B	HumanDrugable Set-3_72_F_09	282	L18	0.9	sample	sample	189512	61592	283424	189512	178176	2.78	2.1	3.64	1.473	1.07	1.864	0.94	0.67	1.11	9866272	3351 | HTR1B | 5-hydroxytryptamine (serotonin) receptor 1B
12	CBR1	HumanDrugable Set-3_47_F_10	283	L19	0.9	sample	sample	270448	177048	254976	254976	234157	3.58	2.14	2.71	1.838	1.097	1.436	1.17	0.69	0.85	9856365	873 | CBR1 | carbonyl reductase 1
19		Dux4	2	A02	0.9	pos	pos	152192	104776	246928	152192	167965	2.42	2.97	2.9	1.272	1.569	1.538	0.81	0.99	0.91	10185272	null
7	FEN1	HumanDrugable Set-3_26_B_07	62	C14	0.9	sample	sample	223696	131088	299680	223696	218155	2.93	1.86	3.86	1.552	0.896	1.949	0.99	0.56	1.16	9847696	2237 | FEN1 | flap structure-specific endonuclease 1
17	CRB1	HumanDrugable Set-3_68_A_06	36	B12	0.9	sample	sample	160192	173192	214944	173192	182776	2.61	2.57	3.1	1.385	1.361	1.633	0.88	0.86	0.97	9864548	23418 | CRB1 | crumbs homolog 1 (Drosophila)
17	DPP4	HumanDrugable Set-3_65_F_06	251	K11	0.9	sample	sample	199696	250616	114096	199696	188136	3.25	3.72	1.65	1.703	1.894	0.719	1.08	1.19	0.43	9863593	1803 | DPP4 | dipeptidyl-peptidase 4
11	SNUPN	HumanDrugable Set-3_43_B_03	77	D05	0.9	sample	sample	154656	239720	154928	154928	183101	2.29	3.83	2.31	1.195	1.937	1.21	0.76	1.22	0.72	9854521	10073 | SNUPN | snurportin 1
10	GLTSCR1	HumanDrugable Set-3_37_E_04	199	I07	0.9	sample	sample	177960	157448	187744	177960	174384	3.12	2.76	2.33	1.643	1.466	1.222	1.04	0.92	0.73	9852258	29998 | GLTSCR1 | glioma tumor suppressor candidate region gene 1
7	PLP1	HumanDrugable Set-3_26_D_08	160	G16	0.9	sample	sample	196616	115216	387400	196616	233077	2.58	1.64	4.99	1.366	0.709	2.32	0.87	0.45	1.38	9847801	5354 | PLP1 | proteolipid protein 1
19	OR2B2	HumanDrugable Set-3_75_C_10	139	F19	0.9	sample	sample	140400	125784	216704	140400	160963	2.23	3.56	2.55	1.156	1.832	1.35	0.73	1.15	0.8	9867333	81697 | OR2B2 | olfactory receptor, family 2, subfamily B, member 2
5	PGF	HumanDrugable Set-3_19_A_11	45	B21	0.9	sample	sample	123648	166728	196448	166728	162275	2.23	2.96	3.1	1.155	1.566	1.632	0.73	0.98	0.97	9844847	5228 | PGF | placental growth factor
13	BNIP1	HumanDrugable Set-3_50_G_02	292	M04	0.9	sample	sample	216064	144680	165592	165592	175445	3.3	2.4	2.53	1.724	1.263	1.341	1.1	0.79	0.8	9857584	662 | BNIP1 | BCL2/adenovirus E1B 19kDa interacting protein 1
22		HumanDrugable Set-3_87_G_12	335	N23	0.9	sample	sample	228728	265344	305152	265344	266408	2.41	3.03	2.77	1.27	1.599	1.47	0.81	1.01	0.87	9871830	null
21	FRK	HumanDrugable Set-3_82_D_07	158	G14	0.89	sample	sample	321968	225552	191568	225552	246363	4.41	2.59	1.71	2.14	1.373	0.778	1.36	0.86	0.46	9869650	2444 | FRK | fyn-related kinase
15	ADAM8	HumanDrugable Set-3_58_D_05	154	G10	0.89	sample	sample	237112	192776	150816	192776	193568	3.31	2.99	2	1.726	1.579	1.003	1.1	0.99	0.59	9860669	101 | ADAM8 | ADAM metallopeptidase domain 8
10	DOK3	HumanDrugable Set-3_38_A_07	14	A14	0.89	sample	sample	120816	155520	285264	155520	187200	2.12	2.73	3.55	1.084	1.448	1.826	0.69	0.91	1.08	9852476	79930 | DOK3 | docking protein 3
7	GABRG2	HumanDrugable Set-3_28_C_06	132	F12	0.89	sample	sample	358016	138248	166464	166464	220909	4.69	1.96	2.15	2.231	0.972	1.101	1.42	0.61	0.65	9848547	2566 | GABRG2 | gamma-aminobutyric acid (GABA) A receptor, gamma 2
1	RAD50	HumanDrugable Set-3_1_G_10	307	M19	0.89	sample	sample	122800	111712	204104	122800	146205	2.44	2.46	3.4	1.286	1.299	1.766	0.82	0.82	1.05	9837887	10111 | RAD50 | RAD50 homolog (S. cerevisiae)
3	SETD5	HumanDrugable Set-3_12_G_07	326	N14	0.89	sample	sample	141240	52176	292304	141240	161907	2.18	2.29	4.13	1.124	1.194	2.045	0.71	0.75	1.21	9842307	55209 | SETD5 | SET domain containing 5
15	CD74	HumanDrugable Set-3_59_D_05	177	H09	0.89	sample	sample	187080	177600	210152	187080	191611	2.61	2.75	2.79	1.384	1.46	1.481	0.88	0.92	0.88	9861072	972 | CD74 | CD74 molecule, major histocompatibility complex, class II invariant chain
18	BDKRB1	HumanDrugable Set-3_71_A_05	33	B09	0.89	sample	sample	165064	87776	215688	165064	156176	2.42	2.99	2.77	1.274	1.581	1.47	0.81	0.99	0.87	9865600	623 | BDKRB1 | bradykinin receptor B1
14	PH-4	HumanDrugable Set-3_55_F_07	277	L13	0.89	sample	sample	171752	183496	155352	171752	170200	2.68	3.09	2.39	1.421	1.629	1.257	0.9	1.02	0.75	9859570	54681 | PH-4 | hypoxia-inducible factor prolyl 4-hydroxylase
19	GPR162	HumanDrugable Set-3_75_G_02	315	N03	0.89	sample	sample	157104	82336	295248	157104	178229	2.49	2.33	3.47	1.318	1.221	1.796	0.84	0.77	1.07	9867493	27239 | GPR162 | G protein-coupled receptor 162
9	SC5DL	HumanDrugable Set-3_33_H_06	347	O11	0.89	sample	sample	163832	248504	314592	248504	242309	1.91	3.09	3.41	0.934	1.626	1.769	0.59	1.02	1.05	9850809	6309 | SC5DL | sterol-C5-desaturase (ERG3 delta-5-desaturase homolog, S. cerevisiae)-like
11	SCNN1B	HumanDrugable Set-3_41_D_06	155	G11	0.89	sample	sample	183032	139920	220720	183032	181224	2.71	2.24	3.3	1.438	1.161	1.721	0.91	0.73	1.02	9853830	6338 | SCNN1B | sodium channel, nonvoltage-gated 1, beta
16	PLCE1	HumanDrugable Set-3_61_D_10	163	G19	0.89	sample	sample	133808	160880	169016	160880	154568	2.23	2.71	3.31	1.154	1.44	1.729	0.73	0.91	1.03	9861902	51196 | PLCE1 | phospholipase C, epsilon 1
20	PPP1R7	HumanDrugable Set-3_78_E_07	206	I14	0.89	sample	sample	176920	213408	234784	213408	208371	2.31	3.13	2.74	1.206	1.647	1.452	0.77	1.04	0.86	9868270	5510 | PPP1R7 | protein phosphatase 1, regulatory (inhibitor) subunit 7
4	SLC19A2	HumanDrugable Set-3_15_A_04	31	B07	0.89	sample	sample	210888	157432	142728	157432	170349	3.66	2.67	1.97	1.871	1.415	0.981	1.19	0.89	0.58	9843200	10560 | SLC19A2 | solute carrier family 19 (thiamine transporter), member 2
21	PRKAB1	HumanDrugable Set-3_84_C_02	124	F04	0.88	sample	sample	144904	367992	258424	258424	257107	1.98	4.23	2.31	0.989	2.08	1.21	0.63	1.31	0.72	9870378	5564 | PRKAB1 | protein kinase, AMP-activated, beta 1 non-catalytic subunit
18	CD27	HumanDrugable Set-3_70_F_06	252	K12	0.88	sample	sample	237880	58864	216392	216392	171045	3.48	2.01	2.78	1.801	1.005	1.474	1.14	0.63	0.87	9865512	939 | CD27 | CD27 molecule
4	SELL	HumanDrugable Set-3_13_B_08	63	C15	0.88	sample	sample	136416	182168	192592	182168	170392	2.37	3.09	2.66	1.243	1.626	1.413	0.79	1.02	0.84	9842464	6402 | SELL | selectin L
17	MICB	HumanDrugable Set-3_67_F_10	283	L19	0.88	sample	sample	145232	177448	218296	177448	180325	2.37	2.63	3.15	1.243	1.396	1.655	0.79	0.88	0.98	9864419	4277 | MICB | MHC class I polypeptide-related sequence B
5	FBXO34	HumanDrugable Set-3_20_D_08	184	H16	0.88	sample	sample	97896	246136	158672	158672	167568	1.76	4.37	2.5	0.818	2.128	1.324	0.52	1.34	0.79	9845385	55030 | FBXO34 | F-box protein 34
15	PIH1D1	HumanDrugable Set-3_57_D_11	165	G21	0.88	sample	sample	182400	202440	180480	182400	188440	2.54	3.14	2.4	1.347	1.649	1.262	0.86	1.04	0.75	9860296	55011 | PIH1D1 | PIH1 domain containing 1
13	PDE1A	HumanDrugable Set-3_49_F_07	253	K13	0.88	sample	sample	146096	186576	182352	182352	171675	2.23	3.09	2.79	1.16	1.63	1.48	0.74	1.02	0.88	9857155	5136 | PDE1A | phosphodiesterase 1A, calmodulin-dependent
18	CNR2	HumanDrugable Set-3_71_E_08	231	J15	0.88	sample	sample	231408	77288	164144	164144	157613	3.39	2.63	2.11	1.761	1.397	1.076	1.12	0.88	0.64	9865815	1269 | CNR2 | cannabinoid receptor 2 (macrophage)
5	CACNA1B	HumanDrugable Set-3_18_C_11	118	E22	0.88	sample	sample	216760	96736	180480	180480	164659	3.9	1.72	2.85	1.965	0.781	1.51	1.25	0.49	0.9	9844544	774 | CACNA1B | calcium channel, voltage-dependent, N type, alpha 1B subunit
6	SMCHD1	HumanDrugable Set-3_22_F_05	250	K10	0.88	sample	sample	118432	36832	582808	118432	246024	2.08	1.13	8.71	1.056	0.174	3.123	0.67	0.11	1.85	9846276	23347 | SMCHD1 | structural maintenance of chromosomes flexible hinge domain containing 1
9	CXCL16	HumanDrugable Set-3_36_F_03	270	L06	0.88	sample	sample	254296	109928	447992	254296	270739	2.97	1.37	4.85	1.568	0.449	2.279	1	0.28	1.35	9851900	58191 | CXCL16 | chemokine (C-X-C motif) ligand 16
13	RORC	HumanDrugable Set-3_52_D_09	186	H18	0.88	sample	sample	185792	180680	144360	180680	170277	2.84	3	2.21	1.507	1.583	1.143	0.96	1	0.68	9858274	6097 | RORC | RAR-related orphan receptor C
16	GATA2	HumanDrugable Set-3_62_C_09	114	E18	0.88	sample	sample	143656	182616	131632	143656	152635	2.39	3.08	2.58	1.256	1.623	1.368	0.8	1.02	0.81	9862250	2624 | GATA2 | GATA binding protein 2
14	GP1BA	HumanDrugable Set-3_56_E_02	220	J04	0.88	sample	sample	225992	137928	148840	148840	170920	3.52	2.33	2.29	1.817	1.218	1.195	1.15	0.77	0.71	9859898	2811 | GP1BA | glycoprotein Ib (platelet), alpha polypeptide
8	SVIL	HumanDrugable Set-3_32_B_06	84	D12	0.88	sample	sample	96904	164672	163704	163704	141760	3.34	2.45	2.3	1.739	1.29	1.201	1.11	0.81	0.71	9850106	6840 | SVIL | supervillin
6		HumanDrugable Set-3_24_G_12	336	N24	0.87	sample	sample	205888	53688	213096	205888	157557	3.61	1.64	3.19	1.853	0.718	1.672	1.18	0.45	0.99	9847168	null
9	PCNA	HumanDrugable Set-3_36_C_03	126	F06	0.87	sample	sample	247296	176432	275816	247296	233181	2.88	2.19	2.99	1.528	1.132	1.58	0.97	0.71	0.94	9851751	5111 | PCNA | proliferating cell nuclear antigen
5	ZADH2	HumanDrugable Set-3_18_A_02	4	A04	0.87	sample	sample	102920	220832	164064	164064	162605	1.85	3.92	2.59	0.89	1.972	1.372	0.57	1.24	0.81	9844399	284273 | ZADH2 | zinc binding alcohol dehydrogenase domain containing 2
10	MPO	HumanDrugable Set-3_39_H_08	375	P15	0.87	sample	sample	132856	157152	234416	157152	174808	2.33	2.76	2.91	1.221	1.463	1.543	0.78	0.92	0.92	9853236	4353 | MPO | myeloperoxidase
6	AKR1CL1	HumanDrugable Set-3_24_H_03	366	P06	0.87	sample	sample	118080	81816	243808	118080	147901	2.07	2.51	3.65	1.051	1.326	1.866	0.67	0.83	1.11	9847172	340811 | AKR1CL1 | aldo-keto reductase family 1, member C-like 1
13	PRF1	HumanDrugable Set-3_50_D_03	150	G06	0.87	sample	sample	120392	257464	153736	153736	177197	1.84	4.27	2.35	0.881	2.094	1.234	0.56	1.32	0.73	9857438	5551 | PRF1 | perforin 1 (pore forming protein)
3	LUZP4	HumanDrugable Set-3_10_A_02	4	A04	0.87	sample	sample	156048	72824	168968	156048	132613	2.41	3.19	2.38	1.268	1.675	1.254	0.81	1.05	0.74	9841175	51213 | LUZP4 | leucine zipper protein 4
21	CDKN2B	HumanDrugable Set-3_81_F_08	255	K15	0.87	sample	sample	175952	291656	252904	252904	240171	2.41	3.35	2.26	1.269	1.744	1.179	0.81	1.1	0.7	9869353	1030 | CDKN2B | cyclin-dependent kinase inhibitor 2B (p15, inhibits CDK4)
16	MYH7B	HumanDrugable Set-3_64_A_11	46	B22	0.87	sample	sample	157296	157920	134240	157296	149819	2.62	2.66	2.63	1.387	1.413	1.396	0.88	0.89	0.83	9862966	57644 | MYH7B | myosin, heavy chain 7B, cardiac muscle, beta
22	TSSK3	HumanDrugable Set-3_88_F_08	280	L16	0.87	sample	sample	214456	287080	271656	271656	257731	2.26	3.28	2.47	1.178	1.713	1.302	0.75	1.08	0.77	9872162	81629 | TSSK3 | testis-specific serine kinase 3
2	LRP5L	HumanDrugable Set-3_6_F_09	258	K18	0.87	sample	sample	178960	100296	135760	135760	138339	3.16	1.96	2.97	1.661	0.968	1.572	1.06	0.61	0.93	9839848	91355 | LRP5L | low density lipoprotein receptor-related protein 5-like
14	GABRB2	HumanDrugable Set-3_55_B_11	93	D21	0.87	sample	sample	158192	136280	212528	158192	169000	2.47	2.3	3.27	1.303	1.2	1.709	0.83	0.75	1.01	9859390	2561 | GABRB2 | gamma-aminobutyric acid (GABA) A receptor, beta 2
18	UGT1A1	HumanDrugable Set-3_69_A_08	15	A15	0.86	sample	sample	180680	85616	182944	180680	149747	2.65	2.92	2.35	1.404	1.545	1.232	0.89	0.97	0.73	9864960	54658 | UGT1A1 | UDP glucuronosyltransferase 1 family, polypeptide A1
19	OR5P3	HumanDrugable Set-3_76_D_03	174	H06	0.86	sample	sample	234456	51520	289016	234456	191664	3.72	1.46	3.4	1.896	0.544	1.765	1.2	0.34	1.05	9867747	120066 | OR5P3 | olfactory receptor, family 5, subfamily P, member 3
5	S100A13	HumanDrugable Set-3_18_D_03	150	G06	0.86	sample	sample	133656	199728	133744	133744	155709	2.41	3.55	2.11	1.267	1.827	1.077	0.81	1.15	0.64	9844554	6284 | S100A13 | S100 calcium binding protein A13
7	CLCA1	HumanDrugable Set-3_27_D_08	183	H15	0.86	sample	sample	241184	93520	345656	241184	226787	3.16	1.33	4.45	1.661	0.408	2.155	1.06	0.26	1.28	9848204	1179 | CLCA1 | CLCA family member 1, chloride channel regulator
11	ATP1A4	HumanDrugable Set-3_42_B_04	56	C08	0.86	sample	sample	130688	168536	237856	168536	179027	1.94	2.69	3.55	0.952	1.429	1.829	0.61	0.9	1.09	9854123	480 | ATP1A4 | ATPase, Na+/K+ transporting, alpha 4 polypeptide
5	RNPEPL1	HumanDrugable Set-3_18_F_08	256	K16	0.86	sample	sample	165104	161096	132616	161096	152939	2.97	2.86	2.09	1.572	1.517	1.065	1	0.95	0.63	9844679	57140 | RNPEPL1 | arginyl aminopeptidase (aminopeptidase B)-like 1
2	SORCS2	HumanDrugable Set-3_5_D_10	163	G19	0.86	sample	sample	183320	96912	135168	135168	138467	3.24	1.89	2.96	1.696	0.919	1.565	1.08	0.58	0.93	9839350	57537 | SORCS2 | sortilin-related VPS10 domain containing receptor 2
6	HDC	HumanDrugable Set-3_23_D_09	185	H17	0.86	sample	sample	162896	58496	238624	162896	153339	2.86	1.79	3.57	1.516	0.841	1.835	0.96	0.53	1.09	9846599	3067 | HDC | histidine decarboxylase
16	IL22RA2	HumanDrugable Set-3_62_D_04	152	G08	0.86	sample	sample	87032	269200	140032	140032	165421	1.45	4.54	2.75	0.533	2.183	1.457	0.34	1.37	0.86	9862275	116379 | IL22RA2 | interleukin 22 receptor, alpha 2
10	ADIPOQ	HumanDrugable Set-3_40_F_08	280	L16	0.86	sample	sample	150864	123008	253888	150864	175920	2.65	2.16	3.16	1.404	1.11	1.658	0.89	0.7	0.98	9853537	9370 | ADIPOQ | adiponectin, C1Q and collagen domain containing
16	AGXT	HumanDrugable Set-3_62_A_10	20	A20	0.86	sample	sample	177224	113712	161944	161944	150960	2.95	1.92	3.18	1.559	0.939	1.667	0.99	0.59	0.99	9862155	189 | AGXT | alanine-glyoxylate aminotransferase
11	PKP1	HumanDrugable Set-3_41_C_08	111	E15	0.86	sample	sample	174192	176248	162432	174192	170957	2.58	2.82	2.43	1.367	1.494	1.279	0.87	0.94	0.76	9853790	5317 | PKP1 | plakophilin 1 (ectodermal dysplasia/skin fragility syndrome)
9	TRPC7	HumanDrugable Set-3_35_A_04	31	B07	0.86	sample	sample	255304	190520	230784	230784	225536	2.98	2.37	2.5	1.574	1.243	1.323	1	0.78	0.78	9851253	57113 | TRPC7 | transient receptor potential cation channel, subfamily C, member 7
22	STRADA	HumanDrugable Set-3_88_E_11	238	J22	0.85	sample	sample	196208	249872	333040	249872	259707	2.07	2.85	3.02	1.049	1.513	1.596	0.67	0.95	0.95	9872127	92335 | STRADA | STE20-related kinase adaptor alpha
9	FCN3	HumanDrugable Set-3_34_H_04	344	O08	0.85	sample	sample	249392	173376	260192	249392	227653	2.91	2.15	2.82	1.54	1.107	1.496	0.98	0.7	0.89	9851202	8547 | FCN3 | ficolin (collagen/fibrinogen domain containing) 3 (Hakata antigen)
10	WFS1	HumanDrugable Set-3_37_C_04	103	E07	0.85	sample	sample	90368	160592	325888	160592	192283	1.59	2.82	4.05	0.665	1.495	2.018	0.42	0.94	1.2	9852158	7466 | WFS1 | Wolfram syndrome 1 (wolframin)
7	KCNN1	HumanDrugable Set-3_28_F_11	286	L22	0.85	sample	sample	202616	172992	209176	202616	194928	2.66	2.46	2.7	1.409	1.296	1.431	0.9	0.81	0.85	9848722	3780 | KCNN1 | potassium intermediate/small conductance calcium-activated channel, subfamily N, member 1
5	DIO3	HumanDrugable Set-3_20_H_02	364	P04	0.85	sample	sample	177456	114536	171008	171008	154333	3.2	2.03	2.7	1.676	1.024	1.432	1.06	0.64	0.85	9845557	1735 | DIO3 | deiodinase, iodothyronine, type III
17	TRIM64	HumanDrugable Set-3_65_H_10	355	O19	0.85	sample	sample	180928	161664	170952	170952	171181	2.95	2.4	2.47	1.56	1.261	1.303	0.99	0.79	0.77	9863715	120146 | TRIM64 | tripartite motif-containing 64
13	COX10	HumanDrugable Set-3_51_G_11	333	N21	0.85	sample	sample	104928	223040	194312	194312	174093	1.6	3.7	2.97	0.682	1.887	1.572	0.43	1.19	0.93	9858032	1352 | COX10 | COX10 homolog, cytochrome c oxidase assembly protein, heme A: farnesyltransferase (yeast)
8	FBXL20	HumanDrugable Set-3_30_H_02	340	O04	0.85	sample	sample	69352	140256	253688	140256	154432	2.39	2.08	3.56	1.257	1.059	1.833	0.8	0.67	1.09	9849585	84961 | FBXL20 | F-box and leucine-rich repeat protein 20
11	KLF16	HumanDrugable Set-3_44_E_07	230	J14	0.85	sample	sample	126056	182944	216648	182944	175216	1.87	2.92	3.24	0.9	1.547	1.694	0.57	0.97	1.01	9855091	83855 | KLF16 | Kruppel-like factor 16
13	SMURF1	HumanDrugable Set-3_50_H_11	358	O22	0.85	sample	sample	183496	166920	144616	166920	165011	2.81	2.77	2.21	1.489	1.469	1.146	0.95	0.92	0.68	9857680	57154 | SMURF1 | SMAD specific E3 ubiquitin protein ligase 1
12	ABCD3	HumanDrugable Set-3_46_C_05	106	E10	0.85	sample	sample	326816	209392	144448	209392	226885	4.32	2.53	1.53	2.111	1.339	0.616	1.34	0.84	0.37	9855787	5825 | ABCD3 | ATP-binding cassette, sub-family D (ALD), member 3
14	DKC1	HumanDrugable Set-3_53_B_08	63	C15	0.85	sample	sample	140928	136584	226808	140928	168107	2.2	2.3	3.49	1.136	1.203	1.803	0.72	0.76	1.07	9858570	1736 | DKC1 | dyskeratosis congenita 1, dyskerin
13	CTNND1	HumanDrugable Set-3_50_E_03	198	I06	0.85	sample	sample	160512	151176	184920	160512	165536	2.45	2.51	2.83	1.296	1.326	1.5	0.82	0.83	0.89	9857488	1500 | CTNND1 | catenin (cadherin-associated protein), delta 1
10	DNM1	HumanDrugable Set-3_39_B_11	93	D21	0.85	sample	sample	126192	151336	239208	151336	172245	2.21	2.66	2.97	1.147	1.409	1.572	0.73	0.89	0.93	9852949	1759 | DNM1 | dynamin 1
4	HOMER3	HumanDrugable Set-3_15_H_08	375	P15	0.85	sample	sample	148928	147536	194216	148928	163560	2.58	2.5	2.69	1.369	1.321	1.425	0.87	0.83	0.85	9843572	9454 | HOMER3 | homer homolog 3 (Drosophila)
9	TFE3	HumanDrugable Set-3_33_B_05	57	C09	0.85	sample	sample	200960	177400	313872	200960	230744	2.34	2.2	3.4	1.229	1.14	1.766	0.78	0.72	1.05	9850504	7030 | TFE3 | transcription factor binding to IGHM enhancer 3
13	REV3L	HumanDrugable Set-3_50_E_09	210	I18	0.85	sample	sample	198536	146600	150928	150928	165355	3.04	2.43	2.31	1.602	1.282	1.207	1.02	0.81	0.72	9857518	5980 | REV3L | REV3-like, catalytic subunit of DNA polymerase zeta (yeast)
6	CYP3A4	HumanDrugable Set-3_22_D_05	154	G10	0.85	sample	sample	139216	100080	152336	139216	130544	2.44	3.07	2.28	1.289	1.616	1.188	0.82	1.02	0.7	9846176	1576 | CYP3A4 | cytochrome P450, family 3, subfamily A, polypeptide 4
17	ITGA8	HumanDrugable Set-3_67_C_09	137	F17	0.85	sample	sample	169872	107216	276384	169872	184491	2.77	1.59	3.99	1.469	0.669	1.996	0.93	0.42	1.18	9864264	8516 | ITGA8 | integrin, alpha 8
14	PATE	HumanDrugable Set-3_54_G_03	294	M06	0.85	sample	sample	188880	144704	153888	153888	162491	2.95	2.44	2.37	1.558	1.287	1.243	0.99	0.81	0.74	9859199	160065 | PATE | expressed in prostate and testis
7		HumanDrugable Set-3_25_G_12	311	M23	0.85	sample	sample	226704	134640	235472	226704	198939	2.97	1.91	3.03	1.571	0.934	1.602	1	0.59	0.95	9847569	null
3	SEC11B	HumanDrugable Set-3_10_G_02	292	M04	0.85	sample	sample	206704	69080	122304	122304	132696	3.19	3.03	1.73	1.673	1.599	0.788	1.06	1.01	0.47	9841476	157708 | SEC11B | SEC11 homolog B (S. cerevisiae)
22	CINP	HumanDrugable Set-3_87_E_09	233	J17	0.85	sample	sample	176640	194152	470568	194152	280453	1.86	2.22	4.27	0.898	1.149	2.095	0.57	0.72	1.24	9871715	51550 | CINP | cyclin-dependent kinase 2-interacting protein
19	GPR174	HumanDrugable Set-3_75_E_11	237	J21	0.84	sample	sample	163144	98896	199040	163144	153693	2.59	2.8	2.34	1.373	1.485	1.227	0.87	0.93	0.73	9867438	84636 | GPR174 | G protein-coupled receptor 174
13	MKRN3	HumanDrugable Set-3_50_B_09	66	C18	0.84	sample	sample	184296	94336	258064	184296	178899	2.82	1.56	3.95	1.495	0.646	1.981	0.95	0.41	1.18	9857368	7681 | MKRN3 | makorin ring finger protein 3
22	CHEK2	HumanDrugable Set-3_86_D_10	164	G20	0.84	sample	sample	97288	1608120	94240	97288	599883	1.03	18.4	0.856	0.037	4.199	-0.225	0.02	2.64	-0.13	9871270	11200 | CHEK2 | CHK2 checkpoint homolog (S. pombe)
20	PPP1R11	HumanDrugable Set-3_79_B_04	79	D07	0.84	sample	sample	141928	229752	235064	229752	202248	1.85	3.37	2.74	0.888	1.753	1.453	0.56	1.1	0.86	9868507	6992 | PPP1R11 | protein phosphatase 1, regulatory (inhibitor) subunit 11
11		Dux4	25	B01	0.84	pos	pos	232296	153464	132048	153464	172603	3.44	2.45	1.97	1.782	1.294	0.98	1.13	0.81	0.58	10185272	null
11	REL	HumanDrugable Set-3_42_F_09	258	K18	0.84	sample	sample	120736	183440	219880	183440	174685	1.79	2.93	3.28	0.838	1.551	1.716	0.53	0.98	1.02	9854348	5966 | REL | v-rel reticuloendotheliosis viral oncogene homolog (avian)
7	QARS	HumanDrugable Set-3_26_G_10	308	M20	0.84	sample	sample	240704	189768	151304	189768	193925	3.16	2.69	1.95	1.658	1.429	0.963	1.05	0.9	0.57	9847962	5859 | QARS | glutaminyl-tRNA synthetase
14	BIK	HumanDrugable Set-3_53_E_05	201	I09	0.84	sample	sample	130992	170304	188520	170304	163272	2.04	2.87	2.9	1.03	1.522	1.536	0.65	0.96	0.91	9858705	638 | BIK | BCL2-interacting killer (apoptosis-inducing)
5		HumanDrugable Set-3_18_G_12	312	M24	0.84	sample	sample	148064	146048	153696	148064	149269	2.67	2.59	2.43	1.415	1.375	1.278	0.9	0.86	0.76	9844750	null
7	LTC4S	HumanDrugable Set-3_25_H_05	345	O09	0.84	sample	sample	141496	215720	232368	215720	196528	1.85	3.06	2.99	0.891	1.614	1.582	0.57	1.02	0.94	9847585	4056 | LTC4S | leukotriene C4 synthase
11	ESSPL	HumanDrugable Set-3_42_D_08	160	G16	0.84	sample	sample	144040	152048	219320	152048	171803	2.13	2.43	3.28	1.093	1.28	1.712	0.69	0.81	1.02	9854243	345062 | ESSPL | epidermis-specific serine protease-like protein
8		HumanDrugable Set-3_31_G_12	335	N23	0.84	sample	sample	91832	304592	78984	91832	158469	3.16	4.52	1.11	1.662	2.178	0.149	1.06	1.37	0.09	9849984	null
14	PYGL	HumanDrugable Set-3_55_E_03	221	J05	0.84	sample	sample	158544	141176	185376	158544	161699	2.47	2.38	2.85	1.306	1.251	1.512	0.83	0.79	0.9	9859500	5836 | PYGL | phosphorylase, glycogen, liver
17	SLC25A42	HumanDrugable Set-3_67_G_06	323	N11	0.84	sample	sample	182960	124728	210224	182960	172637	2.98	1.85	3.03	1.576	0.887	1.601	1	0.56	0.95	9864450	284439 | SLC25A42 | solute carrier family 25, member 42
8	NR0B1	HumanDrugable Set-3_31_A_06	35	B11	0.84	sample	sample	84568	220672	120512	120512	141917	2.91	3.28	1.69	1.543	1.713	0.759	0.98	1.08	0.45	9849656	190 | NR0B1 | nuclear receptor subfamily 0, group B, member 1
19	GALR3	HumanDrugable Set-3_74_E_02	196	I04	0.83	sample	sample	179376	55320	321304	179376	185333	2.85	1.57	3.78	1.509	0.647	1.918	0.96	0.41	1.14	9866991	8484 | GALR3 | galanin receptor 3
14	AGBL4	HumanDrugable Set-3_53_E_08	207	I15	0.83	sample	sample	103416	250944	156952	156952	170437	1.61	4.23	2.41	0.689	2.081	1.272	0.44	1.31	0.75	9858720	84871 | AGBL4 | ATP/GTP binding protein-like 4
13	KLK10	HumanDrugable Set-3_49_E_05	201	I09	0.83	sample	sample	178528	172896	135264	172896	162229	2.73	2.87	2.07	1.449	1.52	1.049	0.92	0.96	0.62	9857095	5655 | KLK10 | kallikrein-related peptidase 10
5	EZH1	HumanDrugable Set-3_19_A_05	33	B09	0.83	sample	sample	124184	156144	168040	156144	149456	2.24	2.77	2.65	1.161	1.471	1.407	0.74	0.93	0.83	9844817	2145 | EZH1 | enhancer of zeste homolog 1 (Drosophila)
21		NonSilencing	95	D23	0.83	neg	neg	115440	572312	171336	171336	286363	1.58	6.57	1.53	0.661	2.717	0.617	0.42	1.71	0.37	10185273	null
12	EVI1	HumanDrugable Set-3_48_H_07	374	P14	0.83	sample	sample	265944	115816	315904	265944	232555	3.52	1.4	3.35	1.814	0.485	1.745	1.15	0.3	1.04	9856854	2122 | EVI1 | ecotropic viral integration site 1
21	PFTK1	HumanDrugable Set-3_83_G_08	327	N15	0.83	sample	sample	143096	243328	335528	243328	240651	1.96	2.79	3	0.97	1.483	1.587	0.62	0.93	0.94	9870207	5218 | PFTK1 | PFTAIRE protein kinase 1
12	GRAP2	HumanDrugable Set-3_47_D_02	171	H03	0.83	sample	sample	227640	220776	187112	220776	211843	3.01	2.67	1.99	1.59	1.416	0.989	1.01	0.89	0.59	9856225	9402 | GRAP2 | GRB2-related adaptor protein 2
6	MPP2	HumanDrugable Set-3_24_D_06	180	H12	0.83	sample	sample	163720	45976	273600	163720	161099	2.87	1.41	4.09	1.523	0.494	2.032	0.97	0.31	1.21	9846987	4355 | MPP2 | membrane protein, palmitoylated 2 (MAGUK p55 subfamily member 2)
4	AQP8	HumanDrugable Set-3_16_D_07	182	H14	0.83	sample	sample	138384	150136	191504	150136	160008	2.4	2.54	2.65	1.263	1.347	1.405	0.8	0.85	0.83	9843768	343 | AQP8 | aquaporin 8
21	MAP3K8	HumanDrugable Set-3_81_G_10	307	M19	0.83	sample	sample	191344	220352	269896	220352	227197	2.62	2.53	2.42	1.39	1.34	1.273	0.88	0.84	0.76	9869413	1326 | MAP3K8 | mitogen-activated protein kinase kinase kinase 8
1		HumanDrugable Set-3_2_G_12	312	M24	0.83	neg	neg	92856	133968	179160	133968	135328	1.84	2.95	2.99	0.883	1.561	1.578	0.56	0.98	0.94	9838302	null
15	CA12	HumanDrugable Set-3_57_A_09	17	A17	0.83	sample	sample	144152	126096	316600	144152	195616	2.01	1.95	4.21	1.008	0.966	2.073	0.64	0.61	1.23	9860136	771 | CA12 | carbonic anhydrase XII
11	CCDC114	HumanDrugable Set-3_42_E_03	198	I06	0.83	sample	sample	121752	181080	208640	181080	170491	1.8	2.89	3.12	0.85	1.533	1.64	0.54	0.96	0.97	9854268	93233 | CCDC114 | coiled-coil domain containing 114
11	RALA	HumanDrugable Set-3_44_D_10	188	H20	0.82	sample	sample	182536	112960	222424	182536	172640	2.7	1.8	3.32	1.435	0.852	1.732	0.91	0.54	1.03	9855056	5898 | RALA | v-ral simian leukemia viral oncogene homolog A (ras related)
9	TALDO1	HumanDrugable Set-3_35_G_04	319	N07	0.82	sample	sample	188048	207624	261424	207624	219032	2.19	2.58	2.83	1.133	1.367	1.502	0.72	0.86	0.89	9851554	6888 | TALDO1 | transaldolase 1
8	FSD2	HumanDrugable Set-3_29_C_03	101	E05	0.82	sample	sample	99592	192968	110824	110824	134461	3.43	2.87	1.56	1.779	1.519	0.638	1.13	0.96	0.38	9848935	123722 | FSD2 | fibronectin type III and SPRY domain containing 2
18		HumanDrugable Set-3_71_G_12	335	N23	0.82	sample	sample	229016	51800	207432	207432	162749	3.35	1.77	2.66	1.746	0.82	1.413	1.11	0.52	0.84	9865935	null
7	APOA2	HumanDrugable Set-3_26_C_03	102	E06	0.82	sample	sample	300464	127672	167528	167528	198555	3.94	1.81	2.16	1.978	0.858	1.11	1.26	0.54	0.66	9847726	336 | APOA2 | apolipoprotein A-II
8	IL1F7	HumanDrugable Set-3_32_E_08	232	J16	0.82	sample	sample	67720	155592	208040	155592	143784	2.33	2.31	2.92	1.222	1.208	1.547	0.78	0.76	0.92	9850266	27178 | IL1F7 | interleukin 1 family, member 7 (zeta)
13	TRMT2A	HumanDrugable Set-3_50_H_02	340	O04	0.82	sample	sample	122280	151872	220528	151872	164893	1.87	2.52	3.37	0.903	1.333	1.754	0.57	0.84	1.04	9857635	27037 | TRMT2A | TRM2 tRNA methyltransferase 2 homolog A (S. cerevisiae)
8	PBRM1	HumanDrugable Set-3_32_A_11	46	B22	0.82	sample	sample	81488	176736	148832	148832	135685	2.81	2.62	2.09	1.489	1.392	1.063	0.95	0.88	0.63	9850081	55193 | PBRM1 | polybromo 1
6	TMPRSS2	HumanDrugable Set-3_23_D_03	173	H05	0.82	sample	sample	107984	116048	154072	116048	126035	1.9	3.55	2.3	0.922	1.83	1.204	0.59	1.15	0.71	9846569	7113 | TMPRSS2 | transmembrane protease, serine 2
3	GNA15	HumanDrugable Set-3_10_B_06	60	C12	0.82	sample	sample	172864	47320	200088	172864	140091	2.67	2.08	2.82	1.415	1.053	1.498	0.9	0.66	0.89	9841245	2769 | GNA15 | guanine nucleotide binding protein (G protein), alpha 15 (Gq class)
19	NPR3	HumanDrugable Set-3_73_A_03	5	A05	0.82	sample	sample	288384	42920	237504	237504	189603	4.58	1.22	2.79	2.194	0.281	1.482	1.39	0.18	0.88	9866394	4883 | NPR3 | natriuretic peptide receptor C/guanylate cyclase C (atrionatriuretic peptide receptor C)
13	DCHS2	HumanDrugable Set-3_50_A_02	4	A04	0.82	sample	sample	197312	113408	179392	179392	163371	3.02	1.88	2.74	1.593	0.911	1.457	1.01	0.57	0.86	9857283	54798 | DCHS2 | dachsous 2 (Drosophila)
14	GEMIN5	HumanDrugable Set-3_55_F_10	283	L19	0.82	sample	sample	150040	145880	176216	150040	157379	2.34	2.46	2.71	1.226	1.298	1.439	0.78	0.82	0.85	9859585	25929 | GEMIN5 | gem (nuclear organelle) associated protein 5
14	GANC	HumanDrugable Set-3_55_G_11	333	N21	0.82	sample	sample	154768	168080	146608	154768	156485	2.41	2.83	2.26	1.271	1.503	1.173	0.81	0.94	0.7	9859641	2595 | GANC | glucosidase, alpha; neutral C
9	MGST3	HumanDrugable Set-3_34_A_04	8	A08	0.82	sample	sample	195472	126888	411528	195472	244629	2.28	1.58	4.46	1.189	0.656	2.157	0.76	0.41	1.28	9850850	4259 | MGST3 | microsomal glutathione S-transferase 3
21	DMPK	HumanDrugable Set-3_82_B_03	54	C06	0.82	sample	sample	143736	208512	373776	208512	242008	1.97	2.39	3.35	0.977	1.26	1.742	0.62	0.79	1.03	9869530	1760 | DMPK | dystrophia myotonica-protein kinase
16	UBQLN1	HumanDrugable Set-3_63_A_02	27	B03	0.82	sample	sample	123736	171672	132896	132896	142768	2.06	2.9	2.61	1.041	1.534	1.382	0.66	0.96	0.82	9862518	29979 | UBQLN1 | ubiquilin 1
13	GMNN	HumanDrugable Set-3_51_E_06	227	J11	0.81	sample	sample	76552	186360	290416	186360	184443	1.17	3.09	4.44	0.228	1.628	2.152	0.14	1.02	1.28	9857906	51053 | GMNN | geminin, DNA replication inhibitor
2	RHOC	HumanDrugable Set-3_6_A_08	16	A16	0.81	sample	sample	125048	118456	139864	125048	127789	2.21	2.31	3.06	1.144	1.208	1.615	0.73	0.76	0.96	9839593	389 | RHOC | ras homolog gene family, member C
10	PMCH	HumanDrugable Set-3_39_D_10	187	H19	0.81	sample	sample	147504	114264	241560	147504	167776	2.59	2.01	3	1.372	1.004	1.586	0.87	0.63	0.94	9853044	5367 | PMCH | pro-melanin-concentrating hormone
20	PTPRQ	HumanDrugable Set-3_80_A_07	38	B14	0.81	sample	sample	162376	149024	290264	162376	200555	2.12	2.19	3.38	1.082	1.129	1.758	0.69	0.71	1.04	9868874	374462 | PTPRQ | protein tyrosine phosphatase, receptor type, Q
5	COPS2	HumanDrugable Set-3_18_C_07	110	E14	0.81	sample	sample	179392	130144	128504	130144	146013	3.23	2.31	2.03	1.692	1.209	1.02	1.07	0.76	0.61	9844524	9318 | COPS2 | COP9 constitutive photomorphogenic homolog subunit 2 (Arabidopsis)
13	ITGA5	HumanDrugable Set-3_51_E_11	237	J21	0.81	sample	sample	164128	142968	168968	164128	158688	2.51	2.37	2.59	1.328	1.246	1.37	0.84	0.78	0.81	9857931	3678 | ITGA5 | integrin, alpha 5 (fibronectin receptor, alpha polypeptide)
18	GIPR	HumanDrugable Set-3_72_G_02	316	N04	0.81	sample	sample	154912	75488	204456	154912	144952	2.27	2.57	2.63	1.182	1.363	1.393	0.75	0.86	0.83	9866287	2696 | GIPR | gastric inhibitory polypeptide receptor
11	SCN3A	HumanDrugable Set-3_41_F_02	243	K03	0.81	sample	sample	161888	161736	164888	161888	162837	2.4	2.58	2.46	1.261	1.37	1.3	0.8	0.86	0.77	9853910	6328 | SCN3A | sodium channel, voltage-gated, type III, alpha subunit
7	CD72	HumanDrugable Set-3_28_D_09	186	H18	0.81	sample	sample	136728	244384	190136	190136	190416	1.79	3.47	2.45	0.842	1.794	1.293	0.53	1.13	0.77	9848612	971 | CD72 | CD72 molecule
11		HumanDrugable Set-3_42_G_12	312	M24	0.81	sample	sample	160056	411184	61808	160056	211016	2.37	6.57	0.923	1.245	2.716	-0.115	0.79	1.71	-0.07	9854414	null
2	ALDH1A2	HumanDrugable Set-3_6_G_03	294	M06	0.81	sample	sample	115984	105960	166432	115984	129459	2.05	2.07	3.64	1.036	1.047	1.866	0.66	0.66	1.11	9839869	8854 | ALDH1A2 | aldehyde dehydrogenase 1 family, member A2
1	NRL	HumanDrugable Set-3_4_G_10	332	N20	0.81	sample	sample	182224	101504	109424	109424	131051	3.62	2.24	1.82	1.856	1.161	0.867	1.18	0.73	0.51	9839098	4901 | NRL | neural retina leucine zipper
10	FOXL2	HumanDrugable Set-3_37_E_09	209	I17	0.81	sample	sample	82016	217288	222304	217288	173869	1.44	3.81	2.76	0.525	1.931	1.466	0.33	1.21	0.87	9852283	668 | FOXL2 | forkhead box L2
10	NRD1	HumanDrugable Set-3_39_E_05	225	J09	0.81	sample	sample	140048	140136	199272	140136	159819	2.46	2.46	2.48	1.297	1.298	1.308	0.82	0.82	0.78	9853069	4898 | NRD1 | nardilysin (N-arginine dibasic convertase)
2	MEFV	HumanDrugable Set-3_6_C_03	102	E06	0.8	sample	sample	202200	110472	86656	110472	133109	3.57	2.15	1.9	1.837	1.107	0.924	1.17	0.7	0.55	9839668	4210 | MEFV | Mediterranean fever
12	TREML1	HumanDrugable Set-3_48_E_02	220	J04	0.8	sample	sample	182816	193256	249008	193256	208360	2.42	2.34	2.64	1.273	1.224	1.402	0.81	0.77	0.83	9856678	340205 | TREML1 | triggering receptor expressed on myeloid cells-like 1
8	CARD8	HumanDrugable Set-3_30_C_09	114	E18	0.8	sample	sample	67896	180704	168064	168064	138888	2.34	2.68	2.36	1.226	1.424	1.239	0.78	0.9	0.74	9849368	22900 | CARD8 | caspase recruitment domain family, member 8
9	SERPINI1	HumanDrugable Set-3_34_A_09	18	A18	0.8	sample	sample	223928	279280	147392	223928	216867	2.61	3.47	1.6	1.385	1.795	0.676	0.88	1.13	0.4	9850875	5274 | SERPINI1 | serpin peptidase inhibitor, clade I (neuroserpin), member 1
17	RPL4	HumanDrugable Set-3_66_B_04	56	C08	0.8	sample	sample	151792	199904	138240	151792	163312	2.47	2.96	1.99	1.307	1.568	0.996	0.83	0.99	0.59	9863786	6124 | RPL4 | ribosomal protein L4
21	RPS6KA2	HumanDrugable Set-3_84_H_09	378	P18	0.8	sample	sample	196776	195280	271256	196776	221104	2.69	2.24	2.43	1.43	1.165	1.28	0.91	0.73	0.76	9870664	6196 | RPS6KA2 | ribosomal protein S6 kinase, 90kDa, polypeptide 2
17	C14orf172	HumanDrugable Set-3_67_F_11	285	L21	0.8	sample	sample	112336	151816	253400	151816	172517	1.83	2.25	3.66	0.873	1.171	1.87	0.55	0.74	1.11	9864424	115708 | C14orf172 | chromosome 14 open reading frame 172
8	GPC4	HumanDrugable Set-3_30_D_05	154	G10	0.8	sample	sample	47256	201392	217824	201392	155491	1.63	2.99	3.06	0.703	1.581	1.613	0.45	0.99	0.96	9849398	2239 | GPC4 | glypican 4
1	KCNJ9	HumanDrugable Set-3_3_A_04	31	B07	0.8	sample	sample	128632	78064	203064	128632	136587	2.55	1.72	3.38	1.353	0.782	1.759	0.86	0.49	1.04	9838364	3765 | KCNJ9 | potassium inwardly-rectifying channel, subfamily J, member 9
2	TAL2	HumanDrugable Set-3_5_C_07	109	E13	0.8	sample	sample	159560	81064	151816	151816	130813	2.82	1.58	3.32	1.496	0.661	1.733	0.95	0.42	1.03	9839285	6887 | TAL2 | T-cell acute lymphocytic leukemia 2
5	ANAPC5	HumanDrugable Set-3_19_G_06	323	N11	0.8	sample	sample	132144	109536	202584	132144	148088	2.38	1.95	3.2	1.251	0.96	1.677	0.79	0.6	0.99	9845123	51433 | ANAPC5 | anaphase promoting complex subunit 5
2	BZRAP1	HumanDrugable Set-3_6_D_03	150	G06	0.8	sample	sample	124848	83616	190664	124848	133043	2.21	1.63	4.17	1.142	0.706	2.062	0.73	0.44	1.22	9839718	9256 | BZRAP1 | benzodiazapine receptor (peripheral) associated protein 1
3	SIVA1	HumanDrugable Set-3_11_B_10	91	D19	0.8	sample	sample	171696	40656	221136	171696	144496	2.65	1.78	3.12	1.406	0.834	1.642	0.89	0.52	0.97	9841668	10572 | SIVA1 | SIVA1, apoptosis-inducing factor
8	C10orf97	HumanDrugable Set-3_32_D_03	174	H06	0.8	sample	sample	68040	309096	92752	92752	156629	2.34	4.59	1.3	1.229	2.199	0.381	0.78	1.38	0.23	9850191	80013 | C10orf97 | chromosome 10 open reading frame 97
2	DMRT1	HumanDrugable Set-3_6_F_08	256	K16	0.8	sample	sample	172504	104992	105376	105376	127624	3.05	2.05	2.31	1.608	1.034	1.206	1.02	0.65	0.72	9839843	1761 | DMRT1 | doublesex and mab-3 related transcription factor 1
1	RAB7L1	HumanDrugable Set-3_4_A_10	44	B20	0.8	sample	sample	174912	89728	124680	124680	129773	3.47	1.98	2.08	1.797	0.983	1.055	1.14	0.62	0.63	9838797	8934 | RAB7L1 | RAB7, member RAS oncogene family-like 1
7	C15orf27	HumanDrugable Set-3_28_C_11	142	F22	0.79	sample	sample	257424	118200	197744	197744	191123	3.37	1.68	2.55	1.755	0.746	1.35	1.11	0.47	0.8	9848572	123591 | C15orf27 | chromosome 15 open reading frame 27
2	NRXN3	HumanDrugable Set-3_8_B_07	86	D14	0.79	sample	sample	189944	67816	150376	150376	136045	3.36	1.32	3.29	1.747	0.403	1.719	1.11	0.25	1.02	9840444	9369 | NRXN3 | neurexin 3
12	ZNRF1	HumanDrugable Set-3_48_F_08	280	L16	0.79	sample	sample	165752	192328	268976	192328	209019	2.19	2.32	2.85	1.132	1.217	1.513	0.72	0.76	0.9	9856758	84937 | ZNRF1 | zinc and ring finger 1
21	PRKCH	HumanDrugable Set-3_84_D_04	176	H08	0.79	sample	sample	135520	284504	265224	265224	228416	1.86	3.27	2.37	0.892	1.708	1.247	0.57	1.07	0.74	9870438	5583 | PRKCH | protein kinase C, eta
16	LTBP4	HumanDrugable Set-3_61_B_05	57	C09	0.79	sample	sample	198136	183800	69168	183800	150368	3.29	3.1	1.36	1.72	1.632	0.44	1.09	1.03	0.26	9861777	8425 | LTBP4 | latent transforming growth factor beta binding protein 4
15	MLL4	HumanDrugable Set-3_58_C_11	118	E22	0.79	sample	sample	147728	167168	203992	167168	172963	2.06	2.59	2.71	1.043	1.373	1.438	0.66	0.86	0.85	9860649	9757 | MLL4 | myeloid/lymphoid or mixed-lineage leukemia 4
8	HCN2	HumanDrugable Set-3_29_E_04	199	I07	0.79	sample	sample	60856	193544	169384	169384	141261	2.1	2.87	2.38	1.068	1.523	1.25	0.68	0.96	0.74	9849040	610 | HCN2 | hyperpolarization activated cyclic nucleotide-gated potassium channel 2
5	TFF2	HumanDrugable Set-3_18_G_09	306	M18	0.79	sample	sample	211640	116448	111784	116448	146624	3.81	2.07	1.76	1.93	1.048	0.819	1.23	0.66	0.49	9844735	7032 | TFF2 | trefoil factor 2
10	NAGLU	HumanDrugable Set-3_40_B_03	78	D06	0.79	sample	sample	159808	111744	208440	159808	159997	2.8	1.96	2.59	1.488	0.971	1.373	0.95	0.61	0.81	9853312	4669 | NAGLU | N-acetylglucosaminidase, alpha-
19	MRGPRX1	HumanDrugable Set-3_76_C_09	138	F18	0.79	sample	sample	120312	83600	271936	120312	158616	1.91	2.37	3.2	0.933	1.243	1.677	0.59	0.78	1	9867730	259249 | MRGPRX1 | MAS-related GPR, member X1
10	NFATC4	HumanDrugable Set-3_37_D_04	151	G07	0.79	sample	sample	123624	150200	199888	150200	157904	2.17	2.64	2.48	1.117	1.398	1.313	0.71	0.88	0.78	9852208	4776 | NFATC4 | nuclear factor of activated T-cells, cytoplasmic, calcineurin-dependent 4
3	FADD	HumanDrugable Set-3_12_F_05	274	L10	0.79	sample	sample	203712	39328	185192	185192	142744	3.14	1.72	2.61	1.652	0.786	1.386	1.05	0.49	0.82	9842246	8772 | FADD | Fas (TNFRSF6)-associated via death domain
8	EGR1	HumanDrugable Set-3_32_C_10	140	F20	0.79	sample	sample	49152	192632	208824	192632	150203	1.69	2.86	2.93	0.76	1.516	1.552	0.48	0.95	0.92	9850176	1958 | EGR1 | early growth response 1
15	HSF4	HumanDrugable Set-3_58_H_09	354	O18	0.78	sample	sample	185808	159584	162888	162888	169427	2.59	2.47	2.16	1.374	1.306	1.114	0.87	0.82	0.66	9860891	3299 | HSF4 | heat shock transcription factor 4
15	CD28	HumanDrugable Set-3_57_B_08	63	C15	0.78	sample	sample	182072	129696	207152	182072	172973	2.54	2.01	2.75	1.344	1.007	1.461	0.85	0.63	0.87	9860181	940 | CD28 | CD28 molecule
7	SPINK1	HumanDrugable Set-3_26_D_07	158	G14	0.78	sample	sample	176376	97152	349376	176376	207635	2.31	1.38	4.5	1.209	0.463	2.171	0.77	0.29	1.29	9847796	6690 | SPINK1 | serine peptidase inhibitor, Kazal type 1
19	GPR152	HumanDrugable Set-3_76_C_04	128	F08	0.78	sample	sample	171472	62040	248616	171472	160709	2.72	1.76	2.92	1.444	0.813	1.548	0.92	0.51	0.92	9867705	390212 | GPR152 | G protein-coupled receptor 152
22	CIT	HumanDrugable Set-3_86_G_09	306	M18	0.78	sample	sample	160104	250368	317984	250368	242819	1.69	2.86	2.89	0.756	1.515	1.53	0.48	0.95	0.91	9871415	11113 | CIT | citron (rho-interacting, serine/threonine kinase 21)
15	PEX5L	HumanDrugable Set-3_60_A_03	30	B06	0.78	sample	sample	174224	175560	155080	174224	168288	2.43	2.72	2.06	1.281	1.444	1.043	0.81	0.91	0.62	9861315	51555 | PEX5L | peroxisomal biogenesis factor 5-like
6	RXRG	HumanDrugable Set-3_24_F_06	276	L12	0.78	sample	sample	158016	75832	140800	140800	124883	2.77	2.32	2.11	1.472	1.216	1.074	0.93	0.76	0.64	9847087	6258 | RXRG | retinoid X receptor, gamma
11		HumanDrugable Set-3_44_G_12	336	N24	0.78	sample	sample	120824	86400	390824	120824	199349	1.79	1.38	5.84	0.839	0.465	2.545	0.53	0.29	1.51	9855217	null
12	UNC5C	HumanDrugable Set-3_46_B_07	62	C14	0.78	sample	sample	157952	193912	265864	193912	205909	2.09	2.34	2.82	1.062	1.228	1.496	0.67	0.77	0.89	9855747	8633 | UNC5C | unc-5 homolog C (C. elegans)
12	ETV6	HumanDrugable Set-3_45_A_10	19	A19	0.78	sample	sample	266512	114400	265208	265208	215373	3.52	1.38	2.81	1.817	0.467	1.493	1.15	0.29	0.89	9855309	2120 | ETV6 | ets variant 6
11	DPEP2	HumanDrugable Set-3_41_B_09	65	C17	0.78	sample	sample	73456	220944	244920	220944	179773	1.09	3.53	3.66	0.121	1.82	1.871	0.08	1.14	1.11	9853745	64174 | DPEP2 | dipeptidase 2
5	ZNRF4	HumanDrugable Set-3_20_G_02	316	N04	0.78	sample	sample	112496	142192	169768	142192	141485	2.03	2.53	2.68	1.019	1.336	1.422	0.65	0.84	0.84	9845506	148066 | ZNRF4 | zinc and ring finger 4
17	ANK3	HumanDrugable Set-3_65_F_07	253	K13	0.78	sample	sample	199224	140992	136168	140992	158795	3.25	2.09	1.96	1.699	1.064	0.974	1.08	0.67	0.58	9863598	288 | ANK3 | ankyrin 3, node of Ranvier (ankyrin G)
7	SOCS4	HumanDrugable Set-3_28_G_04	320	N08	0.77	sample	sample	187968	100912	305120	187968	198000	2.46	1.43	3.93	1.301	0.518	1.975	0.83	0.33	1.17	9848738	122809 | SOCS4 | suppressor of cytokine signaling 4
12	SERPINA7	HumanDrugable Set-3_46_F_09	258	K18	0.77	sample	sample	195624	155152	264496	195624	205091	2.59	1.87	2.81	1.371	0.907	1.489	0.87	0.57	0.88	9855957	6906 | SERPINA7 | serpin peptidase inhibitor, clade A (alpha-1 antiproteinase, antitrypsin), member 7
13	SLC9A8	HumanDrugable Set-3_51_A_02	27	B03	0.77	sample	sample	175800	124296	158776	158776	152957	2.69	2.06	2.43	1.427	1.044	1.28	0.91	0.66	0.76	9857686	23315 | SLC9A8 | solute carrier family 9 (sodium/hydrogen exchanger), member 8
7	CD4	HumanDrugable Set-3_26_B_03	54	C06	0.77	sample	sample	237504	141864	164688	164688	181352	3.11	2.01	2.12	1.639	1.01	1.086	1.04	0.63	0.64	9847676	920 | CD4 | CD4 molecule
11	P2RX6	HumanDrugable Set-3_43_F_11	285	L21	0.77	sample	sample	131184	191720	150944	150944	157949	1.94	3.06	2.25	0.958	1.615	1.173	0.61	1.02	0.7	9854758	9127 | P2RX6 | purinergic receptor P2X, ligand-gated ion channel, 6
20	PPP1R10	HumanDrugable Set-3_78_G_07	302	M14	0.77	sample	sample	218984	157808	172320	172320	183037	2.85	2.32	2.01	1.513	1.211	1.006	0.96	0.76	0.6	9868370	5514 | PPP1R10 | protein phosphatase 1, regulatory (inhibitor) subunit 10
19	CXCR7	HumanDrugable Set-3_75_H_06	371	P11	0.77	sample	sample	116528	116840	185664	116840	139677	1.85	3.31	2.18	0.887	1.726	1.127	0.56	1.09	0.67	9867564	57007 | CXCR7 | chemokine (C-X-C motif) receptor 7
14	TRYX3	HumanDrugable Set-3_56_F_10	284	L20	0.77	sample	sample	146000	161608	139416	146000	149008	2.28	2.72	2.14	1.187	1.446	1.101	0.75	0.91	0.65	9859988	136541 | TRYX3 | trypsin X3
9		HumanDrugable Set-3_36_G_12	336	N24	0.77	sample	sample	144736	843520	64496	144736	350917	1.69	10.5	0.699	0.755	3.389	-0.517	0.48	2.13	-0.31	9851996	null
9	SLC9A5	HumanDrugable Set-3_33_G_06	299	M11	0.77	sample	sample	209416	167288	240200	209416	205635	2.44	2.08	2.6	1.288	1.055	1.38	0.82	0.66	0.82	9850760	6553 | SLC9A5 | solute carrier family 9 (sodium/hydrogen exchanger), member 5
21	CSNK1G2	HumanDrugable Set-3_81_E_11	213	I21	0.77	sample	sample	188984	193992	253008	193992	211995	2.59	2.23	2.26	1.372	1.156	1.179	0.87	0.73	0.7	9869318	1455 | CSNK1G2 | casein kinase 1, gamma 2
11	UBE2N	HumanDrugable Set-3_42_H_11	358	O22	0.77	sample	sample	184312	115760	174176	174176	158083	2.73	1.85	2.6	1.449	0.887	1.379	0.92	0.56	0.82	9854460	7334 | UBE2N | ubiquitin-conjugating enzyme E2N (UBC13 homolog, yeast)
6	BRAP	HumanDrugable Set-3_23_C_10	139	F19	0.77	sample	sample	126056	81592	158176	126056	121941	2.21	2.5	2.37	1.146	1.322	1.242	0.73	0.83	0.74	9846554	8315 | BRAP | BRCA1 associated protein
12	HAND2	HumanDrugable Set-3_45_A_02	3	A03	0.76	sample	sample	148528	228720	226264	226264	201171	1.96	2.76	2.4	0.974	1.467	1.263	0.62	0.92	0.75	9855269	9464 | HAND2 | heart and neural crest derivatives expressed 2
22	STYK1	HumanDrugable Set-3_88_C_02	124	F04	0.76	sample	sample	213768	255848	214408	214408	228008	2.25	2.92	1.95	1.173	1.547	0.961	0.75	0.97	0.57	9871982	55359 | STYK1 | serine/threonine/tyrosine kinase 1
18		HumanDrugable Set-3_70_G_12	312	M24	0.76	sample	sample	153352	69800	188776	153352	137309	2.25	2.38	2.42	1.168	1.25	1.278	0.74	0.79	0.76	9865553	null
5	RRBP1	HumanDrugable Set-3_18_G_02	292	M04	0.76	sample	sample	173872	166832	84960	166832	141888	3.13	2.96	1.34	1.647	1.567	0.423	1.05	0.99	0.25	9844700	6238 | RRBP1 | ribosome binding protein 1 homolog 180kDa (dog)
4	CTGF	HumanDrugable Set-3_14_H_10	356	O20	0.76	sample	sample	81200	182256	217784	182256	160413	1.41	3.09	3.01	0.494	1.626	1.59	0.31	1.02	0.94	9843179	1490 | CTGF | connective tissue growth factor
18	GNRHR	HumanDrugable Set-3_72_B_03	78	D06	0.76	sample	sample	70800	43696	704640	70800	273045	1.04	1.49	9.05	0.053	0.575	3.178	0.03	0.36	1.89	9866042	2798 | GNRHR | gonadotropin-releasing hormone receptor
11	TRIM9	HumanDrugable Set-3_42_H_06	348	O12	0.76	sample	sample	164704	134384	164136	164136	154408	2.44	2.15	2.45	1.286	1.102	1.294	0.82	0.69	0.77	9854435	114088 | TRIM9 | tripartite motif-containing 9
19	S1PR2	HumanDrugable Set-3_74_B_05	58	C10	0.76	sample	sample	108696	106000	211720	108696	142139	1.73	3	2.49	0.787	1.585	1.316	0.5	1	0.78	9866856	9294 | S1PR2 | sphingosine-1-phosphate receptor 2
17	CAPN12	HumanDrugable Set-3_65_B_06	59	C11	0.76	sample	sample	159056	125288	185368	159056	156571	2.59	1.86	2.67	1.374	0.894	1.419	0.87	0.56	0.84	9863393	147968 | CAPN12 | calpain 12
13	SPARC	HumanDrugable Set-3_50_G_09	306	M18	0.76	sample	sample	119736	118488	236496	119736	158240	1.83	1.97	3.62	0.873	0.975	1.855	0.55	0.61	1.1	9857619	6678 | SPARC | secreted protein, acidic, cysteine-rich (osteonectin)
16	CYP39A1	HumanDrugable Set-3_62_D_03	150	G06	0.76	sample	sample	57864	207136	199688	199688	154896	0.962	3.49	3.92	-0.055	1.805	1.969	-0.04	1.13	1.17	9862270	51302 | CYP39A1 | cytochrome P450, family 39, subfamily A, polypeptide 1
11	SCO2	HumanDrugable Set-3_41_A_04	7	A07	0.76	sample	sample	143448	169160	147328	147328	153312	2.12	2.7	2.2	1.087	1.434	1.138	0.69	0.9	0.68	9853670	9997 | SCO2 | SCO cytochrome oxidase deficient homolog 2 (yeast)
21	MAPK3	HumanDrugable Set-3_84_G_05	322	N10	0.75	sample	sample	124400	282296	255872	255872	220856	1.7	3.24	2.29	0.768	1.697	1.196	0.49	1.07	0.71	9870593	5595 | MAPK3 | mitogen-activated protein kinase 3
12	GUCA1A	HumanDrugable Set-3_48_E_06	228	J12	0.75	sample	sample	194560	167816	227064	194560	196480	2.57	2.03	2.41	1.363	1.02	1.269	0.87	0.64	0.75	9856698	2978 | GUCA1A | guanylate cyclase activator 1A (retina)
4	KIF3B	HumanDrugable Set-3_15_B_03	77	D05	0.75	sample	sample	125648	147440	166416	147440	146501	2.18	2.5	2.3	1.124	1.321	1.202	0.71	0.83	0.71	9843245	9371 | KIF3B | kinesin family member 3B
23	MAGI3	HumanDrugable Set-3_89_C_06	107	E11	0.75	sample	sample	337456	270208	379320	337456	328995	2.96	1.92	2.19	1.566	0.938	1.133	1	0.59	0.67	9872373	260425 | MAGI3 | membrane associated guanylate kinase, WW and PDZ domain containing 3
15	IL2RG	HumanDrugable Set-3_58_G_03	294	M06	0.75	sample	sample	98880	266600	165160	165160	176880	1.38	4.13	2.19	0.464	2.046	1.134	0.29	1.29	0.67	9860810	3561 | IL2RG | interleukin 2 receptor, gamma (severe combined immunodeficiency)
10	MTTP	HumanDrugable Set-3_37_B_07	61	C13	0.75	sample	sample	192384	94136	178832	178832	155117	3.38	1.65	2.22	1.755	0.724	1.152	1.12	0.46	0.68	9852123	4547 | MTTP | microsomal triglyceride transfer protein
14	CLEC12A	HumanDrugable Set-3_53_D_03	149	G05	0.75	sample	sample	179864	105688	162296	162296	149283	2.8	1.78	2.5	1.488	0.833	1.32	0.95	0.52	0.78	9858645	160364 | CLEC12A | C-type lectin domain family 12, member A
21	MVK	HumanDrugable Set-3_83_B_04	79	D07	0.75	sample	sample	183656	263024	179128	183656	208603	2.51	3.02	1.6	1.33	1.595	0.681	0.85	1	0.4	9869937	4598 | MVK | mevalonate kinase
17	RFC2	HumanDrugable Set-3_66_D_02	148	G04	0.75	sample	sample	141184	127688	200176	141184	156349	2.3	1.89	2.89	1.202	0.921	1.53	0.76	0.58	0.91	9863876	5982 | RFC2 | replication factor C (activator 1) 2, 40kDa
11	EFNA3	HumanDrugable Set-3_43_F_09	281	L17	0.75	sample	sample	137800	170640	148880	148880	152440	2.04	2.73	2.22	1.029	1.447	1.153	0.65	0.91	0.68	9854748	1944 | EFNA3 | ephrin-A3
18	ADAM15	HumanDrugable Set-3_70_C_05	106	E10	0.75	sample	sample	169616	59800	188544	169616	139320	2.48	2.04	2.42	1.313	1.027	1.276	0.83	0.65	0.76	9865417	8751 | ADAM15 | ADAM metallopeptidase domain 15
16	GADL1	HumanDrugable Set-3_63_D_09	185	H17	0.75	sample	sample	137472	139472	115864	137472	130936	2.29	2.35	2.27	1.193	1.234	1.184	0.76	0.78	0.7	9862703	339896 | GADL1 | glutamate decarboxylase-like 1
14	TUBD1	HumanDrugable Set-3_54_B_07	62	C14	0.74	sample	sample	182016	128728	127168	128728	145971	2.84	2.17	1.96	1.505	1.118	0.968	0.96	0.7	0.57	9858968	51174 | TUBD1 | tubulin, delta 1
20	DUSP14	HumanDrugable Set-3_79_H_07	373	P13	0.74	sample	sample	167304	119696	278248	167304	188416	2.18	1.76	3.24	1.125	0.813	1.697	0.71	0.51	1.01	9868823	11072 | DUSP14 | dual specificity phosphatase 14
1	NRP2	HumanDrugable Set-3_1_A_09	17	A17	0.74	sample	sample	134016	102424	120056	120056	118832	2.66	2.26	2	1.412	1.174	1	0.9	0.74	0.59	9837580	8828 | NRP2 | neuropilin 2
5	CPB2	HumanDrugable Set-3_19_C_02	123	F03	0.74	sample	sample	97320	114112	221768	114112	144400	1.75	2.03	3.5	0.81	1.019	1.807	0.51	0.64	1.07	9844902	1361 | CPB2 | carboxypeptidase B2 (plasma)
4	GPX7	HumanDrugable Set-3_13_B_11	69	C21	0.74	sample	sample	162272	156624	114448	156624	144448	2.81	2.65	1.58	1.493	1.408	0.662	0.95	0.89	0.39	9842479	2882 | GPX7 | glutathione peroxidase 7
1	TICAM1	HumanDrugable Set-3_1_C_06	107	E11	0.74	sample	sample	86592	120544	160496	120544	122544	1.72	2.66	2.67	0.782	1.409	1.419	0.5	0.89	0.84	9837665	148022 | TICAM1 | toll-like receptor adaptor molecule 1
22	PKIG	HumanDrugable Set-3_86_A_10	20	A20	0.74	sample	sample	256384	234992	179392	234992	223589	2.7	2.68	1.63	1.435	1.424	0.704	0.91	0.9	0.42	9871122	11142 | PKIG | protein kinase (cAMP-dependent, catalytic) inhibitor gamma
18	GPR4	HumanDrugable Set-3_72_F_03	270	L06	0.74	sample	sample	158800	62216	191056	158800	137357	2.33	2.12	2.45	1.218	1.084	1.295	0.77	0.68	0.77	9866242	2828 | GPR4 | G protein-coupled receptor 4
7	ATP2C2	HumanDrugable Set-3_25_A_04	7	A07	0.74	sample	sample	163616	198232	153568	163616	171805	2.14	2.81	1.98	1.101	1.492	0.985	0.7	0.94	0.58	9847228	9914 | ATP2C2 | ATPase, Ca++ transporting, type 2C, member 2
16	ABCA10	HumanDrugable Set-3_61_C_07	109	E13	0.74	sample	sample	112896	173320	111632	112896	132616	1.88	2.92	2.19	0.909	1.547	1.13	0.58	0.97	0.67	9861837	10349 | ABCA10 | ATP-binding cassette, sub-family A (ABC1), member 10
10	DCX	HumanDrugable Set-3_40_C_08	136	F16	0.74	sample	sample	188784	143376	112328	143376	148163	3.31	2.52	1.4	1.728	1.331	0.481	1.1	0.84	0.29	9853387	1641 | DCX | doublecortin
9	AQP6	HumanDrugable Set-3_33_D_09	161	G17	0.74	sample	sample	144464	248264	213832	213832	202187	1.68	3.08	2.32	0.753	1.625	1.212	0.48	1.02	0.72	9850624	363 | AQP6 | aquaporin 6, kidney specific
5	MYST3	HumanDrugable Set-3_20_A_09	42	B18	0.74	sample	sample	100944	114984	209432	114984	141787	1.82	2.04	3.3	0.862	1.03	1.724	0.55	0.65	1.02	9845240	7994 | MYST3 | MYST histone acetyltransferase (monocytic leukemia) 3
2	CYP4F22	HumanDrugable Set-3_8_H_02	364	P04	0.74	sample	sample	132968	87808	138112	132968	119629	2.35	1.71	3.02	1.233	0.776	1.597	0.78	0.49	0.95	9840721	126410 | CYP4F22 | cytochrome P450, family 4, subfamily F, polypeptide 22
16	ATOH1	HumanDrugable Set-3_64_G_05	322	N10	0.74	sample	sample	221000	137552	69248	137552	142600	3.68	2.32	1.36	1.878	1.214	0.441	1.19	0.76	0.26	9863237	474 | ATOH1 | atonal homolog 1 (Drosophila)
2	RAD52	HumanDrugable Set-3_6_G_06	300	M12	0.74	sample	sample	122624	102344	127488	122624	117485	2.17	2	2.79	1.116	0.997	1.481	0.71	0.63	0.88	9839884	5893 | RAD52 | RAD52 homolog (S. cerevisiae)
14	RGS5	HumanDrugable Set-3_55_E_06	227	J11	0.74	sample	sample	113504	115032	230712	115032	153083	1.77	1.94	3.55	0.824	0.956	1.827	0.52	0.6	1.08	9859515	8490 | RGS5 | regulator of G-protein signaling 5
15	CCNL1	HumanDrugable Set-3_58_D_09	162	G18	0.74	sample	sample	146776	208952	132536	146776	162755	2.05	3.24	1.76	1.034	1.695	0.816	0.66	1.07	0.48	9860689	57018 | CCNL1 | cyclin L1
1	USP24	HumanDrugable Set-3_2_A_07	14	A14	0.73	sample	sample	159072	45096	231224	159072	145131	3.16	0.993	3.85	1.66	-0.009	1.946	1.05	-0.01	1.15	9837976	23358 | USP24 | ubiquitin specific peptidase 24
18	TCF21	HumanDrugable Set-3_69_C_07	109	E13	0.73	sample	sample	161184	73624	153360	153360	129389	2.36	2.51	1.97	1.239	1.327	0.978	0.79	0.83	0.58	9865054	6943 | TCF21 | transcription factor 21
9	C5orf32	HumanDrugable Set-3_36_D_06	180	H12	0.73	sample	sample	239960	170592	180488	180488	197013	2.8	2.12	1.96	1.485	1.083	0.968	0.94	0.68	0.57	9851816	84418 | C5orf32 | chromosome 5 open reading frame 32
2	AADAC	HumanDrugable Set-3_8_C_08	136	F16	0.73	sample	sample	105864	95992	156728	105864	119528	1.87	1.87	3.43	0.904	0.905	1.779	0.57	0.57	1.06	9840499	13 | AADAC | arylacetamide deacetylase (esterase)
8	PSEN1	HumanDrugable Set-3_29_H_07	349	O13	0.73	sample	sample	60776	173544	154152	154152	129491	2.09	2.58	2.16	1.066	1.366	1.114	0.68	0.86	0.66	9849207	5663 | PSEN1 | presenilin 1
2	CCNE2	HumanDrugable Set-3_6_E_09	210	I18	0.73	sample	sample	151200	131192	76688	131192	119693	2.67	2.56	1.68	1.418	1.355	0.748	0.9	0.85	0.44	9839798	9134 | CCNE2 | cyclin E2
18	PDE1C	HumanDrugable Set-3_70_D_06	156	G12	0.73	sample	sample	170920	54640	195696	170920	140419	2.5	1.86	2.51	1.324	0.897	1.329	0.84	0.56	0.79	9865452	5137 | PDE1C | phosphodiesterase 1C, calmodulin-dependent 70kDa
17	CLPP	HumanDrugable Set-3_68_H_07	374	P14	0.73	sample	sample	115744	149640	195808	149640	153731	1.89	2.22	2.83	0.916	1.15	1.498	0.58	0.72	0.89	9864904	8192 | CLPP | ClpP caseinolytic peptidase, ATP-dependent, proteolytic subunit homolog (E. coli)
2	ABCB5	HumanDrugable Set-3_6_C_04	104	E08	0.73	sample	sample	154584	111408	88744	111408	118245	2.73	2.17	1.94	1.45	1.12	0.958	0.92	0.7	0.57	9839673	340273 | ABCB5 | ATP-binding cassette, sub-family B (MDR/TAP), member 5
11	DLG4	HumanDrugable Set-3_43_D_11	189	H21	0.73	sample	sample	131392	148496	170312	148496	150067	1.95	2.37	2.54	0.96	1.246	1.347	0.61	0.78	0.8	9854658	1742 | DLG4 | discs, large homolog 4 (Drosophila)
20	PPP1R16B	HumanDrugable Set-3_79_E_09	233	J17	0.73	sample	sample	73832	402160	176552	176552	217515	0.963	5.9	2.06	-0.055	2.561	1.041	-0.03	1.61	0.62	9868682	26051 | PPP1R16B | protein phosphatase 1, regulatory (inhibitor) subunit 16B
15	C14orf68	HumanDrugable Set-3_59_G_07	325	N13	0.73	sample	sample	172120	176144	131616	172120	159960	2.4	2.73	1.75	1.263	1.448	0.806	0.8	0.91	0.48	9861233	283600 | C14orf68 | chromosome 14 open reading frame 68
22	ERN2	HumanDrugable Set-3_86_B_08	64	C16	0.73	sample	sample	252584	204400	203272	204400	220085	2.66	2.33	1.85	1.414	1.223	0.884	0.9	0.77	0.52	9871160	10595 | ERN2 | endoplasmic reticulum to nucleus signaling 2
18	DRD1	HumanDrugable Set-3_71_B_09	89	D17	0.73	sample	sample	123272	85064	173160	123272	127165	1.81	2.9	2.22	0.853	1.536	1.153	0.54	0.97	0.68	9865670	1812 | DRD1 | dopamine receptor D1
18	ADORA1	HumanDrugable Set-3_71_B_02	75	D03	0.73	sample	sample	162520	49760	227176	162520	146485	2.38	1.7	2.92	1.251	0.762	1.545	0.8	0.48	0.92	9865635	134 | ADORA1 | adenosine A1 receptor
19	PRPH2	HumanDrugable Set-3_73_D_07	157	G13	0.73	sample	sample	145912	69000	219816	145912	144909	2.32	1.95	2.58	1.212	0.966	1.37	0.77	0.61	0.81	9866564	5961 | PRPH2 | peripherin 2 (retinal degeneration, slow)
6	STUB1	HumanDrugable Set-3_22_D_11	166	G22	0.73	sample	sample	166344	69040	123944	123944	119776	2.92	2.11	1.85	1.546	1.081	0.89	0.98	0.68	0.53	9846206	10273 | STUB1 | STIP1 homology and U-box containing protein 1
4	CFD	HumanDrugable Set-3_15_B_10	91	D19	0.73	sample	sample	136392	118976	175504	136392	143624	2.37	2.02	2.43	1.242	1.011	1.279	0.79	0.64	0.76	9843280	1675 | CFD | complement factor D (adipsin)
18	FZD2	HumanDrugable Set-3_71_H_11	381	P21	0.73	sample	sample	134000	58288	233616	134000	141968	1.96	1.99	3	0.973	0.99	1.585	0.62	0.62	0.94	9865981	2535 | FZD2 | frizzled homolog 2 (Drosophila)
5	MED15	HumanDrugable Set-3_19_B_09	89	D17	0.73	sample	sample	153144	105056	140992	140992	133064	2.76	1.87	2.22	1.464	0.9	1.154	0.93	0.57	0.68	9844887	51586 | MED15 | mediator complex subunit 15
13	DNAJA1	HumanDrugable Set-3_51_D_11	189	H21	0.73	sample	sample	140408	118464	179384	140408	146085	2.15	1.96	2.74	1.103	0.974	1.457	0.7	0.61	0.86	9857881	3301 | DNAJA1 | DnaJ (Hsp40) homolog, subfamily A, member 1
13	TRIML1	HumanDrugable Set-3_49_G_08	303	M15	0.73	sample	sample	82104	185120	198432	185120	155219	1.26	3.07	3.04	0.329	1.618	1.602	0.21	1.02	0.95	9857211	339976 | TRIML1 | tripartite motif family-like 1
16	PDCD10	HumanDrugable Set-3_64_C_11	142	F22	0.72	sample	sample	192880	139184	75168	139184	135744	3.21	2.35	1.47	1.682	1.231	0.56	1.07	0.77	0.33	9863066	11235 | PDCD10 | programmed cell death 10
12		Dux4 Qiagen	313	N01	0.72	sample	sample	178728	119912	321224	178728	206621	2.36	1.45	3.41	1.241	0.535	1.769	0.79	0.34	1.05	10185275	null
12	SLC2A2	HumanDrugable Set-3_48_H_04	368	P08	0.72	sample	sample	152352	220560	199680	199680	190864	2.01	2.67	2.12	1.01	1.414	1.083	0.64	0.89	0.64	9856839	6514 | SLC2A2 | solute carrier family 2 (facilitated glucose transporter), member 2
19	S1PR5	HumanDrugable Set-3_75_F_04	271	L07	0.72	sample	sample	119936	120496	147224	120496	129219	1.9	3.41	1.73	0.929	1.77	0.792	0.59	1.11	0.47	9867453	53637 | S1PR5 | sphingosine-1-phosphate receptor 5
10		HumanDrugable Set-3_39_G_12	335	N23	0.72	sample	sample	187160	317104	46208	187160	183491	3.28	5.56	0.574	1.715	2.476	-0.8	1.09	1.56	-0.47	9853205	null
4		HumanDrugable Set-3_13_B_06	59	C11	0.72	sample	sample	114856	160400	150648	150648	141968	1.99	2.72	2.08	0.994	1.442	1.059	0.63	0.91	0.63	9842454	null
[truncated: 5,763 more rows]
