# Supplementary material for: DUX4-induced dsRNA and MYC mRNA stabilization activate apoptotic pathways in human cell models of facioscapulohumeral dystrophy
Source: PLoS Genet. 2017 Mar 8;13(3):e1006658. doi: 10.1371/journal.pgen.1006658 (PMC5362247; doi:10.1371/journal.pgen.1006658)
Supplement: S2 Table — (XLS) [file pgen.1006658.s011.xls]

## Sheet: Sheet1
Supplemental Table 2. RD-LUCi secondary screen
plate	geneID	position	well	score	wellAnno	finalWellAnno	raw_r1_ch1	raw_r2_ch1	raw_r3_ch1	median_ch1	average_ch1	raw/PlateMedian_r1_ch1	raw/PlateMedian_r2_ch1	raw/PlateMedian_r3_ch1	normalized_r1_ch1	normalized_r2_ch1	normalized_r3_ch1	z-score_r1_ch1	z-score_r2_ch1	z-score_r3_ch1	ReporterID
1	IL1A	275	L11	2.73	sample	sample	130176	147864	147096	147096	141712	2.38	2.6	2.13	115.565	117.325	113.117	2.74	2.8	2.64	10188435
1	DCLK2	255	K15	2.08	sample	sample	86232	165496	111392	111392	121040	1.58	2.91	1.61	111.524	118.435	110.474	1.44	3.13	1.67	10188502
1	TLR5	196	I04	2.07	sample	sample	117032	111776	116456	116456	115088	2.14	1.96	1.69	114.521	114.567	110.896	2.41	1.98	1.82	10188315
1	RNFT1	82	D10	2	sample	sample	108904	113448	116040	113448	112797	1.99	1.99	1.68	113.814	114.714	110.862	2.18	2.03	1.81	10188410
1	FBXO16	110	E14	1.99	sample	sample	111528	108312	116280	111528	112040	2.04	1.9	1.68	114.048	114.257	110.882	2.25	1.89	1.82	10188479
1	SLC24A3	236	J20	1.9	sample	sample	105064	126040	99984	105064	110363	1.92	2.21	1.45	113.462	115.751	109.447	2.07	2.33	1.29	10188586
1	KCNJ12	253	K13	1.78	sample	sample	116656	94184	104752	104752	105197	2.13	1.65	1.52	114.489	112.879	109.889	2.4	1.48	1.45	10188468
1	SNED1	143	F23	1.76	sample	sample	95112	95664	122440	95664	104405	1.74	1.68	1.77	112.485	113.033	111.373	1.75	1.52	2	10188633
1	GMEB2	272	L08	1.71	sample	sample	96336	98832	113160	98832	102776	1.76	1.74	1.64	112.611	113.354	110.623	1.79	1.62	1.72	10188385
1	TEX13A	232	J16	1.64	sample	sample	102512	98776	100560	100560	100616	1.88	1.74	1.46	113.221	113.349	109.501	1.99	1.62	1.31	10188518
1	TCFL5	106	E10	1.62	sample	sample	94752	86808	118856	94752	100139	1.73	1.53	1.72	112.448	112.076	111.09	1.74	1.24	1.89	10188411
1	GDI1	113	E17	1.55	sample	sample	98456	106400	90744	98456	98533.3	1.8	1.87	1.31	112.824	114.081	108.525	1.86	1.84	0.95	10188530
1	SORT1	208	I16	1.5	sample	sample	93208	95504	100016	95504	96242.7	1.71	1.68	1.45	112.287	113.017	109.45	1.69	1.52	1.29	10188517
1	MCOLN3	38	B14	1.49	sample	sample	87720	100440	100928	100440	96362.7	1.61	1.76	1.46	111.691	113.513	109.536	1.5	1.67	1.32	10188476
1	PIK3R1	135	F15	1.45	sample	sample	85072	96920	103184	96920	95058.7	1.56	1.7	1.49	111.391	113.162	109.746	1.4	1.56	1.4	10188497
1	MAP3K6	14	A14	1.45	sample	sample	97048	100152	88648	97048	95282.7	1.78	1.76	1.28	112.683	113.485	108.303	1.81	1.66	0.87	10188475
1	GHRHR	279	L15	1.44	sample	sample	89096	88432	105232	89096	94253.3	1.63	1.55	1.52	111.844	112.258	109.933	1.54	1.29	1.47	10188503
1	PTPLB	131	F11	1.43	sample	sample	81840	98688	102984	98688	94504	1.5	1.73	1.49	111.011	113.34	109.728	1.28	1.62	1.39	10188429
1	CEBPA	202	I10	1.42	sample	sample	90728	86784	104152	90728	93888	1.66	1.52	1.51	112.022	112.073	109.835	1.6	1.24	1.43	10188415
1	ZBTB16	278	L14	1.42	sample	sample	101136	79648	101272	101136	94018.7	1.85	1.4	1.47	113.088	111.227	109.568	1.94	0.99	1.33	10188486
1	CGB	76	D04	1.41	sample	sample	97216	93304	91320	93304	93946.7	1.78	1.64	1.32	112.7	112.787	108.585	1.82	1.45	0.97	10188310
1	ANKRD60	300	M12	1.37	sample	sample	81464	92800	103352	92800	92538.7	1.49	1.63	1.5	110.965	112.734	109.761	1.26	1.44	1.4	10188453
1	GYPC	237	J21	1.36	sample	sample	102848	80448	93872	93872	92389.3	1.88	1.41	1.36	113.253	111.326	108.847	2	1.02	1.07	10188603
1	SACS	70	C22	1.35	sample	sample	95032	98136	84704	95032	92624	1.74	1.72	1.23	112.477	113.285	107.87	1.75	1.6	0.71	10188613
1	PARD6A	92	D20	1.32	sample	sample	85648	105408	85168	85648	92074.7	1.57	1.85	1.23	111.457	113.989	107.922	1.42	1.81	0.73	10188580
1	FMO4	205	I13	1.32	sample	sample	86712	86344	99312	86712	90789.3	1.59	1.52	1.44	111.578	112.023	109.382	1.46	1.22	1.27	10188466
1	NKD1	377	P17	1.31	sample	sample	85088	80576	106920	85088	90861.3	1.56	1.42	1.55	111.392	111.341	110.084	1.4	1.02	1.52	10188541
1	CYP2D6	249	K09	1.31	sample	sample	79592	86432	106256	86432	90760	1.46	1.52	1.54	110.737	112.033	110.025	1.19	1.23	1.5	10188401
1	PPP1R13B	261	K21	1.27	sample	sample	78544	90256	100632	90256	89810.7	1.44	1.59	1.46	110.607	112.46	109.508	1.15	1.35	1.31	10188604
1	PPP2R2B	153	G09	1.23	sample	sample	83984	74768	106856	83984	88536	1.54	1.31	1.55	111.264	110.604	110.078	1.36	0.8	1.52	10188397
1	CCR3	21	A21	1.22	sample	sample	73464	82224	110632	82224	88773.3	1.34	1.44	1.6	109.951	111.541	110.409	0.93	1.08	1.64	10188594
1	TRAPPC10	284	L20	1.21	sample	sample	86848	77224	99480	86848	87850.7	1.59	1.36	1.44	111.593	110.923	109.398	1.46	0.9	1.27	10188588
1	CIDEA	245	K05	1.21	sample	sample	83328	78712	101616	83328	87885.3	1.53	1.38	1.47	111.187	111.111	109.6	1.33	0.95	1.35	10188334
1	FKSG2	251	K11	1.2	sample	sample	75568	79568	109304	79568	88146.7	1.38	1.4	1.58	110.228	111.217	110.294	1.02	0.98	1.6	10188434
1	TM7SF3	382	P22	1.18	sample	sample	82608	79960	98656	82608	87074.7	1.51	1.4	1.43	111.102	111.266	109.319	1.31	1	1.24	10188626
1	HK2	229	J13	1.16	sample	sample	77256	90536	92928	90536	86906.7	1.41	1.59	1.34	110.445	112.49	108.751	1.09	1.36	1.03	10188467
1	AKR1B10	214	I22	1.15	sample	sample	86160	78376	94056	86160	86197.3	1.58	1.38	1.36	111.515	111.069	108.865	1.44	0.94	1.08	10188619
1	TERT	380	P20	1.14	sample	sample	74808	85584	98120	85584	86170.7	1.37	1.5	1.42	110.129	111.936	109.268	0.99	1.2	1.22	10188592
1	C8B	235	J19	1.13	sample	sample	79432	83120	94808	83120	85786.7	1.45	1.46	1.37	110.717	111.648	108.941	1.18	1.11	1.1	10188569
1	GRM5	281	L17	1.12	sample	sample	98968	71616	87312	87312	85965.3	1.81	1.26	1.26	112.875	110.18	108.158	1.88	0.67	0.82	10188537
1	ITPK1	52	C04	1.1	sample	sample	86104	80936	87640	86104	84893.3	1.58	1.42	1.27	111.509	111.385	108.194	1.44	1.03	0.83	10188309
1	RNF43	287	L23	1.09	sample	sample	75896	81296	97120	81296	84770.7	1.39	1.43	1.41	110.271	111.429	109.17	1.04	1.05	1.19	10188639
1	DIMT1L	230	J14	1.09	sample	sample	73224	87392	94168	87392	84928	1.34	1.54	1.36	109.919	112.142	108.877	0.92	1.26	1.08	10188484
1	TNFSF11	89	D17	1.06	sample	sample	84544	94488	75808	84544	84946.7	1.55	1.66	1.1	111.33	112.911	106.815	1.38	1.49	0.32	10188529
1	MATK	286	L22	1.03	sample	sample	80592	78304	90280	80592	83058.7	1.47	1.38	1.31	110.86	111.06	108.476	1.23	0.94	0.93	10188622
1	PPP1R14A	254	K14	1.03	sample	sample	97656	67728	85696	85696	83693.3	1.79	1.19	1.24	112.744	109.629	107.981	1.83	0.51	0.75	10188485
1	FSHB	155	G11	1.02	sample	sample	83064	93632	74856	83064	83850.7	1.52	1.64	1.08	111.156	112.822	106.695	1.32	1.46	0.28	10188430
1	TPD52L3	166	G22	1	sample	sample	78352	74896	93832	78352	82360	1.43	1.32	1.36	110.583	110.621	108.843	1.14	0.81	1.07	10188617
1	GPR182	359	O23	0.99	sample	sample	76288	77032	93064	77032	82128	1.4	1.35	1.35	110.321	110.898	108.765	1.05	0.89	1.04	10188642
1	PRKAG1	58	C10	0.99	sample	sample	57712	109520	88720	88720	85317.3	1.06	1.92	1.28	107.583	114.366	108.31	0.17	1.92	0.87	10188409
1	HECW2	137	F17	0.95	sample	sample	72176	86768	85216	85216	81386.7	1.32	1.52	1.23	109.777	112.071	107.927	0.88	1.24	0.73	10188531
1	GTF2IRD1	239	J23	0.95	sample	sample	77968	77104	87560	77968	80877.3	1.43	1.35	1.27	110.535	110.907	108.185	1.12	0.89	0.83	10188637
1	CDK3	71	C23	0.93	sample	sample	72160	80360	89592	80360	80704	1.32	1.41	1.3	109.775	111.315	108.403	0.88	1.01	0.91	10188630
1	IL22	276	L12	0.92	sample	sample	76560	69464	95352	76560	80458.7	1.4	1.22	1.38	110.356	109.879	108.996	1.07	0.58	1.12	10188452
1	HSD17B4	4	A04	0.92	sample	sample	63760	97392	83984	83984	81712	1.17	1.71	1.22	108.561	113.21	107.789	0.49	1.58	0.68	10188307
1	UROD	40	B16	0.91	sample	sample	62960	95960	85840	85840	81586.7	1.15	1.69	1.24	108.437	113.064	107.997	0.45	1.53	0.76	10188510
1	MYLK4	46	B22	0.9	sample	sample	72576	90056	78440	78440	80357.3	1.33	1.58	1.13	109.832	112.438	107.14	0.9	1.35	0.44	10188612
1	PHLDA2	334	N22	0.88	sample	sample	70168	69576	99248	70168	79664	1.28	1.22	1.44	109.501	109.895	109.376	0.79	0.59	1.26	10188624
1	RELB	141	F21	0.88	sample	sample	60208	65176	120232	65176	81872	1.1	1.15	1.74	107.998	109.251	111.2	0.31	0.4	1.93	10188599
1	AKAP7	280	L16	0.86	sample	sample	70920	73368	92504	73368	78930.7	1.3	1.29	1.34	109.605	110.418	108.707	0.82	0.75	1.02	10188520
1	CDK5	105	E09	0.86	sample	sample	70168	72472	94272	72472	78970.7	1.28	1.27	1.36	109.501	110.297	108.887	0.79	0.71	1.08	10188395
1	MFRP	258	K18	0.86	sample	sample	73920	88528	75696	75696	79381.3	1.35	1.56	1.1	110.012	112.269	106.801	0.95	1.3	0.32	10188553
1	CES1	134	F14	0.84	sample	sample	75032	79528	80792	79528	78450.7	1.37	1.4	1.17	110.158	111.212	107.42	1	0.98	0.55	10188480
1	MXD4	182	H14	0.84	sample	sample	90664	75664	70768	75664	79032	1.66	1.33	1.02	112.015	110.722	106.161	1.6	0.84	0.08	10188482
1	LRP12	118	E22	0.84	sample	sample	81168	72192	81256	81168	78205.3	1.49	1.27	1.18	110.93	110.259	107.475	1.25	0.7	0.57	10188615
1	IRS4	80	D08	0.83	sample	sample	75664	73528	84832	75664	78008	1.38	1.29	1.23	110.241	110.439	107.884	1.03	0.75	0.72	10188377
1	GAK	302	M14	0.83	sample	sample	76944	67072	89936	76944	77984	1.41	1.18	1.3	110.405	109.534	108.44	1.08	0.48	0.92	10188487
1	SH2D1A	311	M23	0.83	sample	sample	67664	71264	95928	71264	78285.3	1.24	1.25	1.39	109.144	110.131	109.053	0.68	0.66	1.14	10188640
1	TGS1	243	K03	0.78	sample	sample	90608	68784	73008	73008	77466.7	1.66	1.21	1.06	112.009	109.782	106.457	1.6	0.56	0.19	10188300
1	SCARB2	233	J17	0.78	sample	sample	85208	65136	80400	80400	76914.7	1.56	1.14	1.16	111.406	109.245	107.374	1.4	0.4	0.53	10188535
1	CXorf21	200	I08	0.77	sample	sample	76112	79128	75464	76112	76901.3	1.39	1.39	1.09	110.299	111.163	106.772	1.05	0.97	0.31	10188382
1	ST14	94	D22	0.77	sample	sample	67200	85192	79216	79216	77202.7	1.23	1.5	1.15	109.076	111.891	107.233	0.65	1.18	0.48	10188614
1	PHF20	99	E03	0.77	sample	sample	64984	77456	88464	77456	76968	1.19	1.36	1.28	108.747	110.952	108.283	0.55	0.9	0.86	10188294
1	HRH2	119	E23	0.76	sample	sample	66072	75256	88208	75256	76512	1.21	1.32	1.28	108.91	110.668	108.255	0.6	0.82	0.85	10188632
1	MAPK14	22	A22	0.76	sample	sample	57336	86848	88728	86848	77637.3	1.05	1.53	1.28	107.519	112.08	108.311	0.15	1.24	0.87	10188611
1	Negative	144	F24	0.74	Negative	Negative	82608	78064	69056	78064	76576	1.51	1.37	0.999	111.102	111.029	105.928	1.31	0.93	0	10185281
1	HRAS	262	K22	0.73	sample	sample	65272	70296	92000	70296	75856	1.19	1.23	1.33	108.791	109.996	108.655	0.56	0.62	1	10188621
1	PTK7	117	E21	0.72	sample	sample	68832	71856	85456	71856	75381.3	1.26	1.26	1.24	109.312	110.213	107.954	0.73	0.68	0.74	10188598
1	Negative	241	K01	0.71	Negative	Negative	77376	69576	78728	77376	75226.7	1.42	1.22	1.14	110.46	109.895	107.174	1.1	0.59	0.45	10185281
1	PPTC7	368	P08	0.68	sample	sample	74504	64608	84264	74504	74458.7	1.36	1.14	1.22	110.089	109.165	107.82	0.98	0.37	0.69	10188389
1	MED4	310	M22	0.68	sample	sample	68360	65256	89944	68360	74520	1.25	1.15	1.3	109.244	109.263	108.441	0.71	0.4	0.92	10188623
1	STX6	20	A20	0.67	sample	sample	58544	75240	91248	75240	75010.7	1.07	1.32	1.32	107.723	110.666	108.577	0.22	0.82	0.97	10188577
1	FOSB	26	B02	0.66	sample	sample	50376	96304	84608	84608	77096	0.922	1.69	1.22	106.249	113.099	107.859	-0.26	1.54	0.71	10188274
1	SMYD1	296	M08	0.66	sample	sample	86880	63936	72632	72632	74482.7	1.59	1.12	1.05	111.597	109.062	106.408	1.46	0.34	0.17	10188386
1	KCNE3	42	B18	0.65	sample	sample	63048	85648	75512	75512	74736	1.15	1.5	1.09	108.451	111.943	106.778	0.45	1.2	0.31	10188544
1	Negative	337	O01	0.63	Negative	Negative	77560	68920	73856	73856	73445.3	1.42	1.21	1.07	110.483	109.801	106.567	1.11	0.56	0.23	10185281
1	FN3KRP	83	D11	0.62	sample	sample	61064	71952	87064	71952	73360	1.12	1.26	1.26	108.137	110.226	108.131	0.35	0.69	0.81	10188427
1	FOXRED2	61	C13	0.61	sample	sample	55176	67760	100352	67760	74429.3	1.01	1.19	1.45	107.142	109.634	109.481	0.03	0.51	1.3	10188460
1	FZD5	138	F18	0.61	sample	sample	55912	84664	81584	81584	74053.3	1.02	1.49	1.18	107.272	111.829	107.513	0.07	1.17	0.58	10188548
1	DUSP13	112	E16	0.6	sample	sample	68248	70944	78512	70944	72568	1.25	1.25	1.14	109.228	110.087	107.148	0.7	0.65	0.45	10188513
1	UBE2V1	274	L10	0.59	sample	sample	72264	62664	82248	72264	72392	1.32	1.1	1.19	109.789	108.864	107.59	0.88	0.28	0.61	10188418
1	TACR2	9	A09	0.58	sample	sample	58280	88456	74264	74264	73666.7	1.07	1.55	1.07	107.679	112.261	106.619	0.2	1.29	0.25	10188391
1	RPP38	358	O22	0.57	sample	sample	53744	89160	78528	78528	73810.7	0.984	1.57	1.14	106.884	112.339	107.15	-0.05	1.32	0.45	10188625
1	CENPE	348	O12	0.57	sample	sample	53792	73672	91840	73672	73101.3	0.984	1.29	1.33	106.893	110.459	108.639	-0.05	0.76	0.99	10188455
1	DHRS4	215	I23	0.56	sample	sample	70288	61768	83480	70288	71845.3	1.29	1.09	1.21	109.517	108.722	107.732	0.8	0.24	0.66	10188636
1	SEZ6L2	132	F12	0.54	sample	sample	65896	69800	77992	69800	71229.3	1.21	1.23	1.13	108.884	109.926	107.085	0.59	0.6	0.42	10188446
1	CTAG1B	238	J22	0.54	sample	sample	64304	68312	81032	68312	71216	1.18	1.2	1.17	108.644	109.714	107.449	0.51	0.54	0.56	10188620
1	MMEL1	299	M11	0.53	sample	sample	58560	58376	100576	58560	72504	1.07	1.03	1.46	107.726	108.165	109.503	0.22	0.07	1.31	10188436
1	PPP1CA	116	E20	0.53	sample	sample	61696	63056	89528	63056	71426.7	1.13	1.11	1.3	108.238	108.925	108.396	0.38	0.3	0.9	10188581
1	KALRN	297	M09	0.52	sample	sample	65888	72592	74640	72592	71040	1.21	1.28	1.08	108.883	110.313	106.667	0.59	0.71	0.27	10188403
1	Negative	289	M01	0.51	Negative	Negative	79072	58080	75512	75512	70888	1.45	1.02	1.09	110.673	108.115	106.778	1.17	0.06	0.31	10185281
1	TSPAN31	256	K16	0.51	sample	sample	72784	62792	75904	72784	70493.3	1.33	1.1	1.1	109.86	108.884	106.827	0.91	0.29	0.33	10188519
1	CDK6	257	K17	0.51	sample	sample	77408	61704	72824	72824	70645.3	1.42	1.08	1.05	110.464	108.711	106.433	1.1	0.24	0.18	10188536
1	Negative	240	J24	0.5	Negative	Negative	69488	64904	76720	69488	70370.7	1.27	1.14	1.11	109.405	109.21	106.929	0.76	0.39	0.36	10185281
1	CCK	246	K06	0.5	sample	sample	64200	64296	82808	64296	70434.7	1.17	1.13	1.2	108.628	109.117	107.655	0.51	0.36	0.63	10188350
1	HERPUD1	376	P16	0.49	sample	sample	74216	64272	72296	72296	70261.3	1.36	1.13	1.05	110.051	109.113	106.364	0.97	0.36	0.16	10188524
1	EIF3C	283	L19	0.48	sample	sample	65720	72040	72544	72040	70101.3	1.2	1.27	1.05	108.858	110.238	106.397	0.58	0.69	0.17	10188571
1	RNF220	108	E12	0.46	sample	sample	62272	75184	72256	72256	69904	1.14	1.32	1.05	108.329	110.659	106.359	0.41	0.82	0.16	10188445
1	MSX2	133	F13	0.45	sample	sample	56848	62032	91032	62032	69970.7	1.04	1.09	1.32	107.435	108.764	108.555	0.13	0.25	0.96	10188463
1	SPEG	309	M21	0.44	sample	sample	64880	62576	80040	64880	69165.3	1.19	1.1	1.16	108.732	108.85	107.331	0.54	0.28	0.51	10188606
1	PLA2G7	375	P15	0.44	sample	sample	63168	60640	83576	63168	69128	1.16	1.07	1.21	108.469	108.54	107.742	0.46	0.19	0.66	10188507
1	CDC25C	207	I15	0.44	sample	sample	63392	64776	78784	64776	68984	1.16	1.14	1.14	108.504	109.19	107.181	0.47	0.38	0.46	10188500
1	RAB5A	11	A11	0.43	sample	sample	66328	75432	66392	66392	69384	1.21	1.33	0.961	108.948	110.691	105.554	0.61	0.83	-0.14	10188424
1	PPP2R3B	90	D18	0.41	sample	sample	67648	72440	66200	67648	68762.7	1.24	1.27	0.958	109.142	110.292	105.527	0.67	0.71	-0.15	10188546
1	KIF2C	332	N20	0.41	sample	sample	68016	64696	72448	68016	68386.7	1.24	1.14	1.05	109.195	109.178	106.384	0.69	0.38	0.16	10188590
1	Negative	193	I01	0.41	Negative	Negative	73040	62048	70096	70096	68394.7	1.34	1.09	1.01	109.894	108.766	106.07	0.92	0.25	0.05	10185281
1	WNK1	190	H22	0.4	sample	sample	57296	69232	79328	69232	68618.7	1.05	1.22	1.15	107.512	109.846	107.247	0.15	0.58	0.48	10188618
1	PDC	156	G12	0.4	sample	sample	74104	61168	69408	69408	68226.7	1.36	1.07	1	110.036	108.625	105.977	0.96	0.21	0.01	10188447
1	APOA5	139	F19	0.4	sample	sample	57792	60424	87816	60424	68677.3	1.06	1.06	1.27	107.596	108.505	108.213	0.18	0.18	0.84	10188565
1	OTC	331	N19	0.4	sample	sample	56872	64792	84016	64792	68560	1.04	1.14	1.22	107.439	109.193	107.792	0.13	0.38	0.68	10188573
1	Negative	97	E01	0.36	Negative	Negative	75848	64056	63544	64056	67816	1.39	1.13	0.919	110.264	109.08	105.137	1.04	0.35	-0.29	10185281
1	CGB	102	E06	0.36	sample	sample	60688	66584	75000	66584	67424	1.11	1.17	1.09	108.076	109.462	106.713	0.33	0.46	0.29	10188310
1	MLN	62	C14	0.34	sample	sample	60840	73344	67680	67680	67288	1.11	1.29	0.979	108.101	110.415	105.737	0.34	0.74	-0.07	10188477
1	TPCN2	260	K20	0.34	sample	sample	57344	63712	80352	63712	67136	1.05	1.12	1.16	107.52	109.027	107.368	0.15	0.33	0.53	10188587
1	Negative	384	P24	0.33	Negative	Negative	55448	65760	80040	65760	67082.7	1.01	1.16	1.16	107.19	109.339	107.331	0.05	0.42	0.51	10185281
1	IFNAR2	93	D21	0.32	sample	sample	62736	61992	74928	62736	66552	1.15	1.09	1.08	108.402	108.757	106.704	0.44	0.25	0.28	10188597
1	RAD51C	326	N14	0.32	sample	sample	62848	61912	74744	62848	66501.3	1.15	1.09	1.08	108.419	108.745	106.681	0.44	0.25	0.27	10188488
1	LGALS3BP	324	N12	0.32	sample	sample	57976	67176	74936	67176	66696	1.06	1.18	1.08	107.628	109.549	106.705	0.19	0.49	0.28	10188454
1	TRIM61	167	G23	0.31	sample	sample	54760	68960	76576	68960	66765.3	1	1.21	1.11	107.068	109.807	106.911	0.01	0.56	0.36	10188634
1	WTAP	64	C16	0.3	sample	sample	66632	60920	70888	66632	66146.7	1.22	1.07	1.03	108.993	108.585	106.177	0.63	0.2	0.09	10188511
1	MS4A12	54	C06	0.3	sample	sample	54456	76008	70472	70472	66978.7	0.997	1.34	1.02	107.013	110.766	106.121	-0.01	0.85	0.07	10188343
1	HTT	270	L06	0.29	sample	sample	51536	70040	78656	70040	66744	0.943	1.23	1.14	106.472	109.96	107.166	-0.18	0.61	0.45	10188351
1	Negative	288	L24	0.29	Negative	Negative	65304	60528	71568	65304	65800	1.2	1.06	1.04	108.796	108.522	106.268	0.56	0.18	0.12	10185281
1	DLG1	226	J10	0.29	sample	sample	60016	68448	69480	68448	65981.3	1.1	1.2	1.01	107.967	109.734	105.986	0.3	0.54	0.02	10188416
1	PTGER3	209	I17	0.28	sample	sample	57776	64696	75328	64696	65933.3	1.06	1.14	1.09	107.594	109.178	106.755	0.18	0.38	0.3	10188534
1	ESRRG	369	P09	0.28	sample	sample	55960	68128	73800	68128	65962.7	1.02	1.2	1.07	107.28	109.688	106.56	0.08	0.53	0.23	10188405
1	8-Mar	333	N21	0.27	sample	sample	58176	66432	72488	66432	65698.7	1.06	1.17	1.05	107.661	109.439	106.389	0.2	0.45	0.17	10188607
1	CELSR3	109	E13	0.27	sample	sample	63272	68680	65160	65160	65704	1.16	1.21	0.943	108.485	109.767	105.376	0.46	0.55	-0.21	10188462
1	TUBG2	282	L18	0.26	sample	sample	65464	63144	67472	65464	65360	1.2	1.11	0.976	108.82	108.939	105.708	0.57	0.3	-0.08	10188554
1	BPIL1	59	C11	0.26	sample	sample	56232	59208	81232	59208	65557.3	1.03	1.04	1.18	107.328	108.304	107.472	0.09	0.12	0.56	10188426
1	PIP5KL1	185	H17	0.25	sample	sample	55264	71240	70056	70056	65520	1.01	1.25	1.01	107.158	110.128	106.065	0.04	0.66	0.05	10188533
1	ASB9	45	B21	0.24	sample	sample	48576	63304	86536	63304	66138.7	0.889	1.11	1.25	105.892	108.964	108.073	-0.37	0.31	0.78	10188595
1	CFH	259	K19	0.24	sample	sample	70696	54568	69808	69808	65024	1.29	0.959	1.01	109.574	107.5	106.031	0.81	-0.12	0.03	10188570
1	EVI2A	250	K10	0.23	sample	sample	58128	56704	80024	58128	64952	1.06	0.996	1.16	107.653	107.879	107.33	0.2	-0.01	0.51	10188417
1	RPS19	285	L21	0.23	sample	sample	57280	60792	76440	60792	64837.3	1.05	1.07	1.11	107.509	108.565	106.894	0.15	0.19	0.35	10188605
1	CDKN1C	252	K12	0.23	sample	sample	59288	59432	75320	59432	64680	1.09	1.04	1.09	107.847	108.342	106.754	0.26	0.13	0.3	10188451
1	SGK196	220	J04	0.23	sample	sample	58272	52416	84856	58272	65181.3	1.07	0.921	1.23	107.678	107.104	107.887	0.2	-0.24	0.72	10188316
1	PPP1R9B	103	E07	0.2	sample	sample	51152	57504	86120	57504	64925.3	0.936	1.01	1.25	106.399	108.017	108.028	-0.21	0.03	0.77	10188361
1	QSOX1	29	B05	0.19	sample	sample	50448	61600	82128	61600	64725.3	0.923	1.08	1.19	106.263	108.695	107.576	-0.25	0.23	0.6	10188325
1	CLEC11A	227	J11	0.18	sample	sample	75848	59128	58200	59128	64392	1.39	1.04	0.842	110.264	108.291	104.302	1.04	0.11	-0.6	10188433
1	Negative	145	G01	0.18	Negative	Negative	64392	58184	68064	64392	63546.7	1.18	1.02	0.985	108.658	108.132	105.791	0.52	0.06	-0.05	10185281
1	HTR1A	222	J06	0.17	sample	sample	70704	58944	61632	61632	63760	1.29	1.04	0.892	109.575	108.26	104.847	0.81	0.1	-0.4	10188349
1	MAPK8IP2	301	M13	0.17	sample	sample	56968	65152	68760	65152	63626.7	1.04	1.14	0.995	107.456	109.247	105.887	0.13	0.4	-0.02	10188470
1	GPR37	67	C19	0.17	sample	sample	48832	75200	69896	69896	64642.7	0.894	1.32	1.01	105.943	110.661	106.043	-0.35	0.82	0.04	10188562
1	IL13	187	H19	0.17	sample	sample	77440	61472	54552	61472	64488	1.42	1.08	0.789	110.468	108.674	103.687	1.1	0.23	-0.83	10188567
1	ADK	188	H20	0.17	sample	sample	54296	70872	66664	66664	63944	0.994	1.25	0.965	106.984	110.077	105.593	-0.02	0.64	-0.13	10188584
1	CIDEB	271	L07	0.16	sample	sample	54448	50592	87832	54448	64290.7	0.996	0.889	1.27	107.012	106.754	108.215	-0.01	-0.35	0.84	10188368
1	RASSF3	350	O14	0.16	sample	sample	59488	56880	73296	59488	63221.3	1.09	0.999	1.06	107.88	107.909	106.495	0.27	0	0.21	10188489
1	TDGF1	322	N10	0.15	sample	sample	54720	54320	82000	54720	63680	1	0.954	1.19	107.06	107.455	107.561	0	-0.14	0.6	10188420
1	XRCC2	56	C08	0.15	sample	sample	51112	60368	79416	60368	63632	0.935	1.06	1.15	106.391	108.496	107.257	-0.21	0.17	0.49	10188376
1	ABAT	164	G20	0.14	sample	sample	68432	56776	63944	63944	63050.7	1.25	0.997	0.925	109.255	107.891	105.197	0.71	-0.01	-0.27	10188583
1	SERPINB8	165	G21	0.13	sample	sample	59448	65408	63872	63872	62909.3	1.09	1.15	0.924	107.874	109.286	105.186	0.27	0.41	-0.28	10188600
1	MTMR3	111	E15	0.13	sample	sample	52280	62128	74840	62128	63082.7	0.957	1.09	1.08	106.613	108.779	106.693	-0.14	0.26	0.28	10188496
1	OR3A2	68	C20	0.13	sample	sample	62176	63128	62920	62920	62741.3	1.14	1.11	0.91	108.314	108.936	105.044	0.41	0.3	-0.33	10188579
1	RAB25	77	D05	0.12	sample	sample	53800	55472	79472	55472	62914.7	0.985	0.975	1.15	106.894	107.662	107.264	-0.05	-0.08	0.49	10188327
1	GATM	342	O06	0.12	sample	sample	52160	57184	79648	57184	62997.3	0.955	1	1.15	106.59	107.962	107.285	-0.15	0.01	0.5	10188354
1	THOP1	221	J05	0.1	sample	sample	56544	56920	73096	56920	62186.7	1.03	1	1.06	107.382	107.916	106.469	0.11	0	0.2	10188333
1	PRMT6	65	C17	0.1	sample	sample	52144	75888	61592	61592	63208	0.954	1.33	0.891	106.587	110.751	104.841	-0.15	0.84	-0.4	10188528
1	MUC4	41	B17	0.09	sample	sample	54640	70880	62240	62240	62586.7	1	1.25	0.901	107.046	110.078	104.94	0	0.64	-0.37	10188527
1	LHCGR	351	O15	0.08	sample	sample	55968	52248	77776	55968	61997.3	1.02	0.918	1.13	107.282	107.072	107.059	0.08	-0.25	0.41	10188506
1	CALCB	378	P18	0.07	sample	sample	56064	51792	77640	56064	61832	1.03	0.91	1.12	107.299	106.986	107.042	0.08	-0.28	0.41	10188558
1	Negative	336	N24	0.07	Negative	Negative	62456	53432	68368	62456	61418.7	1.14	0.939	0.989	108.358	107.293	105.833	0.42	-0.19	-0.04	10185281
1	KCNA1	303	M15	0.06	sample	sample	55424	60440	68440	60440	61434.7	1.01	1.06	0.99	107.186	108.507	105.843	0.04	0.18	-0.03	10188504
1	TAPBP	159	G15	0.06	sample	sample	60776	66080	58288	60776	61714.7	1.11	1.16	0.843	108.09	109.387	104.317	0.34	0.44	-0.59	10188498
1	PDE2A	277	L13	0.06	sample	sample	61960	49992	72264	61960	61405.3	1.13	0.878	1.05	108.28	106.637	106.36	0.4	-0.38	0.16	10188469
1	XCR1	308	M20	0.04	sample	sample	59824	47520	76688	59824	61344	1.09	0.835	1.11	107.936	106.137	106.925	0.29	-0.53	0.36	10188589
1	PPM1F	345	O09	0.03	sample	sample	62256	58896	61472	61472	60874.7	1.14	1.03	0.889	108.327	108.252	104.822	0.41	0.1	-0.41	10188404
1	BIRC5	295	M07	0.03	sample	sample	57440	52008	73160	57440	60869.3	1.05	0.914	1.06	107.536	107.027	106.477	0.16	-0.27	0.2	10188369
1	DUOX2	372	P12	0.03	sample	sample	52656	60048	70040	60048	60914.7	0.964	1.05	1.01	106.683	108.443	106.063	-0.12	0.16	0.05	10188456
1	CYB561D2	213	I21	0.03	sample	sample	57616	57728	66600	57728	60648	1.05	1.01	0.964	107.567	108.055	105.584	0.17	0.04	-0.13	10188602
1	HCN3	263	K23	0.02	sample	sample	55064	45264	84368	55064	61565.3	1.01	0.795	1.22	107.122	105.658	107.832	0.02	-0.67	0.7	10188638
1	P2RX2	323	N11	0	sample	sample	55720	52224	73160	55720	60368	1.02	0.917	1.06	107.238	107.067	106.477	0.06	-0.25	0.2	10188437
1	OR51B2	34	B10	0	sample	sample	53608	57448	69712	57448	60256	0.981	1.01	1.01	106.859	108.007	106.018	-0.06	0.03	0.03	10188408
1	PPP1R2	206	I14	0	sample	sample	60064	58992	61504	60064	60186.7	1.1	1.04	0.89	107.975	108.268	104.827	0.3	0.11	-0.41	10188483
1	NPM1	60	C12	0	sample	sample	54584	54048	72024	54584	60218.7	0.999	0.95	1.04	107.036	107.406	106.328	0	-0.15	0.14	10188443
1	SIPA1	379	P19	0	sample	sample	56976	61808	61848	61808	60210.7	1.04	1.09	0.895	107.457	108.728	104.88	0.13	0.24	-0.39	10188575
1	ALDH1A3	181	H13	-0.01	sample	sample	68176	54576	58224	58224	60325.3	1.25	0.959	0.842	109.218	107.502	104.306	0.7	-0.12	-0.6	10188465
1	SNX21	223	J07	-0.01	sample	sample	49696	58600	72968	58600	60421.3	0.91	1.03	1.06	106.115	108.203	106.452	-0.3	0.09	0.19	10188366
1	NPR1	128	F08	-0.01	sample	sample	47944	54176	80376	54176	60832	0.877	0.952	1.16	105.763	107.429	107.371	-0.41	-0.15	0.53	10188379
1	GABRR1	371	P11	-0.01	sample	sample	49776	62184	69112	62184	60357.3	0.911	1.09	1	106.131	108.788	105.936	-0.29	0.26	0	10188439
1	GABRR2	328	N16	-0.01	sample	sample	57616	55288	66784	57616	59896	1.05	0.971	0.966	107.567	107.629	105.61	0.17	-0.09	-0.12	10188522
1	GMEB1	248	K08	-0.02	sample	sample	54376	58856	66344	58856	59858.7	0.995	1.03	0.96	106.999	108.246	105.547	-0.02	0.1	-0.14	10188384
1	XPA	354	O18	-0.03	sample	sample	58800	50232	70208	58800	59746.7	1.08	0.883	1.02	107.766	106.684	106.086	0.23	-0.37	0.05	10188557
1	RAPSN	160	G16	-0.03	sample	sample	48840	62688	68584	62688	60037.3	0.894	1.1	0.992	105.945	108.867	105.863	-0.35	0.28	-0.03	10188515
1	GSN	69	C21	-0.04	sample	sample	52848	60648	65304	60648	59600	0.967	1.07	0.945	106.719	108.541	105.397	-0.11	0.19	-0.2	10188596
1	FXN	146	G02	-0.06	sample	sample	39240	67744	76536	67744	61173.3	0.718	1.19	1.11	103.797	109.632	106.906	-1.05	0.51	0.36	10188279
1	GPLD1	43	B19	-0.06	sample	sample	49728	58664	69528	58664	59306.7	0.91	1.03	1.01	106.122	108.213	105.993	-0.3	0.09	0.02	10188561
1	P2RY10	129	F09	-0.07	sample	sample	48256	64400	65672	64400	59442.7	0.883	1.13	0.95	105.827	109.133	105.451	-0.39	0.36	-0.18	10188396
1	JUNB	163	G19	-0.07	sample	sample	52496	62664	62208	62208	59122.7	0.961	1.1	0.9	106.653	108.864	104.935	-0.13	0.28	-0.37	10188566
1	RNASEL	98	E02	-0.07	sample	sample	50560	59576	67128	59576	59088	0.925	1.05	0.971	106.285	108.366	105.659	-0.25	0.13	-0.1	10188277
1	H2AFV	95	D23	-0.07	sample	sample	61832	55416	59320	59320	58856	1.13	0.974	0.858	108.26	107.652	104.484	0.39	-0.08	-0.53	10188631
1	CYP4V2	231	J15	-0.08	sample	sample	65976	45944	65216	65216	59045.3	1.21	0.807	0.944	108.896	105.805	105.384	0.6	-0.63	-0.2	10188501
1	FBN2	269	L05	-0.08	sample	sample	50624	40656	91752	50624	61010.7	0.927	0.714	1.33	106.297	104.6	108.63	-0.24	-0.99	0.99	10188335
1	BCL2L11	191	H23	-0.09	sample	sample	50344	54880	71136	54880	58786.7	0.921	0.964	1.03	106.243	107.556	106.21	-0.26	-0.11	0.1	10188635
1	NEURL2	104	E08	-0.09	sample	sample	59408	48944	67240	59408	58530.7	1.09	0.86	0.973	107.867	106.428	105.675	0.26	-0.44	-0.1	10188378
1	NLGN2	195	I03	-0.09	sample	sample	56472	54920	63856	56472	58416	1.03	0.965	0.924	107.37	107.563	105.184	0.1	-0.11	-0.28	10188298
1	HES1	12	A12	-0.09	sample	sample	58376	43560	75224	58376	59053.3	1.07	0.765	1.09	107.695	105.279	106.742	0.21	-0.79	0.3	10188441
1	KCNH8	307	M19	-0.1	sample	sample	46448	52016	79528	52016	59330.7	0.85	0.914	1.15	105.452	107.028	107.27	-0.51	-0.26	0.49	10188572
1	NRG3	84	D12	-0.11	sample	sample	55416	54376	64520	55416	58104	1.01	0.955	0.934	107.184	107.465	105.282	0.04	-0.13	-0.24	10188444
1	Negative	49	C01	-0.11	Negative	Negative	58416	57736	58448	58416	58200	1.07	1.01	0.846	107.702	108.056	104.343	0.21	0.04	-0.58	10185281
1	PLK3	142	F22	-0.12	sample	sample	51728	45256	79504	51728	58829.3	0.947	0.795	1.15	106.509	105.656	107.268	-0.17	-0.67	0.49	10188616
1	Negative	192	H24	-0.14	Negative	Negative	59232	53448	60104	59232	57594.7	1.08	0.939	0.87	107.838	107.296	104.608	0.25	-0.18	-0.49	10185281
1	METTL7A	161	G17	-0.15	sample	sample	50496	57464	64648	57464	57536	0.924	1.01	0.935	106.272	108.01	105.301	-0.25	0.03	-0.23	10188532
1	Negative	96	D24	-0.17	Negative	Negative	47224	67336	59400	59400	57986.7	0.864	1.18	0.859	105.615	109.572	104.496	-0.46	0.49	-0.53	10185281
1	OR2D2	212	I20	-0.17	sample	sample	67672	53448	51784	53448	57634.7	1.24	0.939	0.749	109.145	107.296	103.192	0.68	-0.18	-1.01	10188585
1	CD300C	315	N03	-0.18	sample	sample	51160	47184	73304	51160	57216	0.936	0.829	1.06	106.4	106.067	106.496	-0.21	-0.55	0.21	10188303
1	CSNK1D	127	F07	-0.19	sample	sample	47856	56064	66848	56064	56922.7	0.876	0.985	0.967	105.745	107.767	105.619	-0.42	-0.04	-0.12	10188362
1	ROCK2	374	P14	-0.21	sample	sample	56848	42216	71624	56848	56896	1.04	0.742	1.04	107.435	104.971	106.275	0.13	-0.88	0.12	10188490
1	LYNX1	294	M06	-0.22	sample	sample	50952	53920	63944	53920	56272	0.933	0.947	0.925	106.36	107.382	105.197	-0.22	-0.16	-0.27	10188352
1	MYF5	136	F16	-0.22	sample	sample	42064	62944	66432	62944	57146.7	0.77	1.11	0.961	104.479	108.908	105.56	-0.83	0.3	-0.14	10188514
1	MED24	234	J18	-0.23	sample	sample	58600	52624	56968	56968	56064	1.07	0.925	0.824	107.733	107.143	104.099	0.22	-0.23	-0.67	10188552
1	PC	157	G13	-0.23	sample	sample	54976	56664	56608	56608	56082.7	1.01	0.996	0.819	107.106	107.872	104.039	0.02	-0.01	-0.7	10188464
1	THRA	325	N13	-0.23	sample	sample	60600	48312	59176	59176	56029.3	1.11	0.849	0.856	108.062	106.3	104.46	0.33	-0.48	-0.54	10188471
1	AFF2	47	B23	-0.23	sample	sample	49976	59912	58712	58712	56200	0.915	1.05	0.85	106.171	108.421	104.386	-0.28	0.15	-0.57	10188629
1	S1PR1	184	H16	-0.25	sample	sample	69088	49888	50520	50520	56498.7	1.26	0.876	0.731	109.348	106.616	102.957	0.74	-0.39	-1.09	10188516
1	PRPF4B	355	O19	-0.25	sample	sample	68224	38424	63544	63544	56730.7	1.25	0.675	0.919	109.225	104.043	105.137	0.7	-1.15	-0.29	10188574
1	Negative	1	A01	-0.25	Negative	Negative	48960	62616	56656	56656	56077.3	0.896	1.1	0.82	105.969	108.856	104.047	-0.35	0.28	-0.69	10185281
1	MAGT1	154	G10	-0.26	sample	sample	58120	52824	55776	55776	55573.3	1.06	0.928	0.807	107.652	107.18	103.898	0.2	-0.22	-0.75	10188413
1	HDAC11	44	B20	-0.26	sample	sample	50552	46608	69872	50552	55677.3	0.925	0.819	1.01	106.283	105.946	106.04	-0.25	-0.59	0.04	10188578
1	FGF4	201	I09	-0.27	sample	sample	49752	57816	59112	57816	55560	0.911	1.02	0.855	106.126	108.07	104.45	-0.3	0.05	-0.55	10188399
1	GDF1	10	A10	-0.27	sample	sample	47304	54648	64720	54648	55557.3	0.866	0.96	0.936	105.631	107.515	105.312	-0.46	-0.12	-0.23	10188407
1	NR3C1	383	P23	-0.27	sample	sample	45584	50872	71072	50872	55842.7	0.834	0.894	1.03	105.268	106.809	106.202	-0.57	-0.33	0.1	10188643
1	CLEC4A	304	M16	-0.27	sample	sample	48856	53920	63432	53920	55402.7	0.894	0.947	0.918	105.948	107.382	105.121	-0.35	-0.16	-0.3	10188521
1	EGLN2	335	N23	-0.29	sample	sample	51832	46064	67704	51832	55200	0.949	0.809	0.98	106.528	105.83	105.74	-0.17	-0.62	-0.07	10188641
1	MYC	122	F02	-0.29	sample	sample	49608	50240	65408	50240	55085.3	0.908	0.883	0.946	106.098	106.686	105.412	-0.31	-0.37	-0.19	10188278
1	KCNN2	8	A08	-0.3	sample	sample	27632	107192	58208	58208	64344	0.506	1.88	0.842	100.356	114.155	104.304	-2.15	1.86	-0.6	10188374
1	VRK3	349	O13	-0.31	sample	sample	53280	45960	65120	53280	54786.7	0.975	0.807	0.942	106.799	105.808	105.37	-0.08	-0.63	-0.21	10188472
1	EAF1	194	I02	-0.32	sample	sample	55608	54248	53704	54248	54520	1.02	0.953	0.777	107.218	107.442	103.538	0.06	-0.14	-0.88	10188281
1	C5AR1	114	E18	-0.32	sample	sample	46184	50456	67520	50456	54720	0.845	0.886	0.977	105.396	106.728	105.714	-0.53	-0.35	-0.08	10188547
1	APH1A	6	A06	-0.33	sample	sample	34176	62504	73776	62504	56818.7	0.625	1.1	1.07	102.441	108.838	106.557	-1.48	0.27	0.23	10188341
1	KDELR3	306	M18	-0.34	sample	sample	47768	53248	61672	53248	54229.3	0.874	0.935	0.892	105.727	107.259	104.853	-0.42	-0.2	-0.4	10188555
1	ADIPOR1	81	D09	-0.34	sample	sample	40448	49984	75392	49984	55274.7	0.74	0.878	1.09	104.095	106.635	106.763	-0.95	-0.38	0.3	10188394
1	TOB1	35	B11	-0.36	sample	sample	50064	61944	51192	51192	54400	0.916	1.09	0.741	106.188	108.75	103.083	-0.28	0.25	-1.05	10188425
1	HRH1	130	F10	-0.36	sample	sample	53352	43488	64864	53352	53901.3	0.976	0.764	0.939	106.812	105.263	105.333	-0.08	-0.79	-0.22	10188412
1	SOD3	140	F20	-0.37	sample	sample	39248	56072	68896	56072	54738.7	0.718	0.985	0.997	103.799	107.768	105.906	-1.05	-0.04	-0.01	10188582
1	LINGO4	293	M05	-0.38	sample	sample	51648	45936	63008	51648	53530.7	0.945	0.807	0.912	106.493	105.803	105.057	-0.18	-0.63	-0.32	10188336
1	KLC1	273	L09	-0.38	sample	sample	56216	43688	60712	56216	53538.7	1.03	0.768	0.878	107.325	105.308	104.704	0.09	-0.78	-0.45	10188402
1	HOXD12	329	N17	-0.39	sample	sample	50472	52544	57016	52544	53344	0.924	0.923	0.825	106.267	107.128	104.107	-0.25	-0.23	-0.67	10188539
1	CRAT	199	I07	-0.39	sample	sample	49440	54232	56312	54232	53328	0.905	0.953	0.815	106.065	107.439	103.989	-0.32	-0.14	-0.71	10188365
1	CDC20	5	A05	-0.41	sample	sample	41848	56496	62368	56496	53570.7	0.766	0.993	0.902	104.429	107.842	104.96	-0.84	-0.02	-0.36	10188324
1	GPR84	148	G04	-0.41	sample	sample	41976	45216	74856	45216	54016	0.768	0.794	1.08	104.459	105.647	106.695	-0.83	-0.68	0.28	10188313
1	ADRA2A	189	H21	-0.43	sample	sample	49208	49984	58600	49984	52597.3	0.901	0.878	0.848	106.019	106.635	104.367	-0.33	-0.38	-0.58	10188601
1	NEIL1	364	P04	-0.45	sample	sample	53576	47544	55816	53576	52312	0.981	0.835	0.808	106.853	106.142	103.905	-0.06	-0.53	-0.75	10188322
1	HJURP	63	C15	-0.46	sample	sample	50032	52648	53632	52648	52104	0.916	0.925	0.776	106.182	107.147	103.525	-0.28	-0.23	-0.89	10188494
1	TLL1	291	M03	-0.47	sample	sample	40976	52280	64408	52280	52554.7	0.75	0.918	0.932	104.222	107.078	105.266	-0.91	-0.25	-0.25	10188302
1	TMEM158	39	B15	-0.47	sample	sample	37800	47200	75168	47200	53389.3	0.692	0.829	1.09	103.43	106.07	106.734	-1.16	-0.55	0.29	10188493
1	ACSL4	186	H18	-0.49	sample	sample	58112	50528	47304	50528	51981.3	1.06	0.888	0.684	107.651	106.742	102.332	0.19	-0.35	-1.32	10188550
1	Negative	48	B24	-0.5	Negative	Negative	47120	56944	51472	51472	51845.3	0.862	1	0.745	105.593	107.92	103.134	-0.47	0	-1.03	10185281
1	KIAA0101	66	C18	-0.5	sample	sample	52208	47168	54712	52208	51362.7	0.955	0.829	0.792	106.599	106.064	103.715	-0.14	-0.55	-0.82	10188545
1	TRPC1	344	O08	-0.51	sample	sample	42072	49616	63296	49616	51661.3	0.77	0.872	0.916	104.481	106.562	105.1	-0.83	-0.4	-0.31	10188388
1	GUCY1B3	339	O03	-0.52	sample	sample	46864	50064	56480	50064	51136	0.858	0.88	0.817	105.54	106.651	104.017	-0.48	-0.38	-0.7	10188304
1	EIF3F	158	G14	-0.53	sample	sample	53480	48832	50912	50912	51074.7	0.979	0.858	0.737	106.836	106.405	103.03	-0.07	-0.45	-1.07	10188481
1	TAP1	247	K07	-0.53	sample	sample	52320	41176	59688	52320	51061.3	0.958	0.723	0.864	106.62	104.725	104.542	-0.14	-0.95	-0.51	10188367
1	RBL1	107	E11	-0.53	sample	sample	44728	53368	55256	53368	51117.3	0.819	0.938	0.8	105.082	107.281	103.809	-0.63	-0.19	-0.78	10188428
1	CCL1	228	J12	-0.54	sample	sample	43224	44056	66616	44056	51298.7	0.791	0.774	0.964	104.746	105.391	105.586	-0.74	-0.75	-0.13	10188450
1	MYL3	13	A13	-0.54	sample	sample	61640	48944	44120	48944	51568	1.13	0.86	0.638	108.229	106.428	101.669	0.38	-0.44	-1.57	10188458
1	APEH	219	J03	-0.54	sample	sample	35624	44672	78208	44672	52834.7	0.652	0.785	1.13	102.849	105.528	107.111	-1.35	-0.71	0.43	10188299
1	RAB38	149	G05	-0.55	sample	sample	45688	42632	64528	45688	50949.3	0.836	0.749	0.934	105.29	105.067	105.284	-0.57	-0.85	-0.24	10188330
1	COMP	266	L02	-0.56	sample	sample	40552	44584	68632	44584	51256	0.742	0.783	0.993	104.12	105.509	105.87	-0.94	-0.72	-0.02	10188284
1	GOSR2	101	E05	-0.57	sample	sample	45976	66072	43808	45976	51952	0.841	1.16	0.634	105.352	109.386	101.602	-0.55	0.44	-1.59	10188328
1	SLC7A14	298	M10	-0.57	sample	sample	51160	40144	60312	51160	50538.7	0.936	0.705	0.873	106.4	104.475	104.641	-0.21	-1.03	-0.48	10188419
1	HGF	31	B07	-0.57	sample	sample	38712	39448	78768	39448	52309.3	0.708	0.693	1.14	103.664	104.302	107.179	-1.09	-1.08	0.46	10188358
1	OR56B1	356	O20	-0.57	sample	sample	46944	41696	63016	46944	50552	0.859	0.733	0.912	105.556	104.848	105.058	-0.48	-0.91	-0.32	10188591
1	TRIM22	86	D14	-0.58	sample	sample	52696	43400	54576	52696	50224	0.964	0.762	0.79	106.691	105.243	103.691	-0.11	-0.8	-0.82	10188478
1	TRPV1	180	H12	-0.58	sample	sample	46968	51400	52456	51400	50274.7	0.86	0.903	0.759	105.561	106.911	103.314	-0.48	-0.3	-0.96	10188448
1	KIF12	75	D03	-0.59	sample	sample	39120	43128	71376	43128	51208	0.716	0.758	1.03	103.767	105.181	106.242	-1.06	-0.81	0.11	10188293
1	P4HA2	125	F05	-0.59	sample	sample	35784	55840	62216	55840	51280	0.655	0.981	0.9	102.893	107.727	104.937	-1.34	-0.06	-0.37	10188329
1	MED14	224	J08	-0.59	sample	sample	42312	47952	60648	47952	50304	0.774	0.842	0.878	104.537	106.226	104.694	-0.81	-0.5	-0.46	10188383
1	ALDH3A1	225	J09	-0.6	sample	sample	43888	42472	64352	43888	50237.3	0.803	0.746	0.931	104.896	105.03	105.258	-0.69	-0.86	-0.25	10188400
1	NR1D1	162	G18	-0.61	sample	sample	39064	53592	58120	53592	50258.7	0.715	0.942	0.841	103.753	107.322	104.289	-1.06	-0.18	-0.6	10188549
1	ANKMY1	27	B03	-0.62	sample	sample	39672	49264	61096	49264	50010.7	0.726	0.865	0.884	103.905	106.492	104.764	-1.01	-0.42	-0.43	10188291
1	SMC1A	318	N06	-0.65	sample	sample	50032	38136	59864	50032	49344	0.916	0.67	0.866	106.182	103.969	104.57	-0.28	-1.18	-0.5	10188353
1	PRAM1	177	H09	-0.65	sample	sample	42688	53544	51840	51840	49357.3	0.781	0.941	0.75	104.624	107.313	103.202	-0.78	-0.18	-1	10188398
1	KCNK1	353	O17	-0.66	sample	sample	47240	35416	66872	47240	49842.7	0.865	0.622	0.968	105.618	103.24	105.623	-0.46	-1.39	-0.12	10188540
1	GJB6	85	D13	-0.67	sample	sample	42864	47328	56632	47328	48941.3	0.784	0.831	0.819	104.664	106.097	104.043	-0.77	-0.54	-0.7	10188461
1	MIP	343	O07	-0.67	sample	sample	45080	40984	61040	45080	49034.7	0.825	0.72	0.883	105.159	104.679	104.755	-0.61	-0.96	-0.43	10188371
1	CAPN3	19	A19	-0.67	sample	sample	43960	43608	59112	43960	48893.3	0.805	0.766	0.855	104.912	105.29	104.45	-0.69	-0.78	-0.55	10188560
1	LPPR2	211	I19	-0.7	sample	sample	52480	44384	48448	48448	48437.3	0.96	0.78	0.701	106.65	105.464	102.559	-0.13	-0.73	-1.24	10188568
1	CACNG3	126	F06	-0.71	sample	sample	47616	46088	50688	47616	48130.7	0.871	0.81	0.733	105.696	105.836	102.989	-0.43	-0.62	-1.08	10188345
1	FLVCR1	198	I06	-0.74	sample	sample	48944	42440	51648	48944	47677.3	0.896	0.746	0.747	105.966	105.023	103.167	-0.35	-0.86	-1.02	10188348
1	ABCE1	204	I12	-0.74	sample	sample	53488	40192	49880	49880	47853.3	0.979	0.706	0.722	106.837	104.486	102.836	-0.07	-1.02	-1.14	10188449
1	GCS1	15	A15	-0.75	sample	sample	42816	48000	52256	48000	47690.7	0.784	0.843	0.756	104.653	106.236	103.278	-0.77	-0.5	-0.98	10188492
1	FOXK2	176	H08	-0.75	sample	sample	41616	49496	52208	49496	47773.3	0.762	0.87	0.755	104.374	106.539	103.269	-0.86	-0.41	-0.98	10188381
1	POLM	242	K02	-0.77	sample	sample	49208	38408	54392	49208	47336	0.901	0.675	0.787	106.019	104.039	103.659	-0.33	-1.16	-0.84	10188283
1	HMGCL	305	M17	-0.79	sample	sample	46504	39752	55040	46504	47098.7	0.851	0.698	0.796	105.464	104.378	103.772	-0.51	-1.05	-0.79	10188538
1	BEGAIN	292	M04	-0.81	sample	sample	44896	43640	51408	44896	46648	0.822	0.767	0.744	105.119	105.298	103.123	-0.62	-0.78	-1.03	10188319
1	TYMS	16	A16	-0.82	sample	sample	39664	52176	49232	49232	47024	0.726	0.917	0.712	103.903	107.058	102.711	-1.01	-0.26	-1.18	10188509
1	TRPC4AP	53	C05	-0.82	sample	sample	47224	40584	51840	47224	46549.3	0.864	0.713	0.75	105.615	104.582	103.202	-0.46	-0.99	-1	10188326
1	CCL13	367	P07	-0.82	sample	sample	39560	43120	57656	43120	46778.7	0.724	0.758	0.834	103.877	105.179	104.213	-1.02	-0.82	-0.63	10188372
1	ALDH8A1	357	O21	-0.83	sample	sample	37400	38360	66624	38360	47461.3	0.684	0.674	0.964	103.326	104.027	105.587	-1.2	-1.16	-0.13	10188608
1	MED1	151	G07	-0.83	sample	sample	43096	42784	53424	43096	46434.7	0.789	0.752	0.773	104.717	105.102	103.488	-0.75	-0.84	-0.9	10188363
1	HSD17B7	316	N04	-0.83	sample	sample	45832	36512	57552	45832	46632	0.839	0.641	0.833	105.321	103.54	104.196	-0.56	-1.3	-0.64	10188320
1	CASQ2	203	I11	-0.84	sample	sample	43840	46464	48744	46464	46349.3	0.802	0.816	0.705	104.885	105.916	102.617	-0.7	-0.6	-1.22	10188432
1	MMP16	36	B12	-0.84	sample	sample	42096	45528	51280	45528	46301.3	0.77	0.8	0.742	104.487	105.715	103.099	-0.82	-0.66	-1.04	10188442
1	CLN8	152	G08	-0.86	sample	sample	48648	38664	50912	48648	46074.7	0.89	0.679	0.737	105.906	104.104	103.03	-0.37	-1.14	-1.07	10188380
1	CTSB	346	O10	-0.87	sample	sample	41256	41416	55240	41416	45970.7	0.755	0.728	0.799	104.289	104.782	103.806	-0.89	-0.93	-0.78	10188421
1	LOC136242	91	D19	-0.87	sample	sample	37664	49024	51784	49024	46157.3	0.689	0.861	0.749	103.395	106.444	103.192	-1.18	-0.44	-1.01	10188563
1	HIP1	174	H06	-0.88	sample	sample	43040	42128	51968	43040	45712	0.788	0.74	0.752	104.704	104.95	103.226	-0.75	-0.88	-1	10188347
1	HES6	210	I18	-0.88	sample	sample	48104	44336	44936	44936	45792	0.88	0.779	0.65	105.796	105.454	101.843	-0.4	-0.73	-1.5	10188551
1	SCG3	100	E04	-0.89	sample	sample	45024	41000	50520	45024	45514.7	0.824	0.72	0.731	105.147	104.683	102.957	-0.61	-0.96	-1.09	10188311
1	BCAR1	88	D16	-0.89	sample	sample	41864	46208	48584	46208	45552	0.766	0.812	0.703	104.432	105.861	102.586	-0.84	-0.61	-1.23	10188512
1	FBXO5	150	G06	-0.9	sample	sample	29712	48184	63496	48184	47130.7	0.544	0.847	0.919	101.068	106.274	105.13	-1.92	-0.49	-0.3	10188346
1	MATN3	197	I05	-0.92	sample	sample	43760	44632	47112	44632	45168	0.801	0.784	0.682	104.867	105.519	102.293	-0.7	-0.71	-1.34	10188332
1	ERCC3	18	A18	-0.92	sample	sample	49008	44920	42280	44920	45402.7	0.897	0.789	0.612	105.979	105.583	101.264	-0.34	-0.7	-1.72	10188543
1	MAX	340	O04	-0.93	sample	sample	39648	46704	49168	46704	45173.3	0.726	0.821	0.711	103.899	105.966	102.699	-1.01	-0.58	-1.19	10188321
1	IL20	179	H11	-0.93	sample	sample	38168	43400	54016	43400	45194.7	0.699	0.762	0.782	103.525	105.243	103.593	-1.13	-0.8	-0.86	10188431
1	LGALS1	373	P13	-0.94	sample	sample	48584	31864	55792	48584	45413.3	0.889	0.56	0.807	105.893	102.198	103.901	-0.37	-1.7	-0.75	10188473
1	FZD7	338	O02	-0.97	sample	sample	38144	37784	58576	38144	44834.7	0.698	0.664	0.848	103.519	103.877	104.364	-1.14	-1.2	-0.58	10188287
1	PDIA2	175	H07	-0.97	sample	sample	50232	43376	40624	43376	44744	0.919	0.762	0.588	106.221	105.238	100.884	-0.27	-0.8	-1.85	10188364
1	BDH1	7	A07	-0.98	sample	sample	36144	47344	50504	47344	44664	0.661	0.832	0.731	102.991	106.101	102.954	-1.31	-0.54	-1.09	10188357
1	CAPN5	172	H04	-0.98	sample	sample	38752	44360	49912	44360	44341.3	0.709	0.779	0.722	103.674	105.459	102.842	-1.09	-0.73	-1.14	10188314
1	TUBAL3	317	N05	-1.01	sample	sample	42696	37320	51736	42696	43917.3	0.781	0.656	0.749	104.626	103.756	103.183	-0.78	-1.24	-1.01	10188337
1	SLC10A4	319	N07	-1.02	sample	sample	37248	43088	51280	43088	43872	0.682	0.757	0.742	103.286	105.172	103.099	-1.21	-0.82	-1.04	10188370
1	ACVR2A	327	N15	-1.02	sample	sample	38016	36800	57448	38016	44088	0.696	0.647	0.831	103.486	103.617	104.179	-1.15	-1.28	-0.65	10188505
1	STAT2	178	H10	-1.03	sample	sample	39392	42776	48632	42776	43600	0.721	0.752	0.704	103.835	105.1	102.595	-1.03	-0.84	-1.23	10188414
1	SIGLEC7	352	O16	-1.05	sample	sample	36896	35656	59072	36896	43874.7	0.675	0.626	0.855	103.193	103.306	104.444	-1.24	-1.37	-0.55	10188523
1	CYBA	268	L04	-1.08	sample	sample	45352	34856	48944	45352	43050.7	0.83	0.612	0.708	105.218	103.082	102.656	-0.59	-1.44	-1.2	10188318
1	CYP2D7P1	370	P10	-1.09	sample	sample	39544	33040	57368	39544	43317.3	0.724	0.58	0.83	103.873	102.555	104.165	-1.02	-1.6	-0.65	10188422
1	TUBA8	115	E19	-1.09	sample	sample	36992	44904	47072	44904	42989.3	0.677	0.789	0.681	103.218	105.579	102.285	-1.23	-0.7	-1.34	10188564
1	HMG20B	147	G03	-1.13	sample	sample	31600	54888	44272	44272	43586.7	0.578	0.964	0.641	101.672	107.558	101.702	-1.73	-0.11	-1.55	10188296
1	LYL1	87	D15	-1.13	sample	sample	46552	39152	41280	41280	42328	0.852	0.688	0.597	105.474	104.228	101.037	-0.51	-1.1	-1.8	10188495
1	SERPINA9	218	J02	-1.14	sample	sample	38880	39560	47864	39560	42101.3	0.712	0.695	0.693	103.707	104.33	102.444	-1.07	-1.07	-1.28	10188282
1	CHMP1A	290	M02	-1.17	sample	sample	37888	36864	50784	37888	41845.3	0.693	0.648	0.735	103.453	103.635	103.007	-1.16	-1.28	-1.08	10188285
1	TMEM108	320	N08	-1.18	sample	sample	40536	34064	50640	40536	41746.7	0.742	0.598	0.733	104.116	102.856	102.98	-0.94	-1.51	-1.09	10188387
1	RPL27	330	N18	-1.18	sample	sample	37880	36088	51016	37880	41661.3	0.693	0.634	0.738	103.451	103.425	103.05	-1.16	-1.34	-1.06	10188556
1	MSH2	341	O05	-1.25	sample	sample	38496	31096	53936	38496	41176	0.705	0.546	0.78	103.609	101.957	103.579	-1.11	-1.78	-0.87	10188338
1	LEF1	30	B06	-1.26	sample	sample	30872	40584	52048	40584	41168	0.565	0.713	0.753	101.444	104.582	103.24	-1.8	-0.99	-0.99	10188342
1	FAM57A	381	P21	-1.26	sample	sample	40240	32600	49144	40240	40661.3	0.736	0.573	0.711	104.044	102.423	102.694	-0.97	-1.64	-1.19	10188609
1	ANKH	183	H15	-1.29	sample	sample	37696	36784	45936	37696	40138.7	0.69	0.646	0.665	103.403	103.613	102.053	-1.17	-1.28	-1.43	10188499
1	PPP2R4	314	N02	-1.3	sample	sample	35848	29112	58368	35848	41109.3	0.656	0.511	0.845	102.91	101.308	104.33	-1.33	-1.97	-0.59	10188286
1	SENP5	173	H05	-1.3	sample	sample	43872	47808	31864	43872	41181.3	0.803	0.84	0.461	104.892	106.197	98.575	-0.69	-0.51	-2.7	10188331
1	SLC25A41	37	B13	-1.32	sample	sample	34936	37344	47304	37344	39861.3	0.639	0.656	0.684	102.657	103.762	102.332	-1.41	-1.24	-1.32	10188459
1	SMAD4	24	A24	-1.33	sample	sample	29264	44696	47336	44696	40432	0.536	0.785	0.685	100.919	105.533	102.338	-1.97	-0.71	-1.32	10188645
1	OR3A3	78	D06	-1.35	sample	sample	31800	40144	47600	40144	39848	0.582	0.705	0.689	101.734	104.475	102.391	-1.71	-1.03	-1.3	10188344
1	DEDD2	123	F03	-1.35	sample	sample	35696	33992	49208	35696	39632	0.653	0.597	0.712	102.868	102.835	102.707	-1.34	-1.51	-1.19	10188295
1	CHRNA7	347	O11	-1.37	sample	sample	37200	32432	48288	37200	39306.7	0.681	0.57	0.699	103.273	102.372	102.527	-1.21	-1.65	-1.25	10188438
1	FBXO46	3	A03	-1.45	sample	sample	25904	27152	72968	27152	42008	0.474	0.477	1.06	99.722	100.621	106.452	-2.36	-2.17	0.19	10188290
1	ILKAP	171	H03	-1.45	sample	sample	44656	33432	37392	37392	38493.3	0.817	0.587	0.541	105.066	102.671	100.096	-0.64	-1.56	-2.14	10188297
1	WHSC1	32	B08	-1.45	sample	sample	32520	39624	43080	39624	38408	0.595	0.696	0.623	101.954	104.346	101.442	-1.64	-1.06	-1.65	10188375
1	CD48	33	B09	-1.46	sample	sample	33136	38088	43432	38088	38218.7	0.606	0.669	0.628	102.138	103.956	101.52	-1.58	-1.18	-1.62	10188392
1	CA5BL	363	P03	-1.47	sample	sample	31288	27624	59536	31288	39482.7	0.573	0.485	0.861	101.575	100.791	104.518	-1.76	-2.12	-0.52	10188305
1	CMA1	79	D07	-1.47	sample	sample	33472	34448	46480	34448	38133.3	0.613	0.605	0.673	102.237	102.966	102.165	-1.55	-1.47	-1.38	10188360
1	ADAMTS17	362	P02	-1.48	sample	sample	32984	29104	53920	32984	38669.3	0.604	0.511	0.78	102.093	101.305	103.576	-1.59	-1.97	-0.87	10188288
1	PTPN11	267	L03	-1.48	sample	sample	35048	30720	48608	35048	38125.3	0.641	0.54	0.703	102.689	101.838	102.59	-1.4	-1.81	-1.23	10188301
1	SORL1	124	F04	-1.49	sample	sample	28432	37320	49280	37320	38344	0.52	0.656	0.713	100.636	103.756	102.721	-2.06	-1.24	-1.18	10188312
1	KIF3C	366	P06	-1.51	sample	sample	34200	29008	50992	34200	38066.7	0.626	0.51	0.738	102.448	101.272	103.045	-1.48	-1.98	-1.06	10188355
1	KALRN	321	N09	-1.51	sample	sample	31544	33216	48672	33216	37810.7	0.577	0.584	0.704	101.655	102.607	102.603	-1.74	-1.58	-1.22	10188403
1	SGK493	55	C07	-1.56	sample	sample	29368	38176	44344	38176	37296	0.537	0.671	0.642	100.954	103.979	101.717	-1.96	-1.17	-1.55	10188359
1	CDX2	244	K04	-1.57	sample	sample	34992	33984	41568	34992	36848	0.64	0.597	0.601	102.673	102.833	101.103	-1.41	-1.51	-1.77	10188317
1	NISCH	57	C09	-1.58	sample	sample	35608	29144	45960	35608	36904	0.652	0.512	0.665	102.844	101.319	102.058	-1.35	-1.97	-1.42	10188393
1	INSL4	17	A17	-1.64	sample	sample	26136	42152	42336	42152	36874.7	0.478	0.741	0.613	99.809	104.956	101.277	-2.33	-0.88	-1.71	10188526
1	USP31	365	P05	-1.76	sample	sample	28776	29776	47016	29776	35189.3	0.527	0.523	0.68	100.754	101.53	102.274	-2.03	-1.9	-1.34	10188339
1	CCRK	170	H02	-1.82	sample	sample	36128	28664	37488	36128	34093.3	0.661	0.504	0.542	102.986	101.155	100.121	-1.31	-2.01	-2.14	10188280
1	positive control	313	N01	-1.93	pos	pos	28712	27208	43816	28712	33245.3	0.525	0.478	0.634	100.732	100.641	101.604	-2.03	-2.17	-1.59	10185280
1	MED16	28	B04	-1.94	sample	sample	28864	30848	38760	30848	32824	0.528	0.542	0.561	100.784	101.879	100.438	-2.02	-1.8	-2.02	10188308
1	positive control	216	I24	-1.96	pos	pos	32552	27064	38336	32552	32650.7	0.596	0.475	0.555	101.964	100.589	100.333	-1.64	-2.18	-2.06	10185280
1	IQGAP3	51	C03	-1.99	sample	sample	33376	29816	33744	33376	32312	0.611	0.524	0.488	102.209	101.543	99.12	-1.56	-1.9	-2.5	10188292
1	LOC126520	74	D02	-2.15	sample	sample	21576	25120	50432	25120	32376	0.395	0.441	0.73	97.928	99.854	102.94	-2.93	-2.4	-1.1	10188276
1	UNG	23	A23	-2.16	sample	sample	27816	36064	29128	29128	31002.7	0.509	0.634	0.421	100.421	103.418	97.722	-2.13	-1.34	-3.02	10188628
1	SUMO3	50	C02	-2.26	sample	sample	28648	28120	32296	28648	29688	0.524	0.494	0.467	100.71	100.966	98.704	-2.04	-2.07	-2.66	10188275
1	positive control	73	D01	-2.92	pos	pos	20248	22504	30192	22504	24314.7	0.371	0.395	0.437	97.305	98.77	98.063	-3.14	-2.73	-2.89	10185280
1	RGS3	2	A02	-3.09	sample	sample	23984	28096	18544	23984	23541.3	0.439	0.494	0.268	98.966	100.958	93.429	-2.6	-2.07	-4.59	10188273
