# Supplementary material for: DUX4-induced dsRNA and MYC mRNA stabilization activate apoptotic pathways in human cell models of facioscapulohumeral dystrophy
Source: PLoS Genet. 2017 Mar 8;13(3):e1006658. doi: 10.1371/journal.pgen.1006658 (PMC5362247; doi:10.1371/journal.pgen.1006658)
Supplement: S3 Table — (XLS) [file pgen.1006658.s012.xls]

## Sheet: Sheet1
Supplemental Table 3. All Z-score 2.0+ targets from RD-DUX4i screen with RNA-seq FPKM counts
geneID	DUX4i_score	LUCi_score	Expressed?	Alt_ID	FPKM RD-DUX4i_noDOX1	FPKM RD-DUX4i_wDOX1	FPKM RD-DUX4i_noDOX2	FPKM RD-DUX4i_wDOX2	FPKM RD-DUX4i_noDOX3	FPKM RD-DUX4i_wDOX3	AVG FPKM noDOX	AVG FPKM wDOX	AVG FPKM
RGS3	4.09	-3.09	Yes	RGS3	3.22195	0.359784	2.96931	0.415698	2.57884	0.419619	2.92337	0.398367	1.66087
FOSB	3.86	0.66	Yes	FOSB	0.215175	8.52071	0.0490588	7.72733	0.214857	9.50722	0.159697	8.58509	4.37239
SUMO3	3.84	-2.26	Yes	SUMO3	24.9327	7.36273	22.2733	5.54088	24.4944	8.8639	23.9002	7.25584	15.578
LOC126520	3.8	-2.15	NA	NA	NA	NA	NA	NA	NA	NA	NA	NA	NA
RNASEL	3.71	-0.07	Yes	RNASEL	0.964878	0.420896	0.701056	0.508941	1.16175	0.677995	0.942561	0.535944	0.739253
MYC	3.69	-0.29	Yes	MYC	29.19	764.003	24.5393	674.918	35.8682	651.743	29.8658	696.888	363.377
FXN	3.67	-0.06	Yes	FXN	3.64752	0.754508	3.26707	0.607275	3.61145	0.957118	3.50868	0.772967	2.14082
CCRK	3.66	-1.82	Yes	CDK20	0.856655	0.365053	0.682617	0.383576	0.867637	0.493954	0.802303	0.414194	0.608249
EAF1	3.63	-0.32	Yes	EAF1	5.63628	19.5581	5.77866	20.2899	6.24411	17.9486	5.88635	19.2655	12.5759
SERPINA9	3.62	-1.14	No	SERPINA9	0	0	0	0	0	0	0	0	0
POLM	3.61	-0.77	Yes	POLM	0.927134	0.171876	0.735046	0.229397	0.80986	0.228804	0.824013	0.210026	0.517019
COMP	3.6	-0.56	No	COMP	0.0103187	0.0705975	0	0.0426826	0	0.0909768	0.00343956	0.0680856	0.0357626
CHMP1A	3.58	-1.17	Yes	CHMP1A	7.39427	6.53111	6.36596	6.08921	7.70536	7.07689	7.1552	6.56574	6.86047
PPP2R4	3.55	-1.3	Yes	PPP2R4	16.7512	3.46174	14.1114	2.57333	14.723	4.09851	15.1952	3.37786	9.28652
FZD7	3.51	-0.97	Yes	FZD7	49.4186	64.9208	47.6126	67.6372	49.4993	63.8683	48.8435	65.4754	57.1595
ADAMTS17	3.48	-1.48	Yes	ADAMTS17	0.448578	0.528558	0.437504	0.475477	0.578373	0.663284	0.488151	0.555773	0.521962
FBXO46	3.48	-1.45	Yes	FBXO46	5.62905	1.42638	5.2389	1.51234	5.37809	1.94626	5.41535	1.62833	3.52184
ANKMY1	3.39	-0.62	No	ANKMY1	0.596414	0.0977897	0.62161	0.104809	0.595725	0.12029	0.604583	0.10763	0.356106
IQGAP3	3.39	-1.99	Yes	IQGAP3	9.64796	1.99871	9.6046	2.07081	10.8976	2.87837	10.0501	2.31596	6.18301
KIF12	3.39	-0.59	No	KIF12	0	0	0	0.0106816	0	0	0	0.00356053	0.00178027
PHF20	3.39	0.77	Yes	PHF20	4.68426	1.17519	5.26665	1.19159	4.83699	1.69979	4.9293	1.35552	3.14241
DEDD2	3.36	-1.35	Yes	DEDD2	2.26109	2.522	2.2775	2.13401	2.28216	2.21444	2.27358	2.29015	2.28187
HMG20B	3.36	-1.13	Yes	HMG20B	7.45841	3.02902	5.77618	2.58323	6.71512	3.37694	6.6499	2.9964	4.82315
ILKAP	3.36	-1.45	Yes	ILKAP	6.57055	2.32186	7.36453	2.18853	6.75585	2.85705	6.89698	2.45582	4.6764
NLGN2	3.36	-0.09	Yes	NLGN2	9.378	2.04998	7.87347	1.32939	9.2851	1.91617	8.84552	1.76518	5.30535
APEH	3.35	-0.54	Yes	APEH	8.32698	3.02815	7.34861	3.00939	7.41635	3.37657	7.69731	3.13804	5.41768
TGS1	3.35	0.78	Yes	TGS1	9.95002	13.3986	10.2774	11.2942	10.0953	12.9996	10.1076	12.5641	11.3359
PTPN11	3.34	-1.48	Yes	PTPN11	27.898	9.33249	27.6123	7.68506	27.5826	10.124	27.6976	9.04717	18.3724
TLL1	3.34	-0.47	No	TLL1	0.119736	0.198194	0.161985	0.155774	0.22731	0.319258	0.169677	0.224409	0.197043
CD300C	3.33	-0.18	No	CD300C	0	0	0	0	0.0236744	0	0.00789145	0	0.00394573
GUCY1B3	3.32	-0.52	No	GUCY1B3	0.0591238	0.0202254	0.219124	0.0305703	0.0897938	0.0390958	0.122681	0.0299639	0.0763222
CA5BL	3.31	-1.47	NA	NA	NA	NA	NA	NA	NA	NA	NA	NA	NA
HSD17B4	3.29	0.92	Yes	HSD17B4	5.53834	1.92742	5.63791	1.96313	5.53304	2.37804	5.56976	2.08953	3.82964
MED16	3.29	-1.94	Yes	MED16	8.54657	3.20702	7.96076	3.38712	7.40781	3.81192	7.97171	3.46868	5.7202
ITPK1	3.28	1.1	Yes	ITPK1	1.43126	0.427517	1.44598	0.43341	1.35992	0.463471	1.41238	0.441466	0.926926
CGB	3.27	1.41	No	CGB3	0	0	0	0	0	0	0	0	0
SCG3	3.27	-0.89	No	SCG3	0	0.00971648	0	0	0	0	0	0.00323883	0.00161941
SORL1	3.23	-1.49	Yes	SORL1	0.718858	0.277504	0.690156	0.226499	0.991539	0.32185	0.800184	0.275284	0.537734
GPR84	3.22	-0.41	No	GPR84	0	0	0.0246301	0.10446	0	0.0278317	0.00821004	0.0440973	0.0261537
CAPN5	3.21	-0.98	Yes	CAPN5	4.92218	1.05268	3.74686	0.530841	4.97477	1.24097	4.54793	0.941495	2.74471
TLR5	3.21	2.07	No	TLR5	0	0	0	0	0.0048705	0	0.0016235	0	0.00081175
SGK196	3.19	0.23	Yes	POMK	3.72803	2.61818	5.99578	2.66801	4.2066	2.28559	4.64347	2.52393	3.5837
CDX2	3.18	-1.57	No	CDX2	0	0	0	0	0	0	0	0	0
CYBA	3.18	-1.08	Yes	CYBA	4.34509	1.37461	3.15899	0.849346	3.69689	1.71546	3.73366	1.31314	2.5234
BEGAIN	3.17	-0.81	No	BEGAIN	0.296812	0.0483501	0.274446	0.0677652	0.347598	0.0977091	0.306285	0.0712748	0.18878
HSD17B7	3.16	-0.83	Yes	HSD17B7	2.28601	0.550615	2.4263	0.834351	2.00746	0.815097	2.23993	0.733354	1.48664
MAX	3.16	-0.93	Yes	MAX	2.663	1.75706	2.17573	1.46298	2.45641	1.78695	2.43171	1.669	2.05035
NEIL1	3.16	-0.45	No	NEIL1	0.0762253	0.0395085	0.0495623	0.0310525	0.0635839	0.0330937	0.0631239	0.0345516	0.0488377
CDC20	3.15	-0.41	Yes	CDC20	86.2865	338.446	69.9242	376.613	82.3098	361.141	79.5069	358.733	219.12
QSOX1	3.15	0.19	Yes	QSOX1	8.41118	5.01917	6.22849	3.37366	7.97438	4.71691	7.53802	4.36991	5.95397
TRPC4AP	3.15	-0.82	Yes	TRPC4AP	29.6617	9.82683	28.908	9.03703	31.6969	12.8455	30.0889	10.5698	20.3293
RAB25	3.12	0.12	No	RAB25	0	0.0117182	0.0200457	0.0106271	0.00975466	0.0226514	0.00993347	0.0149989	0.0124662
GOSR2	3.11	-0.57	Yes	GOSR2	3.80295	1.35282	3.73548	1.53497	3.9749	2.00604	3.83777	1.63128	2.73453
P4HA2	3.11	-0.59	Yes	P4HA2	2.80716	0.674822	3.53149	0.881746	2.61285	0.90538	2.98383	0.820649	1.90224
RAB38	3.11	-0.55	No	RAB38	0	0.0142818	0.0244311	0	0.0118887	0	0.0121066	0.00476061	0.00843361
SENP5	3.08	-1.3	Yes	SENP5	6.05552	11.6729	7.07679	15.8237	6.51466	12.5114	6.54899	13.336	9.94249
MATN3	3.06	-0.92	No	MATN3	0.074187	0.0845944	0.0516825	0.0109597	0.090539	0.0467204	0.0721362	0.0474248	0.0597805
THOP1	3.06	0.1	Yes	THOP1	11.9995	3.13457	10.5601	2.76569	10.9967	4.1322	11.1854	3.34416	7.26477
CIDEA	3.05	1.21	No	CIDEA	0	0	0	0	0	0	0	0	0
FBN2	3.04	-0.08	Yes	FBN2	0.735398	0.395215	0.849424	0.388284	1.15147	0.754158	0.912096	0.512552	0.712324
LINGO4	3.04	-0.38	No	LINGO4	0.208593	0.0132142	0.146931	0.0359514	0.120999	0.0383146	0.158841	0.02916	0.0940005
TUBAL3	3.04	-1.01	No	TUBAL3	0	0	0	0	0	0	0	0	0
MSH2	3.03	-1.25	Yes	MSH2	18.1053	8.68806	18.3003	7.68298	18.663	10.1121	18.3562	8.82771	13.592
USP31	3.03	-1.76	Yes	USP31	2.14151	0.515627	2.77376	0.558787	2.20822	0.63313	2.37449	0.569181	1.47184
APH1A	3.02	-0.33	Yes	APH1A	16.5078	4.63897	14.9204	4.09617	16.4495	5.63118	15.9592	4.78877	10.374
LEF1	3.02	-1.26	No	LEF1	0.12885	0.0287463	0.0464428	0.0173798	0.114329	0.0339574	0.0965405	0.0266945	0.0616175
MS4A12	3.02	0.3	No	MS4A12	0	0	0	0	0	0	0	0	0
OR3A3	3.02	-1.35	No	OR3A3	0	0	0	0	0	0.0417084	0	0.0139028	0.00695139
CGB	3.01	0.36	No	CGB3	0	0	0	0	0	0	0	0	0
CACNG3	2.97	-0.71	No	CACNG3	0	0	0	0	0	0	0	0	0
FBXO5	2.97	-0.9	Yes	FBXO5	14.2238	7.41011	14.1274	5.86887	14.666	9.34273	14.3391	7.54057	10.9398
HIP1	2.96	-0.88	Yes	HIP1	4.42858	0.493793	6.02274	0.644853	5.73551	0.944958	5.39561	0.694535	3.04507
FLVCR1	2.94	-0.74	Yes	FLVCR1	2.43945	1.08449	2.07003	0.911273	2.41247	1.29687	2.30732	1.09754	1.70243
HTR1A	2.94	0.17	No	HTR1A	0	0.0244853	0	0.0222054	0	0	0	0.0155636	0.00778179
CCK	2.93	0.5	No	CCK	0	0.313153	0	0.432754	0	0.374726	0	0.373544	0.186772
HTT	2.92	0.29	Yes	HTT	3.87369	1.43521	4.75181	1.54786	3.95842	1.56095	4.19464	1.51467	2.85466
LYNX1	2.92	-0.22	No	LYNX1	0.0836631	0.02385	0.117297	0.0594805	0.0843775	0.0345766	0.0951125	0.0393024	0.0672074
SMC1A	2.92	-0.65	Yes	SMC1A	23.9324	8.74636	27.9668	9.42565	23.5274	10.0335	25.1422	9.40183	17.272
GATM	2.9	0.12	Yes	GATM	8.25779	3.53459	11.3161	5.25799	8.64473	4.30736	9.40621	4.36665	6.88643
KIF3C	2.9	-1.51	Yes	KIF3C	1.86501	0.563838	1.34981	0.53357	1.65296	0.627878	1.62259	0.575095	1.09884
BDH1	2.89	-0.98	Yes	BDH1	1.79916	0.305843	1.52254	0.196337	1.5104	0.342096	1.6107	0.281426	0.946062
HGF	2.87	-0.57	No	HGF	0.0206921	0.0117975	0.0134542	0.0178316	0.0163677	0.00380075	0.016838	0.0111433	0.0139906
SGK493	2.87	-1.56	Yes	PKDCC	0.59475	0.352236	0.75094	0.429097	0.805243	0.553845	0.716978	0.445059	0.581019
CMA1	2.86	-1.47	No	CMA1	0	0	0	0	0	0	0	0	0
PPP1R9B	2.86	0.2	Yes	PPP1R9B	14.405	1.98715	12.6679	1.43815	13.1845	2.58285	13.4191	2.00272	7.71091
CSNK1D	2.84	-0.19	Yes	CSNK1D	4.8751	2.00262	4.26192	2.19583	4.70655	2.50077	4.61452	2.23307	3.4238
MED1	2.84	-0.83	Yes	MED1	6.80735	6.26154	7.28464	7.32219	7.31499	6.49566	7.13566	6.69313	6.9144
PDIA2	2.84	-0.97	No	PDIA2	0	0.0268191	0.0152926	0.0324292	0.0148834	0.0345609	0.0100587	0.0312697	0.0206642
CRAT	2.83	-0.39	Yes	CRAT	4.75454	0.862204	4.56047	0.950818	4.01353	1.04665	4.44285	0.953225	2.69804
SNX21	2.83	-0.01	Yes	SNX21	1.75361	0.482912	1.6583	0.424971	1.70326	0.587741	1.70505	0.498541	1.1018
TAP1	2.83	-0.53	No	TAP1	0.191713	0.0407929	0.0670982	0.0237145	0.09926	0.0475139	0.119357	0.0373404	0.0783488
CIDEB	2.82	0.16	No	CIDEB	0.132325	0.0887581	0.174609	0.12074	0.140382	0.0600494	0.149105	0.0898493	0.119477
BIRC5	2.81	0.03	Yes	BIRC5	21.885	5.88715	21.8408	5.70062	21.3106	7.65199	21.6788	6.41325	14.046
SLC10A4	2.8	-1.02	Yes	SLC10A4	0.298712	0.583915	0.249717	0.683996	0.465817	0.799502	0.338082	0.689137	0.51361
MIP	2.79	-0.67	No	MIP	0.0342727	0.0260538	0.0445688	0.0236279	0.0325321	0.0125905	0.0371245	0.0207574	0.028941
CCL13	2.78	-0.82	No	CCL13	0	0	0	0.0403091	0	0	0	0.0134364	0.00671818
KCNN2	2.78	-0.3	No	KCNN2	0	0.00584719	0	0.00530275	0	0	0	0.00371665	0.00185832
WHSC1	2.78	-1.45	Yes	WHSC1	3.91345	0.630512	4.65086	0.682618	3.89983	0.94243	4.15471	0.751853	2.45328
XRCC2	2.77	0.15	Yes	XRCC2	7.27466	1.94731	8.44866	1.53658	7.15497	2.46206	7.6261	1.98198	4.80404
IRS4	2.76	0.83	No	IRS4	0	0	0	0	0	0	0	0	0
NEURL2	2.76	-0.09	No	NEURL2	0.194292	0.0246165	0.29477	0.0669731	0.225407	0.118959	0.238156	0.070183	0.15417
NPR1	2.76	-0.01	No	NPR1	0.00723084	0.0659619	0	0.0224325	0	0.0239071	0.00241028	0.0374338	0.0199221
CLN8	2.75	-0.86	Yes	CLN8	1.84916	0.918165	2.31032	0.936756	1.85301	0.954479	2.00416	0.936467	1.47032
FOXK2	2.75	-0.75	Yes	FOXK2	4.37964	1.04871	4.95199	1.08881	4.75325	1.41203	4.69496	1.18318	2.93907
CXorf21	2.74	0.77	No	CXorf21	0	0	0	0	0	0	0	0	0
MED14	2.74	-0.59	Yes	MED14	5.89153	2.58169	7.06548	2.68099	6.53443	3.07911	6.49715	2.7806	4.63887
GMEB1	2.73	-0.02	Yes	GMEB1	2.41395	0.783067	2.65068	0.692938	2.24	1.16048	2.43488	0.878829	1.65685
GMEB2	2.73	1.71	Yes	GMEB2	5.46156	1.71489	5.79764	1.32602	5.51477	2.15467	5.59132	1.73186	3.66159
SMYD1	2.73	0.66	Yes	SMYD1	7.25631	0.764595	12.2183	2.25184	9.35176	1.47065	9.60879	1.49569	5.55224
TMEM108	2.73	-1.18	Yes	TMEM108	1.5412	0.523151	1.70947	0.732966	1.63504	0.75087	1.62857	0.668995	1.14878
TRPC1	2.73	-0.51	Yes	TRPC1	0.716572	0.17909	1.04832	0.218244	1.20196	0.232591	0.988952	0.209975	0.599463
PPTC7	2.72	0.68	Yes	PPTC7	5.517	11.0165	4.77047	9.54167	5.60653	10.0493	5.298	10.2025	7.75023
TACR2	2.72	0.58	No	TACR2	0	0	0.016071	0.00851995	0.015641	0	0.0105707	0.00283998	0.00670532
CD48	2.71	-1.46	No	CD48	0	0	0	0.0098884	0.00907658	0.0105384	0.00302553	0.00680894	0.00491723
NISCH	2.71	-1.58	Yes	NISCH	8.10354	2.52296	8.34316	2.59407	9.07024	3.01758	8.50564	2.71154	5.60859
ADIPOR1	2.7	-0.34	Yes	ADIPOR1	24.1892	13.7868	25.8787	13.9511	25.2621	14.8506	25.11	14.1962	19.6531
CDK5	2.7	0.86	Yes	CDK5	8.45346	2.0754	7.04709	1.82547	7.2644	2.47714	7.58832	2.126	4.85716
P2RY10	2.7	-0.07	No	P2RY10	0	0	0	0	0	0	0	0	0
PPP2R2B	2.7	1.23	No	PPP2R2B	0	0	0	0	0	0	0	0	0
PRAM1	2.7	-0.65	No	PRAM1	0	0.0183322	0.02352	0.00831265	0.0152604	0.00885907	0.0129268	0.0118347	0.0123807
FGF4	2.69	-0.27	No	FGF4	0	0.0472707	0	0	0	0.0114218	0	0.0195642	0.00978209
ALDH3A1	2.68	-0.6	No	ALDH3A1	0	0	0	0.0051879	0	0	0	0.0017293	0.00086465
CYP2D6	2.68	1.31	No	CYP2D6	0.0800925	0.0332103	0.0923179	0.0338828	0.100215	0.0401223	0.090875	0.0357385	0.0633067
KLC1	2.68	-0.38	Yes	KLC1	5.59204	1.77011	6.46561	2.0323	5.54588	2.08568	5.86784	1.9627	3.91527
KALRN	2.66	0.52	No	KALRN	0.161962	0.0509063	0.143788	0.0622709	0.167534	0.06522	0.157761	0.0594657	0.108613
KALRN	2.65	-1.51	No	KALRN	0.161962	0.0509063	0.143788	0.0622709	0.167534	0.06522	0.157761	0.0594657	0.108613
PPM1F	2.65	0.03	Yes	PPM1F	6.64257	1.36328	6.92705	1.47274	6.30771	1.86203	6.62578	1.56602	4.0959
ESRRG	2.64	0.28	No	ESRRG	0	0	0	0.00162361	0	0	0	0.000541202	0.000270601
GDF1	2.64	-0.27	No	GDF1	0.917957	0.158227	0.614214	0.198685	0.800414	0.282327	0.777528	0.21308	0.495304
OR51B2	2.64	0	No	OR51B2	0	0	0	0	0	0.0213555	0	0.00711849	0.00355925
PRKAG1	2.63	0.99	Yes	PRKAG1	3.24892	0.897022	2.82729	0.927388	2.81884	1.09239	2.96502	0.972266	1.96864
RNFT1	2.63	2	Yes	RNFT1	1.4886	0.439623	1.36829	0.359928	1.16903	0.436699	1.34198	0.412083	0.877029
TCFL5	2.63	1.62	Yes	TCFL5	3.94496	0.845072	4.11445	1.22622	4.15587	1.25656	4.07176	1.10928	2.59052
HRH1	2.61	-0.36	No	HRH1	0.0926782	0.0313125	0.0401734	0.0496946	0.0553894	0.0264807	0.062747	0.0358293	0.0492881
MAGT1	2.61	-0.26	Yes	MAGT1	11.3997	5.96576	12.1827	5.6834	11.3811	6.17257	11.6545	5.94058	8.79754
STAT2	2.61	-1.03	Yes	STAT2	6.17962	1.57324	5.46167	1.70251	6.65081	2.10831	6.09737	1.79469	3.94603
CEBPA	2.6	1.42	Yes	CEBPA	1.40255	0.74073	0.863949	0.625957	1.14913	1.0576	1.13854	0.808097	0.97332
DLG1	2.6	0.29	Yes	DLG1	3.70701	2.22371	3.7659	1.96821	3.63733	2.10189	3.70342	2.09794	2.90068
EVI2A	2.6	0.23	No	EVI2A	0.116344	0	0.0486305	0.0171875	0.0473292	0	0.0707678	0.00572916	0.0382485
UBE2V1	2.6	0.59	Yes	UBE2V1	1.32993	1.02955	1.03133	0.979954	1.23151	1.14298	1.19759	1.05083	1.12421
SLC7A14	2.59	-0.57	No	SLC7A14	0.00377562	0.0172211	0	0.0117132	0	0.00832214	0.00125854	0.0124188	0.00683869
TDGF1	2.59	0.15	No	TDGF1	0	0	0	0	0	0	0	0	0
CTSB	2.58	-0.87	Yes	CTSB	10.7169	5.15687	5.61353	2.31226	7.82526	4.11837	8.0519	3.8625	5.9572
CYP2D7P1	2.58	-1.09	No	CYP2D7	0.073388	0.0125525	0.0501034	0.0113837	0.08011	0.0323521	0.0678672	0.0187628	0.043315
RAB5A	2.58	0.43	Yes	RAB5A	4.1727	3.8052	3.75123	3.21053	4.66469	3.8912	4.19621	3.63564	3.91592
TOB1	2.58	-0.36	Yes	TOB1	3.9754	3.01225	2.80304	2.43813	3.39779	2.96825	3.39208	2.80621	3.09914
BPIL1	2.57	0.26	No	BPIFB2	0	0	0	0	0	0	0	0	0
FN3KRP	2.56	0.62	Yes	FN3KRP	5.66861	1.11892	5.34675	1.35857	5.41151	1.91263	5.47562	1.46337	3.4695
RBL1	2.56	-0.53	Yes	RBL1	8.39258	1.62457	10.1296	1.32473	9.48347	2.11772	9.3352	1.68901	5.51211
PTPLB	2.55	1.43	Yes	HACD2	15.4556	4.15424	16.2029	3.61397	16.6004	5.78957	16.0863	4.51926	10.3028
FSHB	2.54	1.02	No	FSHB	0	0.0187971	0	0.00852344	0	0.0272512	0	0.0181906	0.00909529
IL20	2.54	-0.93	No	IL20	0	0	0	0	0	0	0	0	0
CASQ2	2.53	-0.84	No	CASQ2	0	0	0.157607	0.125331	0.0383472	0.0742055	0.0653179	0.0665122	0.0659151
CLEC11A	2.53	0.18	Yes	CLEC11A	1.16184	0.236577	0.795907	0.214548	0.945285	0.411573	0.967676	0.287566	0.627621
FKSG2	2.53	1.2	NA	NA	NA	NA	NA	NA	NA	NA	NA	NA	NA
IL1A	2.53	2.73	No	IL1A	0	0.0413486	0.0707327	0.0374985	0.0688399	0.0399635	0.0465242	0.0396035	0.0430639
MMEL1	2.53	0.53	No	MMEL1	0.00359671	0	0.00350791	0	0	0	0.00236821	0	0.0011841
P2RX2	2.53	0	No	P2RX2	0.0535848	0.0611021	0.00871032	0.0461773	0.0254317	0.0295276	0.0292423	0.0456023	0.0374223
CHRNA7	2.52	-1.37	Yes	CHRNA7	0.766753	1.79899	0.974912	1.76848	1.00217	1.81836	0.914612	1.79528	1.35494
GABRR1	2.52	-0.01	No	GABRR1	0.0120151	0	0.0117185	0	0.00570246	0.0198626	0.00981202	0.00662087	0.00821645
HES1	2.52	-0.09	Yes	HES1	2.43089	5.21872	2.10744	5.02762	2.44986	6.08576	2.3294	5.44403	3.88672
MMP16	2.51	-0.84	No	MMP16	0.673108	0.139878	0.895773	0.120348	0.671765	0.17679	0.746882	0.145672	0.446277
NPM1	2.51	0	Yes	NPM1	206.104	263.099	177.256	251.8	201.021	263.683	194.793	259.528	227.16
NRG3	2.51	-0.11	No	NRG3	0.00438	0.00499445	0	0.00452941	0	0.00482715	0.00146	0.00478367	0.00312183
RNF220	2.51	0.46	Yes	RNF220	4.22556	0.979538	3.93854	0.868959	4.13797	1.35078	4.10069	1.06643	2.58356
SEZ6L2	2.51	0.54	Yes	SEZ6L2	1.10658	0.612882	0.524211	0.346567	1.05038	0.425099	0.893722	0.461516	0.677619
PDC	2.5	0.4	No	PDC	0	0	0.0499065	0	0.048571	0.0187979	0.0328258	0.00626596	0.0195459
TRPV1	2.5	-0.58	Yes	TRPV1	1.13645	0.125915	1.73663	0.142738	1.34077	0.28903	1.40461	0.185895	0.795254
ABCE1	2.49	-0.74	Yes	ABCE1	21.7874	10.6371	22.9673	10.8019	24.0073	13.4976	22.9207	11.6455	17.2831
CCL1	2.49	-0.54	No	CCL1	0	0	0	0.0603178	0	0.0642828	0	0.0415335	0.0207668
CDKN1C	2.49	0.23	Yes	CDKN1C	0.151103	6.79227	0.314136	9.29732	0.16985	8.77344	0.211696	8.28768	4.24969
IL22	2.49	0.92	No	IL22	0	0	0	0	0	0	0	0	0
ANKRD60	2.48	1.37	No	ANKRD60	0	0	0	0	0	0	0	0	0
LGALS3BP	2.48	0.32	Yes	LGALS3BP	1.62325	0.575858	1.35156	0.565758	1.96881	0.848103	1.64788	0.66324	1.15556
CENPE	2.47	0.57	Yes	CENPE	9.02079	4.67976	9.8004	4.02175	9.58596	4.64144	9.46905	4.44765	6.95835
DUOX2	2.47	0.03	No	DUOX2	0.00822433	0.0250083	0.0160426	0.0255147	0.0130111	0.0453198	0.012426	0.0319476	0.0221868
MYL3	2.47	-0.54	No	MYL3	0	0	0.0191195	0.0608165	0	0	0.00637317	0.0202722	0.0133227
SLC25A41	2.47	-1.32	No	SLC25A41	0.0335733	0.133991	0.0327444	0.260389	0.0159341	0.0555011	0.0274173	0.14996	0.0886888
FOXRED2	2.46	0.61	Yes	FOXRED2	6.88723	1.64414	6.80121	1.43683	7.08846	2.17516	6.92563	1.75204	4.33884
GJB6	2.46	-0.67	No	GJB6	0	0	0	0	0	0	0	0	0
CELSR3	2.45	0.27	No	CELSR3	0.599269	0.198143	0.571438	0.283362	0.680909	0.289713	0.617205	0.257073	0.437139
MSX2	2.45	0.45	Yes	MSX2	1.26809	7.19085	0.623963	4.8319	1.31213	6.10641	1.06806	6.04306	3.55556
PC	2.45	-0.23	Yes	PC	6.44522	1.52172	7.91614	1.91115	6.76124	2.05534	7.04087	1.8294	4.43513
ALDH1A3	2.44	-0.01	Yes	ALDH1A3	1.16937	0.351319	1.18148	0.325848	2.28643	0.540194	1.54576	0.405787	0.975772
FMO4	2.44	1.32	No	FMO4	0.0669884	0.025462	0.0435564	0.0230912	0.116575	0.0246091	0.0757066	0.0243874	0.050047
HK2	2.44	1.16	Yes	HK2	17.5938	116.979	14.7037	142.436	17.0272	96.9772	16.4416	118.798	67.6195
KCNJ12	2.44	1.78	No	KCNJ12	0.715939	0.0967557	0.393097	0.0877465	0.840664	0.169495	0.6499	0.117999	0.38395
PDE2A	2.44	0.06	No	PDE2A	0.0386484	0.00944362	0.0457716	0.0085643	0.0550283	0.0334667	0.0464827	0.0171582	0.0318205
MAPK8IP2	2.43	0.17	No	MAPK8IP2	0.0509398	0.477596	0.0828037	0.626277	0.0429802	0.598829	0.0589079	0.567567	0.313238
THRA	2.42	-0.23	Yes	THRA	2.03446	0.296833	2.39045	0.347882	2.19724	0.37075	2.20738	0.338489	1.27294
VRK3	2.42	-0.31	Yes	VRK3	1.64365	0.458994	1.45766	0.412402	1.56725	0.542201	1.55619	0.471199	1.01369
LGALS1	2.41	-0.94	Yes	LGALS1	149.054	53.5771	85.4076	29.2644	109.7	49.6064	114.72	44.1493	79.4349
MAP3K6	2.41	1.45	Yes	MAP3K6	2.56995	0.368312	2.44715	0.314654	3.10594	0.639722	2.70768	0.440896	1.57429
MCOLN3	2.41	1.49	Yes	MCOLN3	2.54538	1.14602	2.73517	1.34289	2.58986	1.23324	2.62347	1.24072	1.93209
MLN	2.41	0.34	No	MLN	0	0	0	0.0413899	0	0	0	0.0137966	0.00689831
TRIM22	2.41	-0.58	No	TRIM22	0.00904809	0	0	0	0.00429428	0	0.00444746	0	0.00222373
FBXO16	2.4	1.99	No	FBXO16	0.0404767	0.0230776	0.0592162	0.0418575	0.124868	0.0334567	0.0748538	0.0327973	0.0538255
CES1	2.39	0.84	No	CES1	0.00388367	0	0	0	0.00368643	0	0.00252337	0	0.00126168
EIF3F	2.39	-0.53	Yes	EIF3F	12.7049	10.5417	12.0404	10.3398	12.6774	11.1505	12.4742	10.6774	11.5758
MXD4	2.39	0.84	Yes	MXD4	2.23891	1.04802	1.67809	0.990977	1.67039	0.998512	1.86246	1.0125	1.43748
PPP1R2	2.39	0	Yes	PPP1R2	4.10301	11.5734	3.40227	11.2688	4.19422	10.2459	3.89983	11.0294	7.4646
DIMT1L	2.38	1.09	Yes	DIMT1	10.1173	8.0944	8.7444	7.13657	10.5794	9.95357	9.81372	8.39485	9.10428
PPP1R14A	2.38	1.03	No	PPP1R14A	0.0983042	0.0186825	0.0319591	0	0.0622078	0.0180567	0.064157	0.0122464	0.0382017
ZBTB16	2.38	1.42	No	ZBTB16	0	0	0	0	0	0	0	0	0
GAK	2.37	0.83	Yes	GAK	2.12043	0.899374	1.91099	0.858559	2.12149	1.11447	2.05097	0.957466	1.50422
RAD51C	2.37	0.32	Yes	RAD51C	1.67776	0.734896	2.00528	0.666468	1.87183	0.710278	1.85162	0.703881	1.27775
RASSF3	2.37	0.16	Yes	RASSF3	12.6672	3.02891	13.8819	4.00918	12.0967	4.02736	12.882	3.68848	8.28522
ROCK2	2.36	-0.21	Yes	ROCK2	5.99994	1.88783	5.97557	2.02759	6.01927	2.20416	5.99826	2.03986	4.01906
GCS1	2.35	-0.75	Yes	MOGS	5.44984	0.96162	4.52372	0.911424	4.57721	1.34869	4.85026	1.07391	2.96208
TMEM158	2.35	-0.47	Yes	TMEM158	8.60059	9.44658	1.93259	4.99196	3.72173	7.03927	4.75164	7.15927	5.95545
HJURP	2.34	-0.46	Yes	HJURP	18.0948	6.20492	18.3563	5.00134	20.206	7.94792	18.8857	6.38473	12.6352
LYL1	2.34	-1.13	No	LYL1	0.0485404	0	0	0.0501962	0.0307168	0.017832	0.0264191	0.0226761	0.0245476
MTMR3	2.34	0.13	Yes	MTMR3	2.35048	1.40091	2.6673	1.30952	2.40192	1.40785	2.47323	1.37276	1.923
PIK3R1	2.33	1.45	Yes	PIK3R1	1.27927	0.668485	1.31571	0.9488	1.4915	1.07842	1.36216	0.898569	1.13036
TAPBP	2.33	0.06	Yes	TAPBP	1.03771	0.264758	0.930339	0.227104	0.95	0.353811	0.972683	0.281891	0.627287
ANKH	2.32	-1.29	No	ANKH	0.390453	0.126585	0.698159	0.249389	0.392425	0.198282	0.493679	0.191419	0.342549
CDC25C	2.32	0.44	Yes	CDC25C	2.92512	0.878996	3.34965	0.761564	3.76306	1.19847	3.34594	0.946345	2.14614
CYP4V2	2.31	-0.08	No	CYP4V2	0.627322	0.116524	0.573076	0.137963	0.590073	0.162674	0.596824	0.139054	0.367939
DCLK2	2.31	2.08	No	DCLK2	0.11053	0.466332	0.102411	0.880112	0.157375	0.535981	0.123439	0.627475	0.375457
GHRHR	2.31	1.44	No	GHRHR	0	0	0	0	0	0	0	0	0
KCNA1	2.31	0.06	No	KCNA1	0	0.0705278	0	0.086804	0.00419355	0.0389516	0.00139785	0.0654278	0.0334128
ACVR2A	2.3	-1.02	Yes	ACVR2A	1.07812	0.92029	1.52379	1.16844	1.33558	1.11099	1.3125	1.06657	1.18954
LHCGR	2.3	0.08	No	LHCGR	0	0	0	0	0	0	0	0	0
PLA2G7	2.3	0.44	No	PLA2G7	0	0	0	0	0	0	0	0	0
TYMS	2.3	-0.82	Yes	TYMS	31.0459	9.56151	35.1547	8.20553	32.8632	11.4945	33.0213	9.75383	21.3876
UROD	2.3	0.91	Yes	UROD	8.91815	5.03909	8.35179	4.79471	9.35808	6.18566	8.87601	5.33982	7.10791
WTAP	2.3	0.3	Yes	WTAP	12.6606	7.66445	13.1032	6.93402	13.6107	8.19404	13.1248	7.5975	10.3612
BCAR1	2.29	-0.89	Yes	BCAR1	3.37355	0.48572	2.30161	0.284369	3.0265	0.726953	2.90056	0.499014	1.69978
DUSP13	2.29	0.6	Yes	DUSP13	2.66065	0.59256	2.43278	0.564255	2.62911	0.65289	2.57418	0.603235	1.58871
MYF5	2.29	-0.22	No	MYF5	0	0	0	0	0	0	0	0	0
RAPSN	2.29	-0.03	Yes	RAPSN	35.3995	8.56048	36.8582	10.1336	35.4305	12.7523	35.8961	10.4821	23.1891
S1PR1	2.29	-0.25	No	S1PR1	0.0377032	0.0322443	0	0.126715	0	0.0934927	0.0125677	0.0841508	0.0483593
SORT1	2.29	1.5	Yes	SORT1	2.91664	0.55483	6.26146	2.19381	4.09075	0.983625	4.42295	1.24409	2.83352
TEX13A	2.29	1.64	No	TEX13A	0	0	0	0	0	0	0	0	0
TSPAN31	2.29	0.51	Yes	TSPAN31	1.20675	0.646702	1.2292	0.772207	1.17238	0.760463	1.20277	0.726457	0.964615
AKAP7	2.28	0.86	No	AKAP7	0.231935	0.0501586	0.25741	0.028947	0.258114	0.0572926	0.249153	0.0454661	0.14731
CLEC4A	2.28	-0.27	No	CLEC4A	0.105188	0.279872	0.085493	0.0181294	0.0499231	0.231854	0.0802015	0.176618	0.12841
GABRR2	2.28	-0.01	No	GABRR2	0.0133681	0.0152434	0.013038	0	0.0507566	0.0147328	0.0257209	0.00999208	0.0178565
SIGLEC7	2.28	-1.05	No	SIGLEC7	0	0	0	0	0	0	0	0	0
HERPUD1	2.27	0.49	Yes	HERPUD1	3.4094	3.1617	4.31876	3.42694	3.40546	3.48381	3.7112	3.35748	3.53434
INSL4	2.27	-1.64	No	INSL4	0	0	0	0	0	0	0	0	0
MUC4	2.27	0.09	No	MUC4	0.000572925	0.0444243	0.00614659	0.0841306	0.0038068	0.0328336	0.00350877	0.0537962	0.0286525
PRMT6	2.27	0.1	Yes	PRMT6	22.6686	5.39996	24.4256	5.54193	24.8993	7.4605	23.9978	6.13413	15.066
TNFSF11	2.27	1.06	No	TNFSF11	0	0.0471454	0	0.0712594	0	0.0911323	0	0.0698457	0.0349229
GDI1	2.26	1.55	Yes	GDI1	7.82663	5.69995	6.6904	5.28898	7.1786	5.77615	7.23188	5.58836	6.41012
HECW2	2.26	0.95	No	HECW2	0.0439782	0.0206491	0.00504617	0	0.0319224	0.0142553	0.0269823	0.0116348	0.0193085
METTL7A	2.26	-0.15	No	METTL7A	0.0170005	0.0193854	0.0928523	0.0527412	0.0677757	0.0262305	0.0592095	0.0327857	0.0459976
PIP5KL1	2.25	0.25	No	PIP5KL1	0.0803016	0.053414	0.0783192	0.0415204	0.101631	0.0147499	0.0867506	0.0365615	0.061656
PTGER3	2.25	0.28	Yes	PTGER3	0.00596268	2.23692	0	2.7624	0.0169796	2.06999	0.00764741	2.35644	1.18204
SCARB2	2.25	0.78	Yes	SCARB2	18.4784	5.37158	20.4944	5.39335	19.3817	6.52045	19.4515	5.76179	12.6067
CDK6	2.24	0.51	Yes	CDK6	65.2796	18.2017	89.0911	21.9534	72.5915	24.5931	75.654	21.5828	48.6184
GRM5	2.24	1.12	No	GRM5	0	0	0	0	0	0	0	0	0
HMGCL	2.24	-0.79	Yes	HMGCL	1.31773	0.276793	1.29486	0.276635	1.61759	0.524123	1.41006	0.359183	0.884621
HOXD12	2.24	-0.39	No	HOXD12	0	0	0	0	0	0	0	0	0
KCNK1	2.24	-0.66	No	KCNK1	0.00701684	0.160024	0	0.0435372	0.0199814	0.224262	0.00899942	0.142608	0.0758037
NKD1	2.24	1.31	No	NKD1	0.0950991	0.246455	0.0801034	0.32185	0.209261	0.414467	0.128154	0.327591	0.227873
ERCC3	2.23	-0.92	Yes	ERCC3	6.65051	1.94016	6.36066	2.05341	7.15804	3.06542	6.72307	2.353	4.53803
KCNE3	2.23	0.65	Yes	KCNE3	0	2.10183	0	4.18747	0.00688833	1.84748	0.00229611	2.71226	1.35728
KIAA0101	2.23	-0.5	Yes	KIAA0101	20.1524	6.36521	16.5059	6.19446	18.1747	9.59292	18.2777	7.3842	12.8309
PPP2R3B	2.23	0.41	No	PPP2R3B	0.223906	0.0493225	0.25312	0.0824436	0.194823	0.0504745	0.22395	0.0607469	0.142348
C5AR1	2.22	-0.32	No	C5AR1	0.0167239	0.0190701	0	0.0172944	0.0476238	0.0921564	0.0214492	0.0428403	0.0321448
FZD5	2.22	0.61	Yes	FZD5	1.38553	0.209303	1.66317	0.244922	1.36575	0.417635	1.47148	0.29062	0.881051
NR1D1	2.22	-0.61	Yes	NR1D1	2.84983	5.6188	1.69781	3.54226	2.54519	5.05926	2.36427	4.74011	3.55219
ACSL4	2.21	-0.49	Yes	ACSL4	9.64327	6.58677	9.01156	5.56057	9.39245	6.86834	9.34909	6.33856	7.84383
HES6	2.21	-0.88	Yes	HES6	2.95974	4.26212	5.03576	8.14125	3.98174	6.45784	3.99241	6.28707	5.13974
MED24	2.21	-0.23	Yes	MED24	4.49283	1.18693	4.51648	1.27417	4.49672	1.7581	4.50201	1.4064	2.95421
MFRP	2.21	0.86	No	MFRP	0	0.00656369	0	0.00595253	0	0	0	0.00417207	0.00208604
TUBG2	2.2	0.26	Yes	TUBG2	7.07812	1.97922	6.37573	1.91148	6.96471	2.23588	6.80619	2.04219	4.42419
KDELR3	2.19	-0.34	Yes	KDELR3	2.6597	0.451035	2.19496	0.465458	2.64115	0.826757	2.4986	0.581083	1.53984
RPL27	2.19	-1.18	Yes	RPL27	110.923	50.8008	95.7602	48.1611	101.901	60.0787	102.861	53.0135	77.9374
XPA	2.19	-0.03	Yes	XPA	6.02104	2.00181	5.70259	1.7254	5.7428	1.82283	5.82214	1.85001	3.83608
CALCB	2.18	0.07	No	CALCB	0.00878864	0	0.0171433	0	0.0083423	0	0.0114248	0	0.00571238
CAPN3	2.18	-0.67	No	CAPN3	0.0388091	0.00340411	0.0698787	0.0308715	0.0821773	0.0164504	0.0636217	0.0169087	0.0402652
GPLD1	2.18	-0.06	No	GPLD1	0.0451919	0.0588934	0.0440762	0.0534097	0.055153	0.0355754	0.0481404	0.0492928	0.0487166
GPR37	2.18	0.17	Yes	GPR37	0.258364	5.11146	0.314981	7.82828	0.355601	5.467	0.309649	6.13558	3.22262
LOC136242	2.18	-0.87	NA	NA	NA	NA	NA	NA	NA	NA	NA	NA	NA
TUBA8	2.18	-1.09	No	TUBA8	0.213458	0.0368793	0.365906	0.193983	0.343835	0.213863	0.307733	0.148242	0.227987
APOA5	2.17	0.4	No	APOA5	0	0.0326181	0	0	0	0	0	0.0108727	0.00543635
JUNB	2.17	-0.07	Yes	JUNB	9.80839	8.0949	5.87904	7.44977	9.1707	10.694	8.28604	8.74622	8.51613
IL13	2.16	0.17	No	IL13	0	0	0	0	0	0	0	0	0
LPPR2	2.16	-0.7	Yes	PLPPR2	3.09675	0.835982	2.31671	0.485211	3.27908	0.872616	2.89751	0.73127	1.81439
C8B	2.15	1.13	No	C8B	0	0.012028	0	0.0327241	0	0.0116251	0	0.0187924	0.00939619
CFH	2.15	0.24	Yes	CFH	2.36854	1.26038	2.28697	1.00831	2.42437	1.32258	2.35996	1.19709	1.77852
EIF3C	2.15	0.48	Yes	EIF3C	15.6716	12.2219	15.7384	11.8719	14.9555	11.3053	15.4552	11.7997	13.6274
KCNH8	2.15	-0.1	No	KCNH8	0.00924526	0.0158134	0.00450851	0.00956064	0.00877572	0.00509455	0.00750983	0.0101562	0.00883301
OTC	2.15	0.4	No	OTC	0	0	0	0	0	0	0	0	0
PRPF4B	2.15	-0.25	Yes	PRPF4B	5.52851	9.71979	5.99728	8.45995	6.19646	8.03949	5.90742	8.73974	7.32358
SIPA1	2.15	0	Yes	SIPA1	2.18326	0.278243	2.34647	0.243481	2.51936	0.443486	2.3497	0.321737	1.33572
STX6	2.15	0.67	Yes	STX6	4.43521	5.35435	4.08795	6.87546	3.8313	4.72313	4.11815	5.65098	4.88457
HDAC11	2.14	-0.26	No	HDAC11	0.578016	0.082786	0.776172	0.124167	0.439988	0.0953998	0.598058	0.100784	0.349421
OR3A2	2.14	0.13	No	OR3A2	0	0	0	0	0	0.0378037	0	0.0126012	0.00630062
PARD6A	2.14	1.32	No	PARD6A	0.254835	0.0697404	0.198835	0.0527056	0.222541	0.0674042	0.225404	0.0632834	0.144344
PPP1CA	2.14	0.53	Yes	PPP1CA	24.5268	7.18108	22.3825	6.90459	23.1655	8.62715	23.3583	7.57094	15.4646
SOD3	2.14	-0.37	No	SOD3	0	0	0	0	0	0.0233663	0	0.00778878	0.00389439
ABAT	2.13	0.14	Yes	ABAT	1.53102	0.0983996	4.48237	0.532546	2.08741	0.217817	2.70027	0.282921	1.49159
ADK	2.13	0.17	Yes	ADK	5.19353	1.61259	5.01775	1.79864	4.75233	1.89895	4.98787	1.77006	3.37897
OR2D2	2.13	-0.17	No	OR2D2	0	0	0	0.0689489	0	0.0367406	0	0.0352298	0.0176149
SLC24A3	2.13	1.9	Yes	SLC24A3	1.43482	0.222095	2.5835	0.409545	1.54683	0.465087	1.85505	0.365576	1.11031
TPCN2	2.13	0.34	Yes	TPCN2	1.16526	0.339371	1.02825	0.349504	1.19226	0.461428	1.12859	0.383434	0.756012
TRAPPC10	2.12	1.21	Yes	TRAPPC10	2.41539	0.701177	2.53069	0.623845	2.64426	0.980595	2.53011	0.768539	1.64933
XCR1	2.12	0.04	No	XCR1	0	0	0	0	0	0	0	0	0
KIF2C	2.11	0.41	Yes	KIF2C	35.863	14.9038	32.7313	12.5974	38.8355	20.2516	35.8099	15.9176	25.8638
OR56B1	2.11	-0.57	No	OR56B1	0	0	0	0	0	0	0	0	0
TERT	2.11	1.14	No	TERT	0.245651	0.027328	0.216212	0.235443	0.255924	0.138666	0.239262	0.133812	0.186537
CCR3	2.1	1.22	No	CCR3	0	0	0	0	0	0	0	0	0
ASB9	2.09	0.24	No	ASB9	0	0	0	0	0	0.00836839	0	0.00278946	0.00139473
GSN	2.09	-0.04	Yes	GSN	26.6987	12.5457	24.6216	14.9127	24.2909	15.5811	25.2037	14.3465	19.7751
IFNAR2	2.09	0.32	No	IFNAR2	0.844932	0.123954	0.896359	0.122632	0.745738	0.152476	0.82901	0.133021	0.481015
PTK7	2.09	0.72	Yes	PTK7	7.87224	2.49857	8.09362	2.85364	8.4165	3.17579	8.12745	2.84266	5.48506
RELB	2.09	0.88	No	RELB	0.391085	0.183626	0.330946	0.130844	0.545916	0.323258	0.422649	0.212576	0.317612
SERPINB8	2.09	0.13	No	SERPINB8	0.191144	0.106445	0.073703	0.0873401	0.210973	0.0979804	0.158607	0.0972552	0.127931
ADRA2A	2.08	-0.43	No	ADRA2A	0.0314553	0.011956	0.0511312	0.108428	0.0199052	0.196444	0.0341639	0.105609	0.0698865
CYB561D2	2.08	0.03	Yes	CYB561D2	1.08266	0.169447	1.14289	0.166841	1.11231	0.201204	1.11262	0.179164	0.645892
GYPC	2.08	1.36	Yes	GYPC	9.45971	2.30893	6.09424	1.1112	8.23052	2.84082	7.92816	2.08698	5.00757
PPP1R13B	2.08	1.27	No	PPP1R13B	0.366769	0.193958	0.365491	0.142917	0.512122	0.246042	0.414794	0.194306	0.30455
RPS19	2.08	0.23	Yes	RPS19	115.752	78.7642	107.543	71.6657	115.175	86.0883	112.823	78.8394	95.8313
SPEG	2.08	0.44	Yes	SPEG	5.825	0.623798	7.01643	1.18916	5.0907	0.759779	5.97738	0.857577	3.41748
8-Mar	2.07	0.27	Yes	MARCH8	1.07182	0.793142	1.47799	1.07983	1.18286	1.04049	1.24422	0.971152	1.10769
ALDH8A1	2.07	-0.83	No	ALDH8A1	0	0.0196714	0	0.0416261	0	0.0253499	0	0.0288825	0.0144412
FAM57A	2.07	-1.26	Yes	FAM57A	5.10781	0.80894	4.16097	0.602072	5.01559	1.25634	4.76145	0.889117	2.82529
MAPK14	2.07	0.76	Yes	MAPK14	5.32522	1.21524	4.89773	1.13062	5.19554	1.92715	5.1395	1.42434	3.28192
MYLK4	2.07	0.9	No	MYLK4	0.0614297	0.0233492	0.13314	0.0564669	0.110141	0.0150447	0.10157	0.0316202	0.0665953
SACS	2.07	1.35	Yes	SACS	5.17205	2.38846	7.54396	2.45349	5.92073	2.59132	6.21225	2.47776	4.345
ST14	2.07	0.77	No	ST14	0	0	0	0	0.0222688	0.00861843	0.00742293	0.00287281	0.00514787
LRP12	2.06	0.84	Yes	LRP12	1.67829	2.5838	1.83401	3.13563	2.06606	2.65527	1.85945	2.79157	2.32551
PLK3	2.06	-0.12	Yes	PLK3	1.30847	0.845239	0.785817	0.853189	1.13189	1.1508	1.07539	0.949742	1.01257
TPD52L3	2.06	1	No	TPD52L3	0	0	0	0	0	0	0	0	0
WNK1	2.06	0.4	Yes	WNK1	10.684	4.21968	11.8364	4.35853	9.94251	4.16514	10.821	4.24778	7.53438
AKR1B10	2.05	1.15	No	AKR1B10	0.0480199	0.0547565	0.0936688	0.049658	0.0151937	0.123485	0.0522942	0.0759666	0.0641304
CTAG1B	2.05	0.54	Yes	CTAG1B	37.5899	19.1911	33.9863	17.7379	29.6619	18.6842	33.746	18.5377	26.1419
HRAS	2.05	0.73	Yes	HRAS	7.08945	2.01549	6.20977	1.63436	5.92726	2.50961	6.40883	2.05315	4.23099
MATK	2.05	1.03	No	MATK	0.00476471	0	0	0.00492725	0	0.0157534	0.00158824	0.00689356	0.0042409
MED4	2.04	0.68	Yes	MED4	4.88205	3.97437	4.70125	2.88856	4.83355	3.92296	4.80562	3.5953	4.20046
PHLDA2	2.04	0.88	Yes	PHLDA2	5.1657	27.5195	0.916031	21.2621	2.88774	29.0954	2.98983	25.959	14.4744
RPP38	2.04	0.57	Yes	RPP38	1.01978	0.527956	0.863133	0.412129	0.973551	0.794472	0.952154	0.578186	0.76517
TM7SF3	2.04	1.18	Yes	TM7SF3	3.59546	0.736738	6.25819	1.94831	3.52522	0.880561	4.45962	1.18854	2.82408
UNG	2.04	-2.16	Yes	UNG	11.0713	7.98473	10.4535	8.55903	10.7426	9.54576	10.7558	8.6965	9.72615
AFF2	2.03	-0.23	No	AFF2	0	0.00248817	0	0.00225649	0	0.00240482	0	0.00238316	0.00119158
CDK3	2.03	0.93	No	CDK3	0.135251	0.132193	0.131912	0.0199806	0.146722	0.10647	0.137961	0.0862145	0.112088
H2AFV	2.03	-0.07	Yes	H2AFV	29.9193	16.7677	40.3038	18.0794	33.2256	19.0623	34.4829	17.9698	26.2264
HRH2	2.03	0.76	No	HRH2	0.3233	0.0737309	0.33634	0.0445771	0.603532	0.118768	0.421057	0.0790255	0.250041
SNED1	2.03	1.76	Yes	SNED1	0.919079	0.249964	0.661013	0.203812	0.786498	0.254889	0.788863	0.236222	0.512542
TRIM61	2.02	0.31	No	TRIM61	0.0872019	0.278419	0.221128	0.288565	0.132437	0.192209	0.146922	0.253064	0.199993
BCL2L11	2.01	-0.09	Yes	BCL2L11	2.33079	2.19581	2.45541	1.76011	2.29232	2.23242	2.35951	2.06278	2.21114
DHRS4	2.01	0.56	Yes	DHRS4	2.14815	0.734853	2.13004	0.684941	2.00507	0.897661	2.09442	0.772485	1.43345
GTF2IRD1	2.01	0.95	Yes	GTF2IRD1	4.63543	0.765254	4.39943	0.644428	5.37374	1.35773	4.80287	0.92247	2.86267
HCN3	2.01	0.02	No	HCN3	0.343964	0.0902449	0.285003	0.0566598	0.39295	0.0905765	0.340639	0.0791604	0.2099
RNF43	2.01	1.09	No	RNF43	0.00314242	0.00716653	0	0.0129985	0.00298283	0	0.00204175	0.00672167	0.00438171
SH2D1A	2.01	0.83	No	SH2D1A	0	0	0	0	0	0	0	0	0
EGLN2	2	-0.29	No	EGLN2	0.640143	0.236603	0.555447	0.157505	0.584584	0.250572	0.593391	0.214894	0.404142
GPR182	2	0.99	No	GPR182	0.0113534	0.0517847	0.132878	0.0234815	0.0323305	0	0.0588539	0.0250887	0.0419713
NR3C1	2	-0.27	Yes	NR3C1	3.39958	0.942558	3.68911	0.986785	3.34231	1.15436	3.477	1.0279	2.25245
SMAD4	2	-1.33	Yes	SMAD4	1.52573	0.284658	1.59241	0.262963	1.57923	0.427208	1.56579	0.324943	0.945367
