# Supplementary material for: DUX4-induced dsRNA and MYC mRNA stabilization activate apoptotic pathways in human cell models of facioscapulohumeral dystrophy
Source: PLoS Genet. 2017 Mar 8;13(3):e1006658. doi: 10.1371/journal.pgen.1006658 (PMC5362247; doi:10.1371/journal.pgen.1006658)
Supplement: S4 Table — (XLS) [file pgen.1006658.s013.xls]

## Sheet: Sheet1
Supplemental Table 4. RD-DUX4i RNA-seq DESeq2 analysis
ENTREZID	ENSEMBL	SYMBOL	GENENAME	baseMean	log2FoldChange	lfcSE	stat	pvalue	padj
100288801	ENSG00000172969	FRG2C	FSHD region gene 2 family member C	8070.36	9.26341	0.221395	41.841	0	0
101060301	ENSG00000179412	HNRNPCL4	heterogeneous nuclear ribonucleoprotein C-like 4	8685.05	9.80947	0.238425	41.1427	0	0
10482	ENSG00000162231	NXF1	nuclear RNA export factor 1	70255.2	6.59191	0.150175	43.8949	0	0
10739	ENSG00000128253	RFPL2	ret finger protein like 2	50936.5	10.57	0.257835	40.9951	0	0
162979	ENSG00000170684	ZNF296	zinc finger protein 296	8169.21	7.1507	0.157729	45.3354	0	0
2353	ENSG00000170345	FOS	FBJ murine osteosarcoma viral oncogene homolog	11016.9	7.72128	0.187065	41.276	0	0
342900	ENSG00000213921	LEUTX	leucine twenty homeobox	10027.7	10.7035	0.242839	44.0766	0	0
342933	ENSG00000197213	ZSCAN5B	zinc finger and SCAN domain containing 5B	12682	9.58512	0.223061	42.9709	0	0
343069	ENSG00000179172	HNRNPCL1	heterogeneous nuclear ribonucleoprotein C-like 1	17800.8	9.96188	0.260792	38.1986	0	0
440563	ENSG00000275774	HNRNPCL2	heterogeneous nuclear ribonucleoprotein C-like 2	17442.1	10.2751	0.226733	45.3181	0	0
441581	ENSG00000225899	FRG2B	FSHD region gene 2 family member B	11437.2	10.3387	0.257283	40.1841	0	0
448831	ENSG00000205097	FRG2	FSHD region gene 2	19501.1	10.1635	0.262881	38.6621	0	0
503835	ENSG00000258873	DUXA	double homeobox A	59656.3	11.2404	0.220745	50.9205	0	0
55138	ENSG00000171847	FAM90A1	family with sequence similarity 90 member A1	1266.4	6.18026	0.155513	39.7411	0	0
5988	ENSG00000128250	RFPL1	ret finger protein like 1	39982.6	10.9121	0.26186	41.6713	0	0
6477	ENSG00000196470	SIAH1	siah E3 ubiquitin protein ligase 1	5955.91	6.53902	0.17161	38.104	0	0
7764	ENSG00000171940	ZNF217	zinc finger protein 217	57765	6.64189	0.160141	41.4753	0	0
79149	ENSG00000131848	ZSCAN5A	zinc finger and SCAN domain containing 5A	5597.89	6.2534	0.151005	41.4118	0	0
645425	ENSG00000204478	PRAMEF20	PRAME family member 20	7257.96	9.09157	0.242582	37.4783	2.07968e-307	1.84292e-304
100288687	ENSG00000260596	DUX4	double homeobox 4	4660.43	9.21552	0.250642	36.7676	6.08497e-296	5.12264e-293
10189	ENSG00000183684	ALYREF	Aly/REF export factor	35915.6	5.59972	0.154116	36.3344	4.63498e-289	3.71615e-286
343071	ENSG00000187545	PRAMEF10	PRAME family member 10	18551.3	10.2746	0.282978	36.3086	1.18207e-288	9.04657e-286
342931	ENSG00000223638	RFPL4A	ret finger protein like 4A	86117.9	9.81368	0.270966	36.2175	3.23359e-287	2.36713e-284
24144	ENSG00000100109	TFIP11	tuftelin interacting protein 11	18318.6	5.952	0.164582	36.1644	2.20661e-286	1.54803e-283
5292	ENSG00000137193	PIM1	Pim-1 proto-oncogene, serine/threonine kinase	9546	6.68207	0.187239	35.6873	6.22141e-279	4.18999e-276
390999	ENSG00000116726	PRAMEF12	PRAME family member 12	49315.1	9.73138	0.27373	35.551	8.02635e-277	5.19768e-274
1958	ENSG00000120738	EGR1	early growth response 1	19093.4	5.59491	0.157682	35.4822	9.25669e-276	5.7724e-273
729974	ENSG00000229292	RFPL4AL1	ret finger protein like 4A like 1	58860.3	9.74398	0.27531	35.3928	2.20233e-274	1.32431e-271
51163	ENSG00000138231	DBR1	debranching RNA lariats 1	10143	5.22852	0.148368	35.2402	4.84932e-272	2.81545e-269
7803	ENSG00000112245	PTP4A1	protein tyrosine phosphatase type IVA, member 1	68873.6	6.03739	0.172391	35.0216	1.0573e-268	5.93392e-266
442247	ENSG00000251258	RFPL4B	ret finger protein like 4B	168189	9.5625	0.275057	34.7655	8.07185e-265	4.38406e-262
6615	ENSG00000124216	SNAI1	snail family zinc finger 1	10553.9	7.61617	0.22213	34.2871	1.22248e-257	6.43217e-255
10568	ENSG00000157765	SLC34A2	solute carrier family 34 member 2	96162.2	9.56454	0.2849	33.5716	4.35392e-247	2.22142e-244
4860	ENSG00000198805	PNP	purine nucleoside phosphorylase	42566.1	6.33861	0.188819	33.5698	4.63642e-247	2.29598e-244
65122	ENSG00000120952	PRAMEF2	PRAME family member 2	58622.5	9.59564	0.286201	33.5276	1.90882e-246	9.18252e-244
163259	ENSG00000175984	DENND2C	DENN domain containing 2C	1006	5.36556	0.160117	33.5102	3.42643e-246	1.60252e-243
7761	ENSG00000149050	ZNF214	zinc finger protein 214	1459.75	5.66038	0.169898	33.3163	2.24243e-243	1.02043e-240
4609	ENSG00000136997	MYC	v-myc avian myelocytomatosis viral oncogene homolog	120339	5.7973	0.174662	33.1915	1.4284e-241	6.32892e-239
4616	ENSG00000099860	GADD45B	growth arrest and DNA damage inducible beta	8014.03	7.28427	0.220387	33.0522	1.44735e-239	6.24849e-237
125997	ENSG00000230522	MBD3L2	methyl-CpG binding domain protein 3-like 2	141248	9.41546	0.285293	33.0027	7.42951e-239	3.12727e-236
128209	ENSG00000171872	KLF17	Kruppel-like factor 17	5334.58	10.5158	0.320318	32.8292	2.25822e-236	9.27356e-234
388	ENSG00000143878	RHOB	ras homolog family member B	3747.87	4.63976	0.141517	32.7858	9.37235e-236	3.7572e-233
129025	ENSG00000169548	ZNF280A	zinc finger protein 280A	3263.56	5.44916	0.166898	32.6497	8.08597e-234	3.16613e-231
653656	ENSG00000205718	MBD3L4	methyl-CpG binding domain protein 3-like 4	130434	9.52373	0.292071	32.6076	3.20115e-233	1.22495e-230
284428	ENSG00000237247	MBD3L5	methyl-CpG binding domain protein 3-like 5	123110	9.51087	0.294231	32.3245	3.16269e-229	1.18334e-226
642446	ENSG00000189253	TRIM64B	tripartite motif containing 64B	5322.68	8.14608	0.252494	32.2625	2.34974e-228	8.60057e-226
65121	ENSG00000116721	PRAMEF1	PRAME family member 1	76611.9	9.73737	0.303577	32.0754	9.70357e-226	3.47615e-223
10929	ENSG00000263465	SRSF8	serine/arginine-rich splicing factor 8	5867.1	4.68357	0.146029	32.0728	1.05517e-225	3.70122e-223
2962	ENSG00000125651	GTF2F1	general transcription factor IIF subunit 1	41009.3	5.01171	0.156428	32.0385	3.17427e-225	1.09072e-222
100133251	ENSG00000255378	PRR23D2	proline rich 23 domain containing 2	1966.81	8.91625	0.28255	31.5563	1.46914e-218	4.94717e-216
63934	ENSG00000198046	ZNF667	zinc finger protein 667	1809.56	3.97378	0.126007	31.5362	2.7694e-218	9.14281e-216
100008587	ENSG00000278189	RNA5-8S5	RNA, 5.8S ribosomal 5	5380.86	5.52022	0.176362	31.3006	4.58214e-215	1.48364e-212
144195	ENSG00000173262	SLC2A14	solute carrier family 2 member 14	4668.29	7.81948	0.251003	31.153	4.62626e-213	1.46967e-210
10284	ENSG00000150459	SAP18	Sin3A associated protein 18kDa	6609.26	3.88782	0.126095	30.8324	9.64879e-209	3.00846e-206
729384	ENSG00000233802	TRIM49D2	tripartite motif containing 49D2	138514	9.09542	0.296259	30.7009	5.54112e-207	1.69629e-204
642623	ENSG00000255009	UBTFL1	upstream binding transcription factor, RNA polymerase I-like 1	1762.12	8.75799	0.28571	30.6534	2.37744e-206	7.14801e-204
642612	ENSG00000204449	TRIM49C	tripartite motif containing 49C	137683	8.90715	0.292038	30.4999	2.61183e-204	7.71499e-202
3039	ENSG00000206172	HBA1	hemoglobin subunit alpha 1	2388.2	9.0954	0.299564	30.3621	1.73828e-202	5.04611e-200
80759	ENSG00000135314	KHDC1	KH homology domain containing 1	3032.93	5.54919	0.18296	30.3301	4.59542e-202	1.31141e-199
57093	ENSG00000168930	TRIM49	tripartite motif containing 49	138823	8.90961	0.296146	30.0852	7.56415e-199	2.12263e-196
3040	ENSG00000188536	HBA2	hemoglobin subunit alpha 2	2297.1	9.18626	0.306719	29.9501	4.38334e-197	1.20987e-194
54855	ENSG00000183508	FAM46C	family with sequence similarity 46 member C	2767.5	7.52461	0.251625	29.9041	1.74029e-196	4.72602e-194
718	ENSG00000125730	C3	complement component 3	1321.78	6.53096	0.218733	29.8582	6.8803e-196	1.83879e-193
4741	ENSG00000104722	NEFM	neurofilament, medium polypeptide	1440.3	8.80927	0.296165	29.7444	2.04663e-194	5.38424e-192
283116	ENSG00000182053	TRIM49B	tripartite motif containing 49B	68400	8.86509	0.299841	29.5659	4.09914e-192	1.0618e-189
144108	ENSG00000179119	SPTY2D1	SPT2 chromatin protein domain containing 1	13322.2	5.08982	0.172616	29.4864	4.30767e-191	1.09891e-188
54680	ENSG00000117174	ZNHIT6	zinc finger HIT-type containing 6	15430.4	4.73867	0.161017	29.4296	2.29599e-190	5.76979e-188
29950	ENSG00000197019	SERTAD1	SERTA domain containing 1	1859.19	4.00721	0.136841	29.2836	1.67579e-188	4.14929e-186
5997	ENSG00000116741	RGS2	regulator of G-protein signaling 2	2713.92	4.75533	0.162503	29.2631	3.05803e-188	7.46204e-186
90441	ENSG00000173545	ZNF622	zinc finger protein 622	4195.35	4.51603	0.154756	29.1816	3.32058e-187	7.98694e-185
10209	ENSG00000173812	EIF1	eukaryotic translation initiation factor 1	34308.8	4.17997	0.143259	29.1778	3.71153e-187	8.80156e-185
440077	ENSG00000196946	ZNF705A	zinc finger protein 705A	1354.53	7.15702	0.246662	29.0155	4.19712e-185	9.81484e-183
60370	ENSG00000119986	AVPI1	arginine vasopressin induced 1	1674.21	4.61498	0.159283	28.9735	1.42126e-184	3.27804e-182
8870	ENSG00000137331	IER3	immediate early response 3	2128.72	5.84555	0.202245	28.9033	1.08391e-183	2.46619e-181
54619	ENSG00000107443	CCNJ	cyclin J	17136.9	5.80148	0.201074	28.8524	4.72476e-183	1.06068e-180
9441	ENSG00000105085	MED26	mediator complex subunit 26	3328.08	3.93967	0.13673	28.8136	1.44997e-182	3.21225e-180
22911	ENSG00000085433	WDR47	WD repeat domain 47	4131.9	4.77704	0.166647	28.6656	1.0255e-180	2.24237e-178
3398	ENSG00000115738	ID2	inhibitor of DNA binding 2, HLH protein	11551.1	6.72066	0.234569	28.6511	1.55369e-180	3.35377e-178
23237	ENSG00000198576	ARC	activity-regulated cytoskeleton-associated protein	12617.1	6.75732	0.236058	28.6257	3.21711e-180	6.85652e-178
6515	ENSG00000059804	SLC2A3	solute carrier family 2 member 3	56895.2	7.87237	0.275091	28.6173	4.09088e-180	8.60978e-178
256021	ENSG00000257242	LINC01619	long intergenic non-protein coding RNA 1619	1344.71	9.01818	0.316523	28.4914	1.49757e-178	3.11291e-176
10614	ENSG00000186834	HEXIM1	hexamethylene bis-acetamide inducible 1	4780.39	4.11042	0.144582	28.4298	8.6652e-178	1.77922e-175
3642	ENSG00000173404	INSM1	insulinoma associated 1	1142.64	7.71655	0.273305	28.2342	2.22634e-175	4.51625e-173
79753	ENSG00000163877	SNIP1	Smad nuclear interacting protein 1	3898.92	4.22292	0.149592	28.2296	2.53221e-175	5.07557e-173
6875	ENSG00000141384	TAF4B	TATA-box binding protein associated factor 4b	2455.47	4.03224	0.144379	27.9282	1.21403e-171	2.40478e-169
5930	ENSG00000122257	RBBP6	retinoblastoma binding protein 6	8470.47	3.48489	0.124995	27.8803	4.62512e-171	9.05502e-169
646754	ENSG00000214891	TRIM64C	tripartite motif containing 64C	850.425	8.27438	0.299526	27.6249	5.58742e-168	1.08133e-165
6303	ENSG00000130066	SAT1	spermidine/spermine N1-acetyltransferase 1	1744.97	5.04949	0.182907	27.6069	9.18864e-168	1.75806e-165
3400	ENSG00000172201	ID4	inhibitor of DNA binding 4, HLH protein	956.158	5.56004	0.201494	27.5941	1.30836e-167	2.47516e-165
1655	ENSG00000108654	DDX5	DEAD-box helicase 5	69378.2	4.28909	0.156272	27.4462	7.70708e-166	1.44182e-163
3475	ENSG00000006652	IFRD1	interferon related developmental regulator 1	13945.4	4.36412	0.162592	26.841	1.07384e-158	1.98684e-156
898	ENSG00000105173	CCNE1	cyclin E1	7319.93	3.41392	0.13039	26.1824	4.22066e-151	7.72427e-149
10212	ENSG00000123136	DDX39A	DEAD-box helicase 39A	9240.97	3.20641	0.122684	26.1354	1.4437e-150	2.61372e-148
80223	ENSG00000156675	RAB11FIP1	RAB11 family interacting protein 1 (class I)	6015.26	4.59533	0.176028	26.1056	3.14793e-150	5.63849e-148
4953	ENSG00000115758	ODC1	ornithine decarboxylase 1	37238.6	3.7279	0.143175	26.0374	1.86678e-149	3.30853e-147
64786	ENSG00000121749	TBC1D15	TBC1 domain family member 15	3696.58	2.56833	0.0990668	25.9252	3.46269e-148	6.07306e-146
6446	ENSG00000118515	SGK1	serum/glucocorticoid regulated kinase 1	21370.6	7.5093	0.289673	25.9234	3.62984e-148	6.30058e-146
9775	ENSG00000141543	EIF4A3	eukaryotic translation initiation factor 4A3	16371.2	3.959	0.153273	25.8298	4.10626e-147	7.05481e-145
101927770	NA	LOC101927770	uncharacterized LOC101927770	1598.1	8.2854	0.32153	25.7687	1.99008e-146	3.38454e-144
1028	ENSG00000129757	CDKN1C	cyclin-dependent kinase inhibitor 1C	1580.77	6.46878	0.254119	25.4557	6.0995e-143	1.02697e-140
80311	ENSG00000174010	KLHL15	kelch like family member 15	5813.34	4.36233	0.171494	25.4372	9.78746e-143	1.6316e-140
991	ENSG00000117399	CDC20	cell division cycle 20	21363.1	3.44639	0.136009	25.3395	1.17256e-141	1.93553e-139
63973	ENSG00000178403	NEUROG2	neurogenin 2	2296.06	10.5028	0.41596	25.2496	1.14269e-140	1.86792e-138
760	ENSG00000104267	CA2	carbonic anhydrase II	1324.48	9.27122	0.368638	25.1499	1.41546e-139	2.29154e-137
10395	ENSG00000164741	DLC1	DLC1 Rho GTPase activating protein	4551.99	3.59333	0.143016	25.1253	2.63105e-139	4.21894e-137
254170	ENSG00000165355	FBXO33	F-box protein 33	1854.34	3.85357	0.15341	25.1194	3.05666e-139	4.85519e-137
377630	ENSG00000223443	USP17L2	ubiquitin specific peptidase 17-like family member 2	877.406	7.59688	0.303398	25.0393	2.28252e-138	3.59167e-136
5411	ENSG00000100941	PNN	pinin, desmosome associated protein	22665.3	3.43032	0.137755	24.9016	7.15635e-137	1.11566e-134
6662	ENSG00000125398	SOX9	SRY-box 9	4885.6	5.71494	0.230298	24.8154	6.12201e-136	9.45655e-134
22936	ENSG00000118985	ELL2	elongation factor for RNA polymerase II 2	7146.14	5.27882	0.212931	24.7912	1.11512e-135	1.70685e-133
80315	ENSG00000113742	CPEB4	cytoplasmic polyadenylation element binding protein 4	2351.27	3.84867	0.156379	24.6113	9.57252e-134	1.452e-131
5394	ENSG00000171824	EXOSC10	exosome component 10	9931.14	3.22164	0.131565	24.487	2.0299e-132	3.05156e-130
4744	ENSG00000100285	NEFH	neurofilament, heavy polypeptide	808.309	8.32924	0.341492	24.3907	2.14561e-131	3.19696e-129
51503	ENSG00000150316	CWC15	CWC15 spliceosome-associated protein	3018.92	3.17385	0.130579	24.306	1.69289e-130	2.50028e-128
150094	ENSG00000142178	SIK1	salt inducible kinase 1	10385.2	4.56472	0.187993	24.2813	3.08967e-130	4.52354e-128
51646	ENSG00000119801	YPEL5	yippee like 5	1595.47	3.50312	0.144462	24.2494	6.7052e-130	9.73236e-128
8106	ENSG00000100836	PABPN1	poly(A) binding protein, nuclear 1	9634.09	3.72551	0.153984	24.1942	2.5617e-129	3.68644e-127
56648	ENSG00000163577	EIF5A2	eukaryotic translation initiation factor 5A2	807.013	4.21414	0.174435	24.1588	6.0329e-129	8.60813e-127
9673	ENSG00000160785	SLC25A44	solute carrier family 25 member 44	5177.98	3.67541	0.152512	24.0992	2.54607e-128	3.60236e-126
359787	ENSG00000187569	DPPA3	developmental pluripotency associated 3	676.448	8.52776	0.353978	24.0912	3.09035e-128	4.33601e-126
203228	ENSG00000147894	C9orf72	chromosome 9 open reading frame 72	564.578	4.53342	0.188759	24.0169	1.85035e-127	2.57474e-125
1839	ENSG00000113070	HBEGF	heparin binding EGF like growth factor	1204.69	4.21989	0.175835	23.9992	2.83444e-127	3.91176e-125
8535	ENSG00000141582	CBX4	chromobox 4	2144.05	3.8231	0.159402	23.984	4.08858e-127	5.5967e-125
10073	ENSG00000169371	SNUPN	snurportin 1	1395.96	3.05201	0.12736	23.9637	6.65272e-127	9.03321e-125
7071	ENSG00000155090	KLF10	Kruppel-like factor 10	3745.97	3.90053	0.162928	23.9402	1.16878e-126	1.5743e-124
6926	ENSG00000135111	TBX3	T-box 3	1082.41	3.00995	0.125867	23.9136	2.2092e-126	2.95208e-124
1490	ENSG00000118523	CTGF	connective tissue growth factor	4271.52	3.98711	0.166963	23.8802	4.92134e-126	6.52446e-124
57035	ENSG00000117616	RSRP1	arginine/serine-rich protein 1	9904.27	5.06514	0.212474	23.8389	1.32049e-125	1.73696e-123
102724699	ENSG00000232233	LOC102724699	uncharacterized LOC102724699	1554.17	2.85339	0.11974	23.8299	1.63577e-125	2.135e-123
3608	ENSG00000143621	ILF2	interleukin enhancer binding factor 2	27001.4	3.1415	0.132176	23.7675	7.23897e-125	9.37558e-123
360	ENSG00000165272	AQP3	aquaporin 3 (Gill blood group)	1480.59	4.18249	0.176146	23.7445	1.25356e-124	1.61116e-122
379	ENSG00000175906	ARL4D	ADP ribosylation factor like GTPase 4D	754.248	5.44614	0.229957	23.6833	5.35805e-124	6.83435e-122
2261	ENSG00000068078	FGFR3	fibroblast growth factor receptor 3	404.341	4.61036	0.195262	23.6112	2.95698e-123	3.74336e-121
441478	ENSG00000198435	NRARP	NOTCH-regulated ankyrin repeat protein	2459.69	6.20049	0.262714	23.6017	3.70118e-123	4.6505e-121
168417	ENSG00000197123	ZNF679	zinc finger protein 679	1167.18	9.394	0.399668	23.5045	3.67009e-122	4.57728e-120
6659	ENSG00000124766	SOX4	SRY-box 4	1724.31	3.26189	0.139227	23.4287	2.1822e-121	2.7016e-119
3015	ENSG00000164032	H2AFZ	H2A histone family member Z	14462.8	2.30172	0.0986743	23.3264	2.39042e-120	2.93777e-118
64216	ENSG00000162851	TFB2M	transcription factor B2, mitochondrial	2117.41	3.42673	0.14701	23.3096	3.54317e-120	4.32293e-118
83667	ENSG00000130766	SESN2	sestrin 2	1411.44	3.75493	0.161545	23.2438	1.64335e-119	1.99058e-117
8867	ENSG00000159082	SYNJ1	synaptojanin 1	2375.12	4.1785	0.180471	23.1533	1.34525e-118	1.61786e-116
145438	ENSG00000273888	FRMD6-AS1	FRMD6 antisense RNA 1	1470.41	3.38138	0.146126	23.1401	1.82688e-118	2.1815e-116
10370	ENSG00000164442	CITED2	Cbp/p300 interacting transactivator with Glu/Asp rich carboxy-terminal domain 2	4411.06	3.35665	0.145497	23.0703	9.20181e-118	1.09106e-115
8227	ENSG00000197976	AKAP17A	A-kinase anchoring protein 17A	3674.14	4.25446	0.18451	23.0582	1.21772e-117	1.43376e-115
6618	ENSG00000104976	SNAPC2	small nuclear RNA activating complex polypeptide 2	1869.73	3.11966	0.135744	22.982	7.05884e-117	8.25345e-115
64895	ENSG00000115421	PAPOLG	poly(A) polymerase gamma	2509.55	3.19498	0.139035	22.9797	7.43941e-117	8.63843e-115
91409	ENSG00000152076	CCDC74B	coiled-coil domain containing 74B	822.013	4.45513	0.193894	22.9771	7.90087e-117	9.11143e-115
26504	ENSG00000158158	CNNM4	cyclin and CBS domain divalent metal cation transport mediator 4	2878.84	4.45087	0.193791	22.9674	9.87767e-117	1.13136e-114
10001	ENSG00000133997	MED6	mediator complex subunit 6	2784.37	2.82439	0.123131	22.9381	1.93813e-116	2.20488e-114
55312	ENSG00000135002	RFK	riboflavin kinase	2502.69	3.48879	0.152217	22.9199	2.94471e-116	3.32752e-114
7772	ENSG00000278318	ZNF229	zinc finger protein 229	385.726	6.51883	0.284981	22.8746	8.31825e-116	9.33696e-114
3838	ENSG00000182481	KPNA2	karyopherin subunit alpha 2	31625.4	3.28062	0.14356	22.8518	1.4011e-115	1.56227e-113
64763	ENSG00000105732	ZNF574	zinc finger protein 574	2286.97	3.39809	0.148775	22.8404	1.82121e-115	2.01735e-113
1195	ENSG00000013441	CLK1	CDC like kinase 1	8020.91	3.79821	0.168141	22.5894	5.51177e-113	6.06546e-111
1491	ENSG00000116761	CTH	cystathionine gamma-lyase	540.899	4.02875	0.178425	22.5795	6.89592e-113	7.53938e-111
151903	ENSG00000160799	CCDC12	coiled-coil domain containing 12	2123.53	2.99542	0.133356	22.4618	9.8162e-112	1.06629e-109
694	ENSG00000133639	BTG1	B-cell translocation gene 1, anti-proliferative	2744.06	2.89168	0.128767	22.4567	1.10052e-111	1.18778e-109
80149	ENSG00000163874	ZC3H12A	zinc finger CCCH-type containing 12A	713.26	4.29779	0.191888	22.3974	4.16977e-111	4.47174e-109
51593	ENSG00000087087	SRRT	serrate, RNA effector molecule	31466.2	4.04453	0.180604	22.3945	4.45708e-111	4.74961e-109
22944	ENSG00000151657	KIN	Kin17 DNA and RNA binding protein	1542.31	2.68513	0.120116	22.3545	1.09133e-110	1.15564e-108
467	ENSG00000162772	ATF3	activating transcription factor 3	1124.39	3.75073	0.16839	22.2741	6.58979e-110	6.93452e-108
8337	ENSG00000203812	HIST2H2AA3	histone cluster 2, H2aa3	3058.87	4.1537	0.186682	22.2502	1.12324e-109	1.17466e-107
7316	ENSG00000150991	UBC	ubiquitin C	134212	3.2516	0.146559	22.1863	4.65422e-109	4.83723e-107
729528	ENSG00000204481	PRAMEF14	PRAME family member 14	56609.9	9.43982	0.426241	22.1467	1.1226e-108	1.15958e-106
90007	ENSG00000167470	MIDN	midnolin	10516.4	3.46737	0.156867	22.1038	2.90354e-108	2.9809e-106
8202	ENSG00000124151	NCOA3	nuclear receptor coactivator 3	1927.32	2.51048	0.114027	22.0164	2.00492e-107	2.04587e-105
201516	ENSG00000180532	ZSCAN4	zinc finger and SCAN domain containing 4	77395.4	9.39243	0.426622	22.0158	2.03141e-107	2.06041e-105
6432	ENSG00000115875	SRSF7	serine/arginine-rich splicing factor 7	15426.9	3.1307	0.142669	21.9438	9.92101e-107	1.00024e-104
653657	ENSG00000182315	MBD3L3	methyl-CpG binding domain protein 3-like 3	144460	9.29964	0.424485	21.9081	2.17664e-106	2.18143e-104
22894	ENSG00000083520	DIS3	DIS3 homolog, exosome endoribonuclease and 3'-5' exoribonuclease	4279.84	3.26659	0.149204	21.8934	3.00236e-106	2.99116e-104
51655	ENSG00000108551	RASD1	RAS, dexamethasone-induced 1	740.107	5.27207	0.240978	21.8778	4.22497e-106	4.18446e-104
80301	ENSG00000241839	PLEKHO2	pleckstrin homology domain containing O2	1414.88	3.40083	0.15548	21.8731	4.68683e-106	4.61474e-104
7280	ENSG00000137267	TUBB2A	tubulin beta 2A class IIa	10319.2	3.07352	0.140582	21.8628	5.87461e-106	5.75063e-104
3185	ENSG00000169813	HNRNPF	heterogeneous nuclear ribonucleoprotein F	13771.2	3.19813	0.147347	21.7048	1.84929e-104	1.7998e-102
79693	ENSG00000196449	YRDC	yrdC N(6)-threonylcarbamoyltransferase domain containing	2144.02	2.88429	0.132963	21.6925	2.41556e-104	2.3374e-102
10765	ENSG00000117139	KDM5B	lysine demethylase 5B	14935.2	4.50646	0.207965	21.6694	3.9927e-104	3.84143e-102
7057	ENSG00000137801	THBS1	thrombospondin 1	920.201	4.50947	0.208554	21.6226	1.1006e-103	1.05288e-101
1026	ENSG00000124762	CDKN1A	cyclin-dependent kinase inhibitor 1A	6602.92	3.04882	0.14117	21.5969	1.922e-103	1.82829e-101
284355	ENSG00000178928	TPRX1	tetra-peptide repeat homeobox 1	426.8	7.95744	0.369362	21.5438	6.05698e-103	5.72929e-101
441250	ENSG00000277149	TYW1B	tRNA-yW synthesizing protein 1 homolog B	1043.09	3.73495	0.173429	21.5359	7.17323e-103	6.74724e-101
51361	ENSG00000134709	HOOK1	hook microtubule-tethering protein 1	536.383	8.43629	0.395675	21.3213	7.21003e-101	6.74418e-99
125050	ENSG00000202198	RN7SK	RNA, 7SK small nuclear	285.976	6.32638	0.297362	21.275	1.93473e-100	1.79972e-98
23401	ENSG00000181274	FRAT2	frequently rearranged in advanced T-cell lymphomas 2	1392.98	4.00611	0.188373	21.2669	2.30087e-100	2.12856e-98
8349	ENSG00000184678	HIST2H2BE	histone cluster 2, H2be	807.745	3.50451	0.164879	21.2551	2.95519e-100	2.71894e-98
26017	ENSG00000105058	FAM32A	family with sequence similarity 32 member A	5539.63	2.90826	0.136844	21.2523	3.13802e-100	2.87146e-98
27289	ENSG00000172602	RND1	Rho family GTPase 1	252.051	6.06988	0.285711	21.2448	3.68096e-100	3.35007e-98
140612	ENSG00000196867	ZFP28	ZFP28 zinc finger protein	1413.26	3.5029	0.164947	21.2366	4.38499e-100	3.96936e-98
440560	ENSG00000239810	PRAMEF11	PRAME family member 11	29021.1	9.34959	0.440933	21.2041	8.75139e-100	7.87953e-98
135112	ENSG00000111912	NCOA7	nuclear receptor coactivator 7	1906.97	2.96173	0.139875	21.1741	1.65532e-99	1.48248e-97
728957	ENSG00000215343	ZNF705D	zinc finger protein 705D	480.233	8.09719	0.382688	21.1588	2.29191e-99	2.04174e-97
6236	ENSG00000166592	RRAD	Ras-related associated with diabetes	303.412	5.90517	0.279397	21.1354	3.75724e-99	3.3295e-97
91746	ENSG00000083896	YTHDC1	YTH domain containing 1	6482.47	3.51329	0.166366	21.1178	5.45484e-99	4.80854e-97
11065	ENSG00000175063	UBE2C	ubiquitin conjugating enzyme E2C	10370.9	2.71437	0.128562	21.1132	6.01233e-99	5.27237e-97
7763	ENSG00000107372	ZFAND5	zinc finger AN1-type containing 5	7506.44	3.24225	0.153844	21.0749	1.35082e-98	1.17843e-96
51602	ENSG00000055044	NOP58	NOP58 ribonucleoprotein	15101.4	2.58332	0.122701	21.0538	2.10955e-98	1.83085e-96
51118	ENSG00000183520	UTP11	UTP11, small subunit processome component homolog (S. cerevisiae)	4066.12	1.90376	0.0904921	21.0378	2.95682e-98	2.55302e-96
51444	ENSG00000134758	RNF138	ring finger protein 138, E3 ubiquitin protein ligase	3513.87	2.59836	0.123548	21.0312	3.39904e-98	2.91988e-96
130940	ENSG00000153237	CCDC148	coiled-coil domain containing 148	261.096	5.99904	0.28576	20.9933	7.55374e-98	6.45596e-96
84548	ENSG00000269556	TMEM185A	transmembrane protein 185A	1272.13	2.69928	0.128821	20.9538	1.73304e-97	1.4737e-95
84246	ENSG00000133398	MED10	mediator complex subunit 10	1304.45	3.07412	0.146817	20.9385	2.38845e-97	2.02082e-95
91807	ENSG00000140795	MYLK3	myosin light chain kinase 3	704.828	7.70131	0.368082	20.9228	3.32055e-97	2.7954e-95
5641	ENSG00000100600	LGMN	legumain	2352.73	2.86611	0.137007	20.9195	3.56175e-97	2.98354e-95
196	ENSG00000106546	AHR	aryl hydrocarbon receptor	474.33	5.72244	0.273661	20.9107	4.27877e-97	3.56642e-95
129868	ENSG00000144015	TRIM43	tripartite motif containing 43	160918	9.04634	0.432636	20.9098	4.36116e-97	3.61718e-95
1735	ENSG00000197406	DIO3	deiodinase, iodothyronine, type III	506.194	8.25261	0.395251	20.8794	8.24137e-97	6.80196e-95
142891	ENSG00000156671	SAMD8	sterile alpha motif domain containing 8	3548.31	3.18192	0.152826	20.8205	2.82047e-96	2.3165e-94
6046	ENSG00000204256	BRD2	bromodomain containing 2	11099.4	2.72636	0.130974	20.8161	3.09657e-96	2.53092e-94
114789	ENSG00000148339	SLC25A25	solute carrier family 25 member 25	1820.03	2.57095	0.123626	20.7961	4.69343e-96	3.81755e-94
100419743	ENSG00000281591	DBET	D4Z4 binding element transcript (non-protein coding)	768.253	9.34212	0.449607	20.7784	6.78382e-96	5.49131e-94
653619	ENSG00000157358	PRAMEF15	PRAME family member 15	46503.1	9.1986	0.442716	20.7777	6.8932e-96	5.55315e-94
30836	ENSG00000067334	DNTTIP2	deoxynucleotidyltransferase, terminal, interacting protein 2	7539.4	2.71314	0.130608	20.7732	7.55708e-96	6.05898e-94
79097	ENSG00000150244	TRIM48	tripartite motif containing 48	42870.6	8.79587	0.424013	20.7443	1.37963e-95	1.10089e-93
25976	ENSG00000163659	TIPARP	TCDD-inducible poly(ADP-ribose) polymerase	1704.41	3.31502	0.160083	20.7082	2.92159e-95	2.32032e-93
4800	ENSG00000001167	NFYA	nuclear transcription factor Y subunit alpha	8464.75	3.42396	0.165535	20.6841	4.81393e-95	3.80526e-93
101927280	NA	HRAT56	heart tissue-associated transcript 56	564.158	8.47336	0.410544	20.6393	1.21747e-94	9.57876e-93
10969	ENSG00000117395	EBNA1BP2	EBNA1 binding protein 2	6892.26	2.52772	0.122674	20.6052	2.46656e-94	1.9316e-92
3725	ENSG00000177606	JUN	jun proto-oncogene	4497.68	3.42498	0.166734	20.5416	9.15467e-94	7.13598e-92
4170	ENSG00000143384	MCL1	myeloid cell leukemia 1	16744.6	2.99835	0.14654	20.461	4.79428e-93	3.71987e-91
127544	ENSG00000116514	RNF19B	ring finger protein 19B	778.284	3.0964	0.151418	20.4493	6.09052e-93	4.70395e-91
1960	ENSG00000179388	EGR3	early growth response 3	317.899	5.55246	0.272348	20.3874	2.16418e-92	1.66385e-90
84541	ENSG00000163376	KBTBD8	kelch repeat and BTB domain containing 8	730.394	4.22273	0.207192	20.3808	2.4775e-92	1.89607e-90
51018	ENSG00000067533	RRP15	ribosomal RNA processing 15 homolog	1800.14	2.7117	0.13317	20.3628	3.5785e-92	2.7263e-90
144233	ENSG00000186666	BCDIN3D	BCDIN3 domain containing RNA methyltransferase	967.895	2.79566	0.137497	20.3326	6.62341e-92	5.02335e-90
7852	ENSG00000121966	CXCR4	chemokine (C-X-C motif) receptor 4	1104.03	4.12182	0.202983	20.3062	1.13231e-91	8.54919e-90
3182	ENSG00000197451	HNRNPAB	heterogeneous nuclear ribonucleoprotein A/B	6837.29	2.68101	0.132152	20.2873	1.66474e-91	1.25131e-89
3099	ENSG00000159399	HK2	hexokinase 2	15262	4.11883	0.203624	20.2276	5.59442e-91	4.18637e-89
11163	ENSG00000173598	NUDT4	nudix hydrolase 4	9402.25	3.19231	0.158228	20.1754	1.61094e-90	1.20015e-88
1525	ENSG00000154639	CXADR	coxsackie virus and adenovirus receptor	282.663	5.15421	0.255848	20.1456	2.94295e-90	2.18284e-88
134218	ENSG00000168724	DNAJC21	DnaJ heat shock protein family (Hsp40) member C21	2243.11	1.93508	0.0961289	20.1301	4.02448e-90	2.97194e-88
27338	ENSG00000108106	UBE2S	ubiquitin conjugating enzyme E2S	7299.01	2.49749	0.124641	20.0376	2.59168e-89	1.90551e-87
84337	ENSG00000130165	ELOF1	elongation factor 1 homolog	2444.44	2.50388	0.125006	20.0301	3.013e-89	2.20564e-87
343068	ENSG00000270601	PRAMEF5	PRAME family member 5	47939.1	9.29619	0.464862	19.9978	5.75941e-89	4.19788e-87
9308	ENSG00000112149	CD83	CD83 molecule	239.573	4.12946	0.20715	19.9347	2.03595e-88	1.47756e-86
55813	ENSG00000108651	UTP6	UTP6, small subunit processome component	3756.5	2.49132	0.125372	19.8714	7.19251e-88	5.19744e-86
23411	ENSG00000096717	SIRT1	sirtuin 1	2682.62	3.13801	0.158006	19.86	9.02643e-88	6.49479e-86
55669	ENSG00000171109	MFN1	mitofusin 1	4539.44	2.94486	0.148408	19.843	1.26787e-87	9.08385e-86
9592	ENSG00000160888	IER2	immediate early response 2	5976.86	3.38228	0.170585	19.8275	1.72339e-87	1.22952e-85
10171	ENSG00000120158	RCL1	RNA terminal phosphate cyclase-like 1	1084.45	3.0825	0.155498	19.8234	1.8686e-87	1.3275e-85
114026	ENSG00000141946	ZIM3	zinc finger imprinted 3	515.316	8.81543	0.444731	19.8219	1.92526e-87	1.362e-85
11076	ENSG00000171368	TPPP	tubulin polymerization promoting protein	296.792	3.61225	0.182378	19.8063	2.62522e-87	1.84941e-85
8623	ENSG00000169093	ASMTL	acetylserotonin O-methyltransferase-like	1247.44	2.91032	0.146981	19.8006	2.94062e-87	2.06297e-85
415116	ENSG00000198355	PIM3	Pim-3 proto-oncogene, serine/threonine kinase	3196.85	4.03186	0.203646	19.7983	3.07701e-87	2.14969e-85
348	ENSG00000130203	APOE	apolipoprotein E	198.665	4.97691	0.25146	19.7921	3.48205e-87	2.42261e-85
8462	ENSG00000172059	KLF11	Kruppel-like factor 11	969.683	2.96325	0.149756	19.7872	3.83413e-87	2.6566e-85
9262	ENSG00000081320	STK17B	serine/threonine kinase 17b	3175.07	3.12667	0.158026	19.7858	3.94633e-87	2.72313e-85
55206	ENSG00000139697	SBNO1	strawberry notch homolog 1 (Drosophila)	7806.52	2.93281	0.148367	19.7672	5.70022e-87	3.91733e-85
10383	ENSG00000188229	TUBB4B	tubulin beta 4B class IVb	67086.2	3.08212	0.155932	19.7658	5.86586e-87	4.01478e-85
22863	ENSG00000126775	ATG14	autophagy related 14	2208.32	3.17824	0.161275	19.707	1.87665e-86	1.27924e-84
101927774	NA	LINC00824	long intergenic non-protein coding RNA 824	625.288	3.17449	0.161382	19.6707	3.84455e-86	2.61011e-84
219347	NA	TMEM254-AS1	TMEM254 antisense RNA 1	259.114	6.34801	0.323242	19.6386	7.24245e-86	4.89724e-84
79016	ENSG00000130311	DDA1	DET1 and DDB1 associated 1	2434.27	2.74476	0.139942	19.6136	1.18329e-85	7.96922e-84
5733	ENSG00000050628	PTGER3	prostaglandin E receptor 3	600.694	8.99076	0.458498	19.6092	1.29125e-85	8.66167e-84
85403	ENSG00000144597	EAF1	ELL associated factor 1	2155.56	2.98685	0.152481	19.5884	1.94201e-85	1.29752e-83
343070	ENSG00000204505	PRAMEF9	PRAME family member 9	44333.3	9.3379	0.477216	19.5674	2.93103e-85	1.95058e-83
669	ENSG00000172331	BPGM	bisphosphoglycerate mutase	914.554	2.65711	0.135831	19.5619	3.2645e-85	2.16395e-83
168374	ENSG00000146757	ZNF92	zinc finger protein 92	2047.48	2.62505	0.13443	19.5272	6.44447e-85	4.25512e-83
84767	ENSG00000124900	TRIM51	tripartite motif-containing 51	18718.4	8.58623	0.439836	19.5214	7.21633e-85	4.74615e-83
2637	ENSG00000168505	GBX2	gastrulation brain homeobox 2	626.352	3.44855	0.177318	19.4484	3.00719e-84	1.97012e-82
51728	ENSG00000161980	POLR3K	polymerase (RNA) III subunit K	1534.6	2.58092	0.132715	19.4471	3.08124e-84	2.01081e-82
9603	ENSG00000050344	NFE2L3	nuclear factor, erythroid 2 like 3	603.911	3.69534	0.190176	19.4312	4.20784e-84	2.73542e-82
29080	ENSG00000133773	CCDC59	coiled-coil domain containing 59	1877.42	2.8025	0.144367	19.4124	6.06456e-84	3.92727e-82
26156	ENSG00000171490	RSL1D1	ribosomal L1 domain containing 1	15662.2	2.44911	0.12619	19.4081	6.58743e-84	4.24952e-82
100131980	ENSG00000215372	ZNF705G	zinc finger protein 705G	408.167	8.1326	0.419934	19.3664	1.48321e-83	9.53159e-82
2872	ENSG00000099875	MKNK2	MAP kinase interacting serine/threonine kinase 2	8716.14	3.08606	0.159371	19.3639	1.55521e-83	9.95632e-82
3303	ENSG00000204389	HSPA1A	heat shock protein family A (Hsp70) member 1A	32585.2	4.70833	0.2432	19.3599	1.68052e-83	1.07178e-81
56902	ENSG00000115946	PNO1	partner of NOB1 homolog	3326.58	2.82514	0.145957	19.356	1.8149e-83	1.15311e-81
126961	ENSG00000203811	HIST2H3C	histone cluster 2, H3c	315.799	4.00818	0.207087	19.355	1.84904e-83	1.17039e-81
780852	ENSG00000262074	SNORD3B-2	small nucleolar RNA, C/D box 3B-2	275.639	5.90409	0.305476	19.3275	3.15203e-83	1.98767e-81
80135	ENSG00000117133	RPF1	ribosome production factor 1 homolog	2688.58	2.32042	0.120086	19.3229	3.44399e-83	2.16368e-81
25983	ENSG00000129460	NGDN	neuroguidin	2153.04	2.9012	0.150148	19.3222	3.4955e-83	2.18787e-81
146880	ENSG00000215769	LOC146880	Rho GTPase activating protein 27 pseudogene	1312.69	2.96892	0.153691	19.3175	3.82761e-83	2.38687e-81
26959	ENSG00000105856	HBP1	HMG-box transcription factor 1	2784.76	3.20167	0.166033	19.2834	7.40798e-83	4.60251e-81
55521	ENSG00000152503	TRIM36	tripartite motif containing 36	1897.95	5.2348	0.271647	19.2706	9.48844e-83	5.87341e-81
2861	ENSG00000170775	GPR37	G protein-coupled receptor 37 (endothelin receptor type B-like)	368.01	5.49764	0.285437	19.2604	1.1545e-82	7.12024e-81
148423	ENSG00000162642	C1orf52	chromosome 1 open reading frame 52	1790.6	2.9644	0.154226	19.2211	2.46361e-82	1.51386e-80
3304	ENSG00000204388	HSPA1B	heat shock protein family A (Hsp70) member 1B	43186.1	4.71084	0.245159	19.2154	2.74926e-82	1.68325e-80
51481	ENSG00000169059	VCX3A	variable charge, X-linked 3A	483.195	9.02707	0.470767	19.1753	5.95762e-82	3.63436e-80
28969	ENSG00000136261	BZW2	basic leucine zipper and W2 domains 2	10548.8	2.77996	0.145007	19.1712	6.43847e-82	3.91352e-80
22919	ENSG00000101367	MAPRE1	microtubule associated protein RP/EB family member 1	19456.2	2.87705	0.150763	19.0832	3.48073e-81	2.1081e-79
4101	ENSG00000268606	MAGEA2	MAGE family member A2	9171.28	2.63136	0.137925	19.0782	3.83034e-81	2.31152e-79
440561	ENSG00000232423	PRAMEF6	PRAME family member 6	46780.3	9.23262	0.484485	19.0566	5.79632e-81	3.47305e-79
81706	ENSG00000198729	PPP1R14C	protein phosphatase 1 regulatory inhibitor subunit 14C	168.325	5.12572	0.268973	19.0567	5.78519e-81	3.47305e-79
51559	ENSG00000111696	NT5DC3	5'-nucleotidase domain containing 3	2472.56	3.24657	0.170776	19.0107	1.39144e-80	8.30767e-79
6434	ENSG00000136527	TRA2B	transformer 2 beta homolog (Drosophila)	14996.5	3.05209	0.160591	19.0054	1.53961e-80	9.15989e-79
390	ENSG00000115963	RND3	Rho family GTPase 3	5179.59	2.55429	0.134563	18.9821	2.3981e-80	1.42172e-78
4880	ENSG00000163273	NPPC	natriuretic peptide C	203.65	5.36574	0.28315	18.9502	4.39978e-80	2.59926e-78
645836	ENSG00000225327	USP17L3	ubiquitin specific peptidase 17-like family member 3	286.796	7.46303	0.393874	18.9477	4.61036e-80	2.71415e-78
3020	ENSG00000163041	H3F3A	H3 histone, family 3A	549.659	4.74736	0.250653	18.94	5.34011e-80	3.1328e-78
7536	ENSG00000168066	SF1	splicing factor 1	15006.7	2.57249	0.135944	18.9231	7.3605e-80	4.30308e-78
55051	ENSG00000119720	NRDE2	NRDE-2, necessary for RNA interference, domain containing	2405.81	3.44718	0.182206	18.9191	7.93347e-80	4.622e-78
58517	ENSG00000119707	RBM25	RNA binding motif protein 25	16213.1	3.28358	0.173793	18.8936	1.28825e-79	7.47943e-78
5209	ENSG00000170525	PFKFB3	6-phosphofructo-2-kinase/fructose-2,6-biphosphatase 3	2771.79	2.41861	0.128352	18.8437	3.31309e-79	1.91693e-77
160419	ENSG00000165805	C12orf50	chromosome 12 open reading frame 50	590.859	9.42461	0.501026	18.8106	6.17962e-79	3.56323e-77
25879	ENSG00000164934	DCAF13	DDB1 and CUL4 associated factor 13	5453.25	2.61162	0.138839	18.8104	6.20167e-79	3.56374e-77
220042	ENSG00000165490	DDIAS	DNA damage induced apoptosis suppressor	2752.1	2.72077	0.144915	18.775	1.21056e-78	6.9327e-77
22827	ENSG00000179950	PUF60	poly(U) binding splicing factor 60KDa	8670.11	2.37724	0.126659	18.7689	1.35767e-78	7.74882e-77
3638	ENSG00000186480	INSIG1	insulin induced gene 1	2823.17	2.81295	0.149959	18.7582	1.66075e-78	9.44666e-77
79157	ENSG00000092931	MFSD11	major facilitator superfamily domain containing 11	1037.48	2.94569	0.157134	18.7463	2.07494e-78	1.17629e-76
7695	ENSG00000196646	ZNF136	zinc finger protein 136	1157.75	3.09371	0.165126	18.7354	2.54649e-78	1.43877e-76
8896	ENSG00000106245	BUD31	BUD31 homolog	3501.28	2.7998	0.149443	18.735	2.56878e-78	1.44651e-76
55341	ENSG00000041802	LSG1	large 60S subunit nuclear export GTPase 1	5212.06	2.93579	0.156802	18.7229	3.22193e-78	1.80825e-76
6535	ENSG00000130821	SLC6A8	solute carrier family 6 member 8	5196.87	3.03109	0.162074	18.7018	4.78251e-78	2.67519e-76
101929983	ENSG00000274764	PRAMEF27	PRAME family member 27	32048.6	9.22735	0.493599	18.694	5.53723e-78	3.0871e-76
56033	ENSG00000131668	BARX1	BARX homeobox 1	182.663	4.35508	0.2336	18.6433	1.43079e-77	7.95055e-76
26994	ENSG00000123091	RNF11	ring finger protein 11	4175.44	3.04663	0.163951	18.5825	4.44984e-77	2.46454e-75
153222	ENSG00000164463	CREBRF	CREB3 regulatory factor	433.335	3.08646	0.166249	18.5653	6.13916e-77	3.38902e-75
400735	ENSG00000243073	PRAMEF4	PRAME family member 4	33814.2	8.98422	0.484103	18.5585	6.96203e-77	3.83071e-75
29889	ENSG00000134697	GNL2	G protein nucleolar 2	6823.1	2.42185	0.130568	18.5486	8.36457e-77	4.58744e-75
10813	ENSG00000156697	UTP14A	UTP14A small subunit processome component	2270.26	1.91687	0.103414	18.5359	1.06016e-76	5.79544e-75
54439	ENSG00000091009	RBM27	RNA binding motif protein 27	3994.75	2.84623	0.153608	18.5292	1.20026e-76	6.54005e-75
347733	ENSG00000137285	TUBB2B	tubulin beta 2B class IIb	8663.51	2.49322	0.134887	18.4838	2.7897e-76	1.51517e-74
9021	ENSG00000184557	SOCS3	suppressor of cytokine signaling 3	452.825	3.22593	0.174767	18.4585	4.4584e-76	2.4137e-74
8727	ENSG00000119326	CTNNAL1	catenin alpha-like 1	5873.33	2.32355	0.126205	18.4109	1.07415e-75	5.79663e-74
122183	ENSG00000204919	PRR20A	proline rich 20A	211.455	6.71552	0.36486	18.4057	1.18214e-75	6.359e-74
425054	ENSG00000205642	VCX3B	variable charge, X-linked 3B	445.487	9.07605	0.493896	18.3764	2.02898e-75	1.08796e-73
79667	ENSG00000231160	KLF3-AS1	KLF3 antisense RNA 1	207.329	5.68425	0.309599	18.36	2.74386e-75	1.46662e-73
55253	ENSG00000198874	TYW1	tRNA-yW synthesizing protein 1 homolog	1860.23	2.57871	0.140528	18.3502	3.29083e-75	1.75341e-73
81606	ENSG00000213626	LBH	limb bud and heart development	731.437	5.48533	0.299371	18.3228	5.44022e-75	2.8895e-73
122553	ENSG00000182400	TRAPPC6B	trafficking protein particle complex 6B	1582.43	2.73236	0.149407	18.288	1.03119e-74	5.45977e-73
9904	ENSG00000122965	RBM19	RNA binding motif protein 19	4263.12	2.5384	0.138872	18.2788	1.22165e-74	6.44791e-73
11266	ENSG00000081721	DUSP12	dual specificity phosphatase 12	2014.87	2.58812	0.141621	18.275	1.30823e-74	6.88331e-73
8537	ENSG00000064787	BCAS1	breast carcinoma amplified sequence 1	312.785	4.46254	0.244207	18.2736	1.3419e-74	7.0385e-73
390245	ENSG00000235268	KDM4E	lysine demethylase 4E	16246.7	8.53195	0.467548	18.2483	2.13521e-74	1.11648e-72
29035	ENSG00000182831	C16orf72	chromosome 16 open reading frame 72	11935.4	3.65766	0.200575	18.2359	2.67776e-74	1.39584e-72
3337	ENSG00000132002	DNAJB1	DnaJ heat shock protein family (Hsp40) member B1	11826.8	3.22296	0.177228	18.1854	6.74063e-74	3.50284e-72
55082	ENSG00000134884	ARGLU1	arginine and glutamate rich 1	2513.88	2.65343	0.145912	18.1851	6.77599e-74	3.51038e-72
100128553	ENSG00000225932	CTAGE4	CTAGE family member 4	418.13	8.99061	0.494553	18.1793	7.53132e-74	3.88972e-72
151194	ENSG00000144401	METTL21A	methyltransferase like 21A	2969.79	2.05967	0.113445	18.1557	1.1583e-73	5.964e-72
8559	ENSG00000165630	PRPF18	pre-mRNA processing factor 18	928.763	2.78259	0.153394	18.1402	1.53458e-73	7.87737e-72
9129	ENSG00000117360	PRPF3	pre-mRNA processing factor 3	3257.64	2.26057	0.124698	18.1284	1.90231e-73	9.7353e-72
55175	ENSG00000178502	KLHL11	kelch like family member 11	966.958	3.9155	0.216232	18.1079	2.76244e-73	1.40943e-71
10569	ENSG00000164609	SLU7	SLU7 homolog, splicing factor	1999.99	2.49999	0.138095	18.1034	2.99604e-73	1.524e-71
5101	ENSG00000184226	PCDH9	protocadherin 9	587.758	4.0637	0.22459	18.0939	3.56132e-73	1.80608e-71
157638	ENSG00000168672	FAM84B	family with sequence similarity 84 member B	1614.24	3.25047	0.179755	18.0828	4.35547e-73	2.20219e-71
6785	ENSG00000118402	ELOVL4	ELOVL fatty acid elongase 4	479.09	3.07487	0.170184	18.0679	5.7077e-73	2.87726e-71
54700	ENSG00000085721	RRN3	RRN3 homolog, RNA polymerase I transcription factor	4863.64	2.66585	0.147577	18.0642	6.10455e-73	3.06813e-71
84549	ENSG00000198042	MAK16	MAK16 homolog	2653.27	1.99803	0.110683	18.0519	7.62097e-73	3.81888e-71
100129128	ENSG00000256980	KHDC1L	KH homology domain containing 1-like	10656.8	9.38209	0.520636	18.0204	1.34656e-72	6.72761e-71
9140	ENSG00000145782	ATG12	autophagy related 12	1786.81	2.12145	0.117886	17.9958	2.10107e-72	1.04662e-70
2752	ENSG00000135821	GLUL	glutamate-ammonia ligase	11220.6	2.87318	0.159714	17.9896	2.35245e-72	1.16838e-70
8744	ENSG00000125657	TNFSF9	tumor necrosis factor superfamily member 9	188.868	4.79856	0.266968	17.9743	3.09716e-72	1.53373e-70
7538	ENSG00000128016	ZFP36	ZFP36 ring finger protein	503.621	3.56167	0.198364	17.9552	4.36834e-72	2.15689e-70
90637	ENSG00000178381	ZFAND2A	zinc finger AN1-type containing 2A	1094.86	2.87157	0.160205	17.9243	7.61741e-72	3.75013e-70
6879	ENSG00000178913	TAF7	TATA-box binding protein associated factor 7	5088.92	2.59288	0.144706	17.9183	8.49041e-72	4.16773e-70
441871	ENSG00000204510	PRAMEF7	PRAME family member 7	38122.1	8.71646	0.486463	17.918	8.52747e-72	4.17375e-70
645359	ENSG00000280267	PRAMEF26	PRAME family member 26	107716	9.17913	0.512964	17.8943	1.30611e-71	6.37421e-70
1515	ENSG00000136943	CTSV	cathepsin V	735.051	3.07215	0.172062	17.8549	2.64758e-71	1.28836e-69
54187	ENSG00000095380	NANS	N-acetylneuraminate synthase	2260.01	2.37706	0.133467	17.81	5.9065e-71	2.86593e-69
23645	ENSG00000087074	PPP1R15A	protein phosphatase 1 regulatory subunit 15A	4454.62	4.55411	0.256002	17.7894	8.54613e-71	4.13481e-69
7314	ENSG00000170315	UBB	ubiquitin B	17474.5	2.14923	0.12085	17.7842	9.36421e-71	4.51763e-69
92345	ENSG00000145414	NAF1	nuclear assembly factor 1 ribonucleoprotein	1095.17	2.75333	0.154933	17.7711	1.18401e-70	5.69577e-69
23204	ENSG00000170540	ARL6IP1	ADP ribosylation factor like GTPase 6 interacting protein 1	14608.8	2.67913	0.151028	17.7392	2.08723e-70	1.00122e-68
400867	NA	LOC400867	uncharacterized LOC400867	224.343	5.54968	0.313918	17.6788	6.11228e-70	2.92365e-68
29896	ENSG00000164548	TRA2A	transformer 2 alpha homolog (Drosophila)	5103.71	2.7949	0.1581	17.6781	6.19003e-70	2.95245e-68
9646	ENSG00000198730	CTR9	CTR9 homolog, Paf1/RNA polymerase II complex component	9448.22	3.36759	0.190636	17.665	7.79828e-70	3.70903e-68
5715	ENSG00000110801	PSMD9	proteasome 26S subunit, non-ATPase 9	1440.48	2.79614	0.158526	17.6384	1.24946e-69	5.92597e-68
84365	ENSG00000155438	NIFK	nucleolar protein interacting with the FHA domain of MKI67	4399.4	2.4797	0.140643	17.6312	1.42034e-69	6.71749e-68
10179	ENSG00000076053	RBM7	RNA binding motif protein 7	1960.19	2.97635	0.168854	17.6267	1.53547e-69	7.24168e-68
645402	ENSG00000236125	USP17L4	ubiquitin specific peptidase 17-like family member 4	239.633	7.51228	0.426289	17.6225	1.65505e-69	7.78383e-68
51639	ENSG00000115128	SF3B6	splicing factor 3b subunit 6	3001.99	2.28695	0.129846	17.6128	1.96463e-69	9.21405e-68
120146	ENSG00000204450	TRIM64	tripartite motif containing 64	6000.54	7.8794	0.447507	17.6073	2.1643e-69	1.01223e-67
50939	ENSG00000081148	IMPG2	interphotoreceptor matrix proteoglycan 2	218.412	7.39741	0.420588	17.5883	3.02996e-69	1.41317e-67
4254	ENSG00000049130	KITLG	KIT ligand	1619.07	3.26757	0.186153	17.5532	5.62398e-69	2.61577e-67
9221	ENSG00000166197	NOLC1	nucleolar and coiled-body phosphoprotein 1	22493.9	2.60507	0.148432	17.5506	5.88284e-69	2.72863e-67
284023	ENSG00000179859	LOC284023	uncharacterized LOC284023	412.265	3.13555	0.178739	17.5426	6.77804e-69	3.13522e-67
284207	ENSG00000176845	METRNL	meteorin, glial cell differentiation regulator-like	407.439	2.57291	0.146697	17.539	7.2183e-69	3.32971e-67
51067	ENSG00000139131	YARS2	tyrosyl-tRNA synthetase 2	1372.28	2.16698	0.123892	17.4909	1.68158e-68	7.73571e-67
57561	ENSG00000113369	ARRDC3	arrestin domain containing 3	977.392	2.8738	0.164321	17.4889	1.73981e-68	7.98181e-67
23560	ENSG00000107937	GTPBP4	GTP binding protein 4	4996.83	2.1464	0.122772	17.4828	1.93737e-68	8.86399e-67
10208	ENSG00000132952	USPL1	ubiquitin specific peptidase like 1	1143.33	2.95431	0.169099	17.4708	2.38952e-68	1.09031e-66
729993	ENSG00000237515	SHISA9	shisa family member 9	2182.55	3.3033	0.189144	17.4645	2.67073e-68	1.21532e-66
10620	ENSG00000179361	ARID3B	AT-rich interaction domain 3B	848.51	2.46683	0.141687	17.4104	6.88406e-68	3.12417e-66
9933	ENSG00000080608	PUM3	pumilio RNA binding family member 3	2581.87	2.5592	0.147053	17.4032	7.80446e-68	3.53236e-66
10678	ENSG00000170340	B3GNT2	UDP-GlcNAc:betaGal beta-1,3-N-acetylglucosaminyltransferase 2	1065.99	4.3815	0.252122	17.3785	1.2003e-67	5.4181e-66
64376	ENSG00000095574	IKZF5	IKAROS family zinc finger 5	1854.69	2.42942	0.140043	17.3477	2.05271e-67	9.24102e-66
10528	ENSG00000101361	NOP56	NOP56 ribonucleoprotein	3203.87	2.24755	0.1296	17.3422	2.26034e-67	1.01486e-65
57162	ENSG00000197329	PELI1	pellino E3 ubiquitin protein ligase 1	988.709	3.20511	0.185367	17.2906	5.53548e-67	2.47875e-65
5504	ENSG00000184203	PPP1R2	protein phosphatase 1 regulatory inhibitor subunit 2	1721.96	2.77661	0.160675	17.2809	6.54797e-67	2.92435e-65
8662	ENSG00000106263	EIF3B	eukaryotic translation initiation factor 3 subunit B	13459.4	1.76423	0.102092	17.2807	6.57452e-67	2.92844e-65
129401	ENSG00000163002	NUP35	nucleoporin 35kDa	2071.31	2.32676	0.13481	17.2595	9.48556e-67	4.21394e-65
688	ENSG00000102554	KLF5	Kruppel-like factor 5 (intestinal)	334.447	3.84318	0.2229	17.2417	1.29127e-66	5.72135e-65
6921	ENSG00000154582	TCEB1	transcription elongation factor B subunit 1	1721.04	1.90517	0.110559	17.2322	1.52163e-66	6.72434e-65
10769	ENSG00000145632	PLK2	polo like kinase 2	8627.04	2.39569	0.139034	17.2309	1.55643e-66	6.86009e-65
9945	ENSG00000131459	GFPT2	glutamine-fructose-6-phosphate transaminase 2	1183.72	4.18379	0.24322	17.2017	2.57933e-66	1.1339e-64
391002	ENSG00000182330	PRAMEF8	PRAME family member 8	42609.2	8.68032	0.504811	17.1952	2.88542e-66	1.26515e-64
638	ENSG00000100290	BIK	BCL2-interacting killer	256.889	7.99688	0.46555	17.1773	3.92996e-66	1.71867e-64
403312	NA	LOC403312	putative uncharacterized protein MGC39545	180.34	3.45114	0.200922	17.1765	3.98171e-66	1.73679e-64
50640	ENSG00000135241	PNPLA8	patatin like phospholipase domain containing 8	3199.5	3.04522	0.177493	17.1569	5.58532e-66	2.42371e-64
57062	ENSG00000089737	DDX24	DEAD-box helicase 24	9837.84	2.43269	0.14179	17.1569	5.57767e-66	2.42371e-64
57466	ENSG00000156304	SCAF4	SR-related CTD-associated factor 4	3425.31	2.59505	0.151273	17.1548	5.79052e-66	2.5063e-64
84124	ENSG00000160908	ZNF394	zinc finger protein 394	975.979	2.48693	0.144972	17.1545	5.81873e-66	2.51205e-64
56259	ENSG00000132792	CTNNBL1	catenin beta like 1	3560.99	1.97339	0.11508	17.148	6.50301e-66	2.80029e-64
55596	ENSG00000033030	ZCCHC8	zinc finger CCHC-type containing 8	1521.17	2.42184	0.141384	17.1295	8.93674e-66	3.83847e-64
5272	ENSG00000170542	SERPINB9	serpin peptidase inhibitor, clade B (ovalbumin), member 9	369.903	2.57035	0.150146	17.119	1.07076e-65	4.58736e-64
221830	ENSG00000105849	TWISTNB	TWIST neighbor	1791.77	1.90045	0.111098	17.1061	1.33704e-65	5.71362e-64
8660	ENSG00000185950	IRS2	insulin receptor substrate 2	851.73	3.05087	0.178412	17.1001	1.48122e-65	6.31373e-64
10262	ENSG00000143368	SF3B4	splicing factor 3b subunit 4	4664.26	2.13846	0.125088	17.0956	1.59995e-65	6.80261e-64
780854	ENSG00000277947	SNORD3D	small nucleolar RNA, C/D box 3D	170.015	5.68365	0.332583	17.0894	1.77989e-65	7.54862e-64
100529063	ENSG00000258643	BCL2L2-PABPN1	BCL2L2-PABPN1 readthrough	212.783	5.28065	0.309749	17.0482	3.60767e-65	1.52619e-63
7546	ENSG00000043355	ZIC2	Zic family member 2	531.927	3.64897	0.21428	17.029	5.00565e-65	2.11228e-63
256987	ENSG00000164300	SERINC5	serine incorporator 5	1366.24	2.48491	0.145935	17.0275	5.13731e-65	2.16242e-63
81631	ENSG00000140941	MAP1LC3B	microtubule associated protein 1 light chain 3 beta	6458.72	2.68055	0.157606	17.008	7.16841e-65	3.00984e-63
79797	ENSG00000175213	ZNF408	zinc finger protein 408	892.688	2.66213	0.156528	17.0074	7.23806e-65	3.03152e-63
29105	ENSG00000070761	CFAP20	cilia and flagella associated protein 20	1217.58	1.7888	0.105199	17.0039	7.67902e-65	3.20823e-63
55327	ENSG00000148943	LIN7C	lin-7 homolog C, crumbs cell polarity complex component	2025.03	2.4737	0.145523	16.9986	8.40841e-65	3.50427e-63
51320	ENSG00000176624	MEX3C	mex-3 RNA binding family member C	3031.7	2.7312	0.160697	16.9959	8.80203e-65	3.65925e-63
9188	ENSG00000165732	DDX21	DEAD-box helicase 21	16463.6	2.59315	0.152627	16.9902	9.70755e-65	4.02576e-63
3280	ENSG00000114315	HES1	hes family bHLH transcription factor 1	318.604	2.48727	0.146489	16.9792	1.17166e-64	4.84698e-63
27249	ENSG00000168288	MMADHC	methylmalonic aciduria and homocystinuria, cblD type	3926.58	2.20809	0.130175	16.9625	1.55452e-64	6.41505e-63
51729	ENSG00000084463	WBP11	WW domain binding protein 11	6838.39	2.39553	0.141302	16.9533	1.8189e-64	7.48773e-63
147945	ENSG00000160505	NLRP4	NLR family, pyrin domain containing 4	209.117	7.31815	0.431873	16.9451	2.0909e-64	8.58645e-63
10957	ENSG00000146278	PNRC1	proline rich nuclear receptor coactivator 1	1115.8	3.70769	0.218885	16.939	2.31907e-64	9.5003e-63
10265	ENSG00000176842	IRX5	iroquois homeobox 5	729.233	3.48702	0.20589	16.9363	2.42858e-64	9.92475e-63
55603	ENSG00000112773	FAM46A	family with sequence similarity 46 member A	207.973	5.30567	0.313988	16.8977	4.67944e-64	1.90769e-62
25909	ENSG00000153207	AHCTF1	AT-hook containing transcription factor 1	8947.8	2.80732	0.166285	16.8826	6.04364e-64	2.45789e-62
401447	ENSG00000230549	USP17L1	ubiquitin specific peptidase 17-like family member 1	213.851	7.46582	0.442648	16.8663	7.9665e-64	3.2321e-62
85476	ENSG00000168827	GFM1	G elongation factor, mitochondrial 1	2703.74	1.93065	0.114615	16.8446	1.14871e-63	4.64925e-62
392188	ENSG00000237038	USP17L8	ubiquitin specific peptidase 17-like family member 8	210.197	7.20178	0.427829	16.8333	1.39143e-63	5.6181e-62
905	ENSG00000082258	CCNT2	cyclin T2	3277.69	2.63083	0.15662	16.7975	2.54539e-63	1.02528e-61
65059	ENSG00000173166	RAPH1	Ras association (RalGDS/AF-6) and pleckstrin homology domains 1	1704.92	4.07318	0.242509	16.796	2.61037e-63	1.04895e-61
8900	ENSG00000133101	CCNA1	cyclin A1	73694.8	8.13312	0.485324	16.7581	4.93846e-63	1.97973e-61
114049	ENSG00000071462	WBSCR22	Williams Beuren syndrome chromosome region 22	3477.57	2.07563	0.123876	16.7558	5.13931e-63	2.05536e-61
482	ENSG00000129244	ATP1B2	ATPase Na+/K+ transporting subunit beta 2	129.854	4.8037	0.286888	16.7442	6.24462e-63	2.49149e-61
100861532	NA	RNA45S5	RNA, 45S pre-ribosomal 5	164.146	6.00046	0.358484	16.7385	6.87522e-63	2.7366e-61
6903	ENSG00000124659	TBCC	tubulin folding cofactor C	1004.71	1.89456	0.113239	16.7306	7.846e-63	3.11564e-61
26747	ENSG00000083635	NUFIP1	nuclear fragile X mental retardation protein interacting protein 1	601.715	2.12864	0.127288	16.7231	8.89631e-63	3.5244e-61
27309	ENSG00000109445	ZNF330	zinc finger protein 330	1885.93	2.56723	0.153679	16.7052	1.20218e-62	4.75145e-61
6428	ENSG00000112081	SRSF3	serine/arginine-rich splicing factor 3	13720.8	1.96939	0.117924	16.7005	1.29895e-62	5.12189e-61
79854	ENSG00000225880	LINC00115	long intergenic non-protein coding RNA 115	246.236	3.15509	0.18905	16.6892	1.57162e-62	6.18254e-61
780851	ENSG00000263934	SNORD3A	small nucleolar RNA, C/D box 3A	161.428	5.55907	0.333108	16.6885	1.58922e-62	6.23723e-61
25949	ENSG00000117614	SYF2	SYF2 pre-mRNA splicing factor	1566.86	2.30768	0.138384	16.6759	1.96215e-62	7.68294e-61
134430	ENSG00000134987	WDR36	WD repeat domain 36	3309.92	2.19341	0.131641	16.6621	2.47328e-62	9.66186e-61
5515	ENSG00000113575	PPP2CA	protein phosphatase 2 catalytic subunit alpha	6550.34	2.59295	0.155895	16.6326	4.04346e-62	1.57592e-60
29116	ENSG00000007944	MYLIP	myosin regulatory light chain interacting protein	1013.41	2.35271	0.141469	16.6306	4.18664e-62	1.62796e-60
2197	ENSG00000149806	FAU	Finkel-Biskis-Reilly murine sarcoma virus (FBR-MuSV) ubiquitously expressed	8238.55	1.98627	0.119461	16.6269	4.44687e-62	1.72516e-60
56929	ENSG00000145780	FEM1C	fem-1 homolog c (C. elegans)	1253.22	2.63286	0.158404	16.6212	4.89375e-62	1.89416e-60
51605	ENSG00000089195	TRMT6	tRNA methyltransferase 6	2201.99	2.41174	0.145502	16.5753	1.05188e-61	4.06203e-60
5356	ENSG00000171566	PLRG1	pleiotropic regulator 1	2499.52	1.94379	0.11736	16.5627	1.29572e-61	4.99225e-60
7799	ENSG00000116731	PRDM2	PR domain 2	4088.5	2.49609	0.151079	16.5218	2.55768e-61	9.83187e-60
84916	ENSG00000141076	UTP4	UTP4, small subunit processome component	4761.24	2.00966	0.121779	16.5025	3.52233e-61	1.35092e-59
6628	ENSG00000125835	SNRPB	small nuclear ribonucleoprotein polypeptides B and B1	6731.6	1.70752	0.103495	16.4986	3.75382e-61	1.43643e-59
163859	ENSG00000143751	SDE2	SDE2 telomere maintenance homolog (S. pombe)	1548.63	2.6822	0.162585	16.4973	3.83969e-61	1.46596e-59
8880	ENSG00000162613	FUBP1	far upstream element binding protein 1	7261.58	2.5705	0.155837	16.4948	3.99611e-61	1.52223e-59
1832	ENSG00000096696	DSP	desmoplakin	163.232	6.40233	0.388414	16.4832	4.84209e-61	1.84032e-59
55033	ENSG00000106080	FKBP14	FK506 binding protein 14	2796.42	1.81067	0.109907	16.4745	5.59062e-61	2.12003e-59
8570	ENSG00000088247	KHSRP	KH-type splicing regulatory protein	20285.8	2.24508	0.136362	16.4641	6.6424e-61	2.51321e-59
6728	ENSG00000153037	SRP19	signal recognition particle 19kDa	1369.02	2.11574	0.12863	16.4483	8.62886e-61	3.25749e-59
56666	ENSG00000073150	PANX2	pannexin 2	287.583	8.24773	0.501978	16.4305	1.15788e-60	4.36135e-59
54793	ENSG00000104756	KCTD9	potassium channel tetramerization domain containing 9	4526.65	3.18365	0.193931	16.4164	1.45944e-60	5.48495e-59
6047	ENSG00000063978	RNF4	ring finger protein 4	2778.25	2.28179	0.138995	16.4163	1.46276e-60	5.4852e-59
7019	ENSG00000108064	TFAM	transcription factor A, mitochondrial	4115.27	2.41623	0.1472	16.4146	1.5043e-60	5.62842e-59
10458	ENSG00000175866	BAIAP2	BAI1 associated protein 2	1636.95	2.20991	0.134933	16.3779	2.75203e-60	1.0274e-58
387496	ENSG00000122035	RASL11A	RAS like family 11 member A	163.762	4.35108	0.265674	16.3775	2.76782e-60	1.03101e-58
11104	ENSG00000186625	KATNA1	katanin p60 (ATPase containing) subunit A 1	1203.95	2.55753	0.156323	16.3605	3.65949e-60	1.36015e-58
221955	ENSG00000164535	DAGLB	diacylglycerol lipase beta	1634.33	2.39559	0.146499	16.3523	4.19152e-60	1.55446e-58
5623	ENSG00000125650	PSPN	persephin	182.204	6.31872	0.386738	16.3385	5.25335e-60	1.94397e-58
124045	ENSG00000167523	SPATA33	spermatogenesis associated 33	976.238	2.88089	0.177113	16.2658	1.72471e-59	6.3682e-58
344167	ENSG00000214336	FOXI3	forkhead box I3	331.822	8.80285	0.541464	16.2575	1.97605e-59	7.28024e-58
57575	ENSG00000138650	PCDH10	protocadherin 10	215.998	6.68456	0.411215	16.2556	2.03752e-59	7.49033e-58
2250	ENSG00000138675	FGF5	fibroblast growth factor 5	476.462	3.17375	0.195258	16.2542	2.087e-59	7.65553e-58
170960	ENSG00000182903	ZNF721	zinc finger protein 721	1330.99	2.63499	0.162235	16.2417	2.55595e-59	9.35532e-58
7556	ENSG00000256223	ZNF10	zinc finger protein 10	987.17	2.94718	0.18154	16.2343	2.88345e-59	1.05311e-57
9587	ENSG00000124688	MAD2L1BP	MAD2L1 binding protein	1075.8	2.4944	0.153771	16.2215	3.55592e-59	1.29591e-57
10049	ENSG00000105993	DNAJB6	DnaJ heat shock protein family (Hsp40) member B6	4940.2	2.32156	0.143332	16.1971	5.2869e-59	1.92258e-57
53371	ENSG00000138750	NUP54	nucleoporin 54kDa	1731.38	1.77658	0.109687	16.1968	5.31054e-59	1.92702e-57
890	ENSG00000145386	CCNA2	cyclin A2	4411.45	1.90306	0.117518	16.1938	5.58049e-59	2.02062e-57
51747	ENSG00000108848	LUC7L3	LUC7-like 3 pre-mRNA splicing factor	5957.17	2.47644	0.153214	16.1633	9.15549e-59	3.30796e-57
26609	ENSG00000182583	VCX	variable charge, X-linked	317.737	9.00005	0.558139	16.1251	1.69983e-58	6.12849e-57
54386	ENSG00000166848	TERF2IP	TERF2 interacting protein	2878.18	2.46677	0.153134	16.1086	2.22159e-58	7.99251e-57
85415	ENSG00000131941	RHPN2	rhophilin, Rho GTPase binding protein 2	565.204	2.23082	0.138616	16.0935	2.83284e-58	1.01698e-56
10818	ENSG00000166225	FRS2	fibroblast growth factor receptor substrate 2	1619.82	2.65236	0.164911	16.0836	3.32361e-58	1.19063e-56
53349	ENSG00000165861	ZFYVE1	zinc finger FYVE-type containing 1	1199.02	2.76849	0.172484	16.0507	5.65123e-58	2.02017e-56
65265	ENSG00000182307	C8orf33	chromosome 8 open reading frame 33	4547.36	2.77743	0.173225	16.0336	7.44254e-58	2.65487e-56
51003	ENSG00000108590	MED31	mediator complex subunit 31	474.585	2.65323	0.165517	16.03	7.88711e-58	2.80751e-56
5495	ENSG00000138032	PPM1B	protein phosphatase, Mg2+/Mn2+ dependent 1B	1838.84	2.77832	0.173562	16.0077	1.12941e-57	4.01178e-56
64400	ENSG00000166971	AKTIP	AKT interacting protein	355.083	2.48133	0.155051	16.0033	1.21118e-57	4.29318e-56
1654	ENSG00000215301	DDX3X	DEAD-box helicase 3, X-linked	17492.3	2.24503	0.140347	15.9963	1.35609e-57	4.79675e-56
84159	ENSG00000150347	ARID5B	AT-rich interaction domain 5B	598.659	2.93803	0.183672	15.9961	1.36101e-57	4.80406e-56
57018	ENSG00000163660	CCNL1	cyclin L1	3230.16	2.11264	0.132099	15.9929	1.43244e-57	5.04559e-56
6884	ENSG00000197780	TAF13	TATA-box binding protein associated factor 13	1372.62	1.97806	0.123734	15.9864	1.59031e-57	5.58999e-56
9510	ENSG00000154734	ADAMTS1	ADAM metallopeptidase with thrombospondin type 1 motif 1	1628.15	1.77634	0.111118	15.986	1.59961e-57	5.61098e-56
6256	ENSG00000186350	RXRA	retinoid X receptor alpha	969.606	-2.33528	0.146134	-15.9804	1.74998e-57	6.12567e-56
100506790	ENSG00000229015	LOC100506790	uncharacterized LOC100506790	235.333	8.18274	0.512821	15.9563	2.57381e-57	8.99072e-56
56270	ENSG00000141580	WDR45B	WD repeat domain 45B	4573.14	2.97355	0.186463	15.9471	2.98409e-57	1.04023e-55
64398	ENSG00000072415	MPP5	membrane protein, palmitoylated 5	2139.01	2.43298	0.152884	15.9139	5.07175e-57	1.76432e-55
205428	ENSG00000181744	C3orf58	chromosome 3 open reading frame 58	1348.98	3.07744	0.193476	15.9061	5.74949e-57	1.99596e-55
55660	ENSG00000196504	PRPF40A	pre-mRNA processing factor 40 homolog A	6823.97	2.31778	0.145866	15.8898	7.45489e-57	2.58268e-55
54737	ENSG00000196199	MPHOSPH8	M-phase phosphoprotein 8	1857.35	2.65637	0.167297	15.8782	8.97586e-57	3.10322e-55
57003	ENSG00000108588	CCDC47	coiled-coil domain containing 47	2809.5	1.99964	0.1261	15.8576	1.24658e-56	4.30097e-55
51068	ENSG00000169251	NMD3	NMD3 ribosome export adaptor	3999.6	2.21721	0.13986	15.8531	1.33857e-56	4.60889e-55
10172	ENSG00000152454	ZNF256	zinc finger protein 256	366.67	2.76773	0.17459	15.8528	1.34496e-56	4.62145e-55
392197	ENSG00000226430	USP17L7	ubiquitin specific peptidase 17-like family member 7	147.381	6.61291	0.41741	15.8427	1.57864e-56	5.40761e-55
8338	ENSG00000184260	HIST2H2AC	histone cluster 2, H2ac	219.556	3.55152	0.224175	15.8427	1.58018e-56	5.40761e-55
51554	ENSG00000129048	ACKR4	atypical chemokine receptor 4	121.634	5.84644	0.369401	15.8268	2.03223e-56	6.94048e-55
165918	ENSG00000163961	RNF168	ring finger protein 168, E3 ubiquitin protein ligase	2613.84	2.84172	0.179741	15.8101	2.65199e-56	9.03879e-55
55164	ENSG00000144736	SHQ1	SHQ1, H/ACA ribonucleoprotein assembly factor	1062.69	2.19794	0.139402	15.7669	5.25497e-56	1.78743e-54
79798	ENSG00000140691	ARMC5	armadillo repeat containing 5	863.766	2.06691	0.131107	15.7651	5.41124e-56	1.83688e-54
55471	ENSG00000003509	NDUFAF7	NADH:ubiquinone oxidoreductase complex assembly factor 7	1057.72	2.16945	0.137762	15.7478	7.11173e-56	2.40926e-54
84856	ENSG00000185904	LINC00839	long intergenic non-protein coding RNA 839	700.883	2.24157	0.14246	15.7348	8.73115e-56	2.95194e-54
84206	ENSG00000183496	MEX3B	mex-3 RNA binding family member B	1537.59	2.96921	0.188777	15.7287	9.61928e-56	3.24569e-54
389792	ENSG00000188483	IER5L	immediate early response 5-like	704.202	1.8868	0.119968	15.7275	9.80556e-56	3.30192e-54
160760	ENSG00000196850	PPTC7	PTC7 protein phosphatase homolog	1457.79	2.22175	0.141518	15.6994	1.52751e-55	5.13347e-54
3301	ENSG00000086061	DNAJA1	DnaJ heat shock protein family (Hsp40) member A1	23552.6	2.62331	0.167131	15.6962	1.60654e-55	5.3776e-54
4793	ENSG00000104825	NFKBIB	NFKB inhibitor beta	2099.08	2.00261	0.127586	15.6962	1.60568e-55	5.3776e-54
7756	ENSG00000010244	ZNF207	zinc finger protein 207	8985.34	2.42141	0.154414	15.6813	2.03148e-55	6.78652e-54
26098	ENSG00000107938	EDRF1	erythroid differentiation regulatory factor 1	4178.51	2.48057	0.158202	15.6797	2.08116e-55	6.93871e-54
4839	ENSG00000111641	NOP2	NOP2 nucleolar protein	5528.06	2.02355	0.129438	15.6333	4.31959e-55	1.43733e-53
56241	ENSG00000099994	SUSD2	sushi domain containing 2	116.526	5.40996	0.346375	15.6188	5.42121e-55	1.80033e-53
51202	ENSG00000213782	DDX47	DEAD-box helicase 47	3240.72	2.1361	0.137014	15.5903	8.46844e-55	2.80675e-53
10885	ENSG00000065183	WDR3	WD repeat domain 3	8997.03	2.03154	0.130468	15.5711	1.14369e-54	3.78316e-53
251	ENSG00000163286	ALPPL2	alkaline phosphatase, placental like 2	21422.7	7.87229	0.506198	15.5518	1.54662e-54	5.10597e-53
23528	ENSG00000162702	ZNF281	zinc finger protein 281	2419.71	2.13953	0.137681	15.5397	1.86779e-54	6.15422e-53
10480	ENSG00000149100	EIF3M	eukaryotic translation initiation factor 3 subunit M	5032.78	1.55723	0.100308	15.5244	2.37038e-54	7.79493e-53
129880	ENSG00000163093	BBS5	Bardet-Biedl syndrome 5	1331.2	1.85217	0.119499	15.4995	3.49718e-54	1.1478e-52
1984	ENSG00000132507	EIF5A	eukaryotic translation initiation factor 5A	21019.7	1.99915	0.129069	15.489	4.11436e-54	1.34773e-52
65117	ENSG00000111011	RSRC2	arginine/serine-rich coiled-coil 2	5773.86	2.72092	0.175722	15.4842	4.43564e-54	1.45015e-52
387978	ENSG00000186960	LINC01551	long intergenic non-protein coding RNA 1551	2935.85	2.77249	0.179085	15.4814	4.63157e-54	1.51127e-52
160857	ENSG00000151773	CCDC122	coiled-coil domain containing 122	1232.3	2.80951	0.181597	15.4711	5.43447e-54	1.76714e-52
6741	ENSG00000138385	SSB	Sjogren syndrome antigen B	12814	1.82563	0.118002	15.4711	5.43671e-54	1.76714e-52
9084	ENSG00000129864	VCY	variable charge, Y-linked	222.96	8.30206	0.537404	15.4485	7.72702e-54	2.50674e-52
84233	ENSG00000171202	TMEM126A	transmembrane protein 126A	570.387	2.17009	0.140526	15.4426	8.45585e-54	2.73791e-52
6430	ENSG00000100650	SRSF5	serine/arginine-rich splicing factor 5	7177.73	2.16736	0.140373	15.44	8.80928e-54	2.84687e-52
285407	ENSG00000248671	ALG1L9P	asparagine-linked glycosylation 1-like 9, pseudogene	131.994	5.68027	0.367909	15.4393	8.90539e-54	2.87241e-52
401565	ENSG00000188163	FAM166A	family with sequence similarity 166 member A	228.364	7.74969	0.502285	15.4289	1.04696e-53	3.3705e-52
2551	ENSG00000154727	GABPA	GA binding protein transcription factor alpha subunit	2969.51	2.38359	0.154527	15.4251	1.11031e-53	3.5676e-52
664	ENSG00000176171	BNIP3	BCL2/adenovirus E1B 19kDa interacting protein 3	3161.08	2.45868	0.159422	15.4225	1.15558e-53	3.70599e-52
56922	ENSG00000078070	MCCC1	methylcrotonoyl-CoA carboxylase 1	810.831	1.87224	0.121398	15.4223	1.15867e-53	3.70886e-52
51701	ENSG00000087095	NLK	nemo-like kinase	519.972	2.00762	0.130224	15.4167	1.26344e-53	4.03655e-52
126353	ENSG00000099812	MISP	mitotic spindle positioning	174.562	5.4035	0.350637	15.4105	1.39103e-53	4.43574e-52
79845	ENSG00000133874	RNF122	ring finger protein 122	422.956	2.35974	0.153479	15.375	2.40929e-53	7.66827e-52
100463487	NA	MTRNR2L9	MT-RNR2-like 9	2304.2	2.05758	0.134014	15.3535	3.3561e-53	1.06616e-51
3212	ENSG00000173917	HOXB2	homeobox B2	1429.88	2.91374	0.19027	15.3137	6.19034e-53	1.96284e-51
10286	ENSG00000116752	BCAS2	breast carcinoma amplified sequence 2	2532.23	1.98478	0.129676	15.3057	7.00632e-53	2.21739e-51
144406	ENSG00000158023	WDR66	WD repeat domain 66	163.853	4.08104	0.2667	15.302	7.41579e-53	2.34258e-51
468	ENSG00000128272	ATF4	activating transcription factor 4	7502.84	1.77892	0.116262	15.3009	7.53897e-53	2.37704e-51
3021	ENSG00000132475	H3F3B	H3 histone, family 3B (H3.3B)	10519.5	2.01394	0.131879	15.2711	1.19229e-52	3.75227e-51
1393	ENSG00000145708	CRHBP	corticotropin releasing hormone binding protein	175.796	7.43652	0.487784	15.2455	1.76327e-52	5.53884e-51
5865	ENSG00000169213	RAB3B	RAB3B, member RAS oncogene family	2961.09	2.74111	0.179914	15.2356	2.05181e-52	6.4332e-51
54962	ENSG00000075131	TIPIN	TIMELESS interacting protein	1191.92	1.61879	0.106471	15.204	3.32908e-52	1.04185e-50
3192	ENSG00000153187	HNRNPU	heterogeneous nuclear ribonucleoprotein U (scaffold attachment factor A)	36203.8	2.16525	0.142457	15.1993	3.57448e-52	1.11658e-50
55622	ENSG00000018699	TTC27	tetratricopeptide repeat domain 27	1013.79	1.90347	0.125352	15.185	4.44797e-52	1.38686e-50
132864	ENSG00000137449	CPEB2	cytoplasmic polyadenylation element binding protein 2	240.907	4.92711	0.324492	15.1841	4.5098e-52	1.40354e-50
1025	ENSG00000136807	CDK9	cyclin-dependent kinase 9	2293.86	2.09205	0.137889	15.172	5.42064e-52	1.6839e-50
8697	ENSG00000094880	CDC23	cell division cycle 23	1862.42	1.56642	0.103282	15.1665	5.89491e-52	1.82786e-50
283624	ENSG00000258441	LINC00641	long intergenic non-protein coding RNA 641	704.417	3.68233	0.24282	15.1649	6.04228e-52	1.87011e-50
8233	ENSG00000169249	ZRSR2	zinc finger CCCH-type, RNA binding motif and serine/arginine rich 2	391.031	2.29185	0.151151	15.1627	6.24182e-52	1.92832e-50
401398	ENSG00000224897	POT1-AS1	POT1 antisense RNA 1	134.311	5.03545	0.332297	15.1535	7.18689e-52	2.21622e-50
663	ENSG00000140299	BNIP2	BCL2/adenovirus E1B 19kDa interacting protein 2	1032.67	1.85738	0.122581	15.1523	7.31922e-52	2.2529e-50
23607	ENSG00000198087	CD2AP	CD2-associated protein	1060.06	2.59399	0.171335	15.1399	8.84082e-52	2.71629e-50
165631	ENSG00000173200	PARP15	poly(ADP-ribose) polymerase family member 15	1817	2.22529	0.14704	15.1339	9.67935e-52	2.96851e-50
6491	ENSG00000123473	STIL	SCL/TAL1 interrupting locus	4447.15	2.4216	0.160037	15.1315	1.00443e-51	3.07482e-50
100507412	NA	LOC100507412	uncharacterized LOC100507412	505.945	3.10581	0.205385	15.1219	1.16168e-51	3.54977e-50
8027	ENSG00000136738	STAM	signal transducing adaptor molecule	1189.06	2.24701	0.148638	15.1173	1.24453e-51	3.79603e-50
11338	ENSG00000063244	U2AF2	U2 small nuclear RNA auxiliary factor 2	7948.4	1.94899	0.129203	15.0848	2.04005e-51	6.21128e-50
55299	ENSG00000113460	BRIX1	BRX1, biogenesis of ribosomes	2440.61	2.15478	0.143095	15.0584	3.0404e-51	9.24031e-50
6880	ENSG00000085231	TAF9	TATA-box binding protein associated factor 9	2051.3	1.83314	0.121754	15.0561	3.15014e-51	9.55656e-50
83452	ENSG00000172007	RAB33B	RAB33B, member RAS oncogene family	549.495	2.68229	0.17839	15.0361	4.25674e-51	1.28904e-49
26515	ENSG00000132286	TIMM10B	translocase of inner mitochondrial membrane 10 homolog B (yeast)	1420.77	1.95662	0.130616	14.98	9.92694e-51	3.00072e-49
28984	ENSG00000102760	RGCC	regulator of cell cycle	112.6	4.39346	0.293348	14.977	1.03837e-50	3.13316e-49
147660	ENSG00000258405	ZNF578	zinc finger protein 578	216.954	3.46192	0.231461	14.9568	1.40552e-50	4.23342e-49
8539	ENSG00000166181	API5	apoptosis inhibitor 5	5006.11	1.85626	0.12425	14.9397	1.81833e-50	5.46701e-49
152877	ENSG00000174137	FAM53A	family with sequence similarity 53 member A	111.666	4.86446	0.325613	14.9394	1.82631e-50	5.48119e-49
2091	ENSG00000105202	FBL	fibrillarin	7302.7	2.03198	0.136066	14.9338	1.98509e-50	5.94714e-49
81572	ENSG00000088356	PDRG1	p53 and DNA damage regulated 1	1083.27	1.81139	0.121366	14.925	2.26495e-50	6.77353e-49
10367	ENSG00000107745	MICU1	mitochondrial calcium uptake 1	1764.06	1.85384	0.124307	14.9134	2.69794e-50	8.05413e-49
8480	ENSG00000101146	RAE1	ribonucleic acid export 1	2249.34	1.61645	0.108392	14.913	2.71452e-50	8.08926e-49
6018	ENSG00000117000	RLF	rearranged L-myc fusion	3449.52	2.56907	0.1723	14.9105	2.81703e-50	8.37993e-49
9698	ENSG00000134644	PUM1	pumilio RNA binding family member 1	5813.95	1.99187	0.133753	14.8921	3.70738e-50	1.1009e-48
728927	ENSG00000234444	ZNF736	zinc finger protein 736	1893.24	2.05764	0.138274	14.881	4.38163e-50	1.29883e-48
23671	ENSG00000144339	TMEFF2	transmembrane protein with EGF like and two follistatin like domains 2	129.357	3.90962	0.262735	14.8805	4.4128e-50	1.30577e-48
101929567	ENSG00000236008	LOC101929567	uncharacterized LOC101929567	844.651	3.03296	0.203831	14.8798	4.4593e-50	1.31526e-48
6924	ENSG00000011007	TCEB3	transcription elongation factor B subunit 3	4219.58	1.79349	0.120532	14.8798	4.46049e-50	1.31526e-48
255403	ENSG00000250312	ZNF718	zinc finger protein 718	802.633	1.89605	0.127551	14.8651	5.55629e-50	1.63551e-48
6625	ENSG00000104852	SNRNP70	small nuclear ribonucleoprotein U1 subunit 70	7132.86	1.84265	0.124055	14.8535	6.60196e-50	1.93992e-48
8649	ENSG00000109270	LAMTOR3	late endosomal/lysosomal adaptor, MAPK and MTOR activator 3	1120.83	2.15172	0.144932	14.8464	7.3353e-50	2.15165e-48
11040	ENSG00000102096	PIM2	Pim-2 proto-oncogene, serine/threonine kinase	417.063	2.20422	0.148501	14.8432	7.70048e-50	2.25484e-48
54762	ENSG00000178075	GRAMD1C	GRAM domain containing 1C	170.902	3.97348	0.268383	14.8053	1.35426e-49	3.95862e-48
54205	ENSG00000172115	CYCS	cytochrome c, somatic	11982.8	2.00503	0.135459	14.8018	1.42695e-49	4.16388e-48
57663	ENSG00000131864	USP29	ubiquitin specific peptidase 29	3574.38	9.10325	0.616018	14.7776	2.04362e-49	5.95303e-48
10808	ENSG00000120694	HSPH1	heat shock protein family H (Hsp110) member 1	12209.7	2.53388	0.171485	14.7761	2.08882e-49	6.07417e-48
57515	ENSG00000111897	SERINC1	serine incorporator 1	5140.48	1.85231	0.125407	14.7705	2.27176e-49	6.59475e-48
54499	ENSG00000143183	TMCO1	transmembrane and coiled-coil domains 1	2963.13	1.81848	0.123305	14.7477	3.18094e-49	9.21817e-48
9277	ENSG00000227057	WDR46	WD repeat domain 46	2569.78	1.64353	0.111527	14.7366	3.75013e-49	1.08489e-47
8667	ENSG00000147677	EIF3H	eukaryotic translation initiation factor 3 subunit H	23607.5	1.75475	0.119104	14.733	3.95795e-49	1.14305e-47
10127	ENSG00000006194	ZNF263	zinc finger protein 263	1171.93	2.0652	0.140231	14.7271	4.31947e-49	1.24532e-47
54433	ENSG00000109534	GAR1	GAR1 ribonucleoprotein	1145.92	1.87143	0.127372	14.6927	7.18163e-49	2.06696e-47
388730	ENSG00000174529	TMEM81	transmembrane protein 81	135.43	3.26817	0.222457	14.6912	7.33502e-49	2.10751e-47
83855	ENSG00000129911	KLF16	Kruppel-like factor 16	2009.19	2.35195	0.160373	14.6655	1.07267e-48	3.07674e-47
56945	ENSG00000175110	MRPS22	mitochondrial ribosomal protein S22	1846.33	2.09494	0.142866	14.6637	1.10132e-48	3.15355e-47
345778	ENSG00000177034	MTX3	metaxin 3	2462.74	2.19643	0.149926	14.6501	1.34495e-48	3.84463e-47
55646	ENSG00000145220	LYAR	Ly1 antibody reactive	1707.53	2.10637	0.143784	14.6495	1.35723e-48	3.87316e-47
27107	ENSG00000066422	ZBTB11	zinc finger and BTB domain containing 11	2675.77	2.19151	0.149609	14.6482	1.38249e-48	3.93858e-47
55167	ENSG00000174579	MSL2	male-specific lethal 2 homolog (Drosophila)	2293.95	2.74265	0.187478	14.6292	1.82941e-48	5.20301e-47
9935	ENSG00000204103	MAFB	v-maf avian musculoaponeurotic fibrosarcoma oncogene homolog B	204.419	8.12748	0.556087	14.6155	2.23796e-48	6.35423e-47
51167	ENSG00000065615	CYB5R4	cytochrome b5 reductase 4	974.756	2.46192	0.168663	14.5967	2.94882e-48	8.35846e-47
201853	ENSG00000248360	LINC00504	long intergenic non-protein coding RNA 504	2013.97	3.20285	0.219432	14.5961	2.97595e-48	8.42118e-47
22943	ENSG00000107984	DKK1	dickkopf WNT signaling pathway inhibitor 1	443.536	2.28486	0.156655	14.5853	3.4844e-48	9.84342e-47
8339	ENSG00000273802	HIST1H2BG	histone cluster 1, H2bg	106.338	4.22469	0.289827	14.5766	3.95828e-48	1.11634e-46
4942	ENSG00000065154	OAT	ornithine aminotransferase	6398.41	2.33007	0.159905	14.5716	4.2565e-48	1.19844e-46
353322	ENSG00000186352	ANKRD37	ankyrin repeat domain 37	176.274	3.60484	0.247719	14.5521	5.66053e-48	1.59109e-46
10672	ENSG00000120063	GNA13	G protein subunit alpha 13	2004.91	1.99072	0.136935	14.5377	6.99024e-48	1.96158e-46
7286	ENSG00000143367	TUFT1	tuftelin 1	1533.05	1.96036	0.13486	14.5362	7.14088e-48	2.00051e-46
6629	ENSG00000125870	SNRPB2	small nuclear ribonucleoprotein polypeptide B	3026.48	1.88924	0.130102	14.5213	8.88128e-48	2.48395e-46
64783	ENSG00000162775	RBM15	RNA binding motif protein 15	1114.44	2.22968	0.153626	14.5137	9.92848e-48	2.77224e-46
10155	ENSG00000130726	TRIM28	tripartite motif containing 28	14406.8	1.87897	0.129576	14.5009	1.19544e-47	3.33238e-46
100129434	ENSG00000233251	LOC100129434	uncharacterized LOC100129434	2359.63	3.29434	0.227319	14.4921	1.35865e-47	3.78108e-46
4869	ENSG00000181163	NPM1	nucleophosmin (nucleolar phosphoprotein B23, numatrin)	42258.9	1.6936	0.11689	14.4888	1.4252e-47	3.95976e-46
285172	ENSG00000155744	FAM126B	family with sequence similarity 126 member B	1364.18	2.34923	0.162473	14.4592	2.19338e-47	6.08402e-46
80262	ENSG00000125149	C16orf70	chromosome 16 open reading frame 70	1047.96	1.93539	0.133894	14.4546	2.34573e-47	6.49591e-46
91664	ENSG00000213799	ZNF845	zinc finger protein 845	793.575	2.5553	0.176855	14.4486	2.55887e-47	7.0745e-46
55279	ENSG00000175105	ZNF654	zinc finger protein 654	551.632	2.32976	0.161378	14.4367	3.04254e-47	8.39791e-46
23633	ENSG00000025800	KPNA6	karyopherin subunit alpha 6	7567.99	2.18659	0.151481	14.4348	3.12645e-47	8.61539e-46
2796	ENSG00000147437	GNRH1	gonadotropin releasing hormone 1	238.19	4.14268	0.287034	14.4327	3.22175e-47	8.8635e-46
7170	ENSG00000143549	TPM3	tropomyosin 3	14885.6	2.1552	0.14945	14.4209	3.8254e-47	1.0507e-45
6950	ENSG00000120438	TCP1	t-complex 1	22400.6	1.87348	0.130044	14.4065	4.70724e-47	1.29081e-45
81565	ENSG00000166579	NDEL1	nudE neurodevelopment protein 1 like 1	1562.16	2.34616	0.162916	14.401	5.09845e-47	1.39581e-45
5734	ENSG00000171522	PTGER4	prostaglandin E receptor 4	119.362	4.59996	0.319449	14.3997	5.19953e-47	1.42118e-45
65080	ENSG00000135900	MRPL44	mitochondrial ribosomal protein L44	1287.58	1.43011	0.0995965	14.3591	9.34562e-47	2.55028e-45
9584	ENSG00000131051	RBM39	RNA binding motif protein 39	14049.8	2.08022	0.14496	14.3503	1.06065e-46	2.88967e-45
100462977	ENSG00000256618	MTRNR2L1	MT-RNR2-like 1	1103.25	2.19273	0.153034	14.3284	1.45479e-46	3.95708e-45
6431	ENSG00000124193	SRSF6	serine/arginine-rich splicing factor 6	9666.26	1.99635	0.139573	14.3033	2.08783e-46	5.66981e-45
5926	ENSG00000032219	ARID4A	AT-rich interaction domain 4A	885.179	2.25267	0.157588	14.2947	2.36167e-46	6.40314e-45
79031	ENSG00000115539	PDCL3	phosducin like 3	752.165	1.53658	0.107558	14.2861	2.67084e-46	7.22974e-45
64425	ENSG00000137054	POLR1E	polymerase (RNA) I subunit E	3131.73	2.02746	0.141947	14.2832	2.78566e-46	7.52842e-45
729240	ENSG00000229665	PRR20C	proline rich 20C	109.031	6.52478	0.457026	14.2766	3.0611e-46	8.23319e-45
729246	ENSG00000227151	PRR20D	proline rich 20D	109.031	6.52478	0.457026	14.2766	3.0611e-46	8.23319e-45
729250	ENSG00000234278	PRR20E	proline rich 20E	109.031	6.52478	0.457026	14.2766	3.0611e-46	8.23319e-45
51132	ENSG00000131263	RLIM	ring finger protein, LIM domain interacting	5286.07	2.47382	0.173413	14.2655	3.58965e-46	9.63937e-45
10135	ENSG00000105835	NAMPT	nicotinamide phosphoribosyltransferase	5976.38	2.61577	0.183586	14.2482	4.60098e-46	1.23355e-44
54819	ENSG00000155329	ZCCHC10	zinc finger CCHC-type containing 10	836.913	1.89092	0.132744	14.2449	4.82449e-46	1.29141e-44
100132396	ENSG00000215356	ZNF705B	zinc finger protein 705B	126.308	6.98463	0.490343	14.2444	4.85765e-46	1.29823e-44
5453	ENSG00000185668	POU3F1	POU class 3 homeobox 1	171.198	7.50265	0.5269	14.2392	5.2309e-46	1.39576e-44
101928769	ENSG00000250313	LOC101928769	uncharacterized LOC101928769	367.827	10.0012	0.702761	14.2313	5.85663e-46	1.56025e-44
8313	ENSG00000168646	AXIN2	axin 2	474.429	3.38074	0.237824	14.2153	7.36166e-46	1.95811e-44
284702	NA	NA	NA	266.207	2.78636	0.196024	14.2144	7.45624e-46	1.98014e-44
117195	ENSG00000179826	MRGPRX3	MAS related GPR family member X3	152.699	3.76882	0.265296	14.2061	8.39758e-46	2.22661e-44
10978	ENSG00000172409	CLP1	cleavage and polyadenylation factor I subunit 1	810.527	1.86639	0.131399	14.204	8.65132e-46	2.29029e-44
84060	ENSG00000127993	RBM48	RNA binding motif protein 48	1431.67	2.25063	0.158589	14.1916	1.03234e-45	2.72865e-44
148523	ENSG00000159208	CIART	circadian associated repressor of transcription	117.988	3.81242	0.26874	14.1863	1.11422e-45	2.94045e-44
55802	ENSG00000272886	DCP1A	decapping mRNA 1A	1874.48	2.32837	0.164371	14.1653	1.502e-45	3.95762e-44
10767	ENSG00000112339	HBS1L	HBS1 like translational GTPase	2791.87	1.7971	0.126955	14.1555	1.72804e-45	4.54609e-44
1662	ENSG00000178105	DDX10	DEAD-box helicase 10	2323.01	1.72844	0.122118	14.1538	1.76949e-45	4.64788e-44
79145	ENSG00000170791	CHCHD7	coiled-coil-helix-coiled-coil-helix domain containing 7	1100.09	2.08156	0.147152	14.1457	1.98653e-45	5.20985e-44
56605	ENSG00000086619	ERO1B	endoplasmic reticulum oxidoreductase beta	227.834	2.60674	0.184383	14.1376	2.22734e-45	5.83231e-44
23	ENSG00000204574	ABCF1	ATP binding cassette subfamily F member 1	5703.46	1.63482	0.115772	14.121	2.81908e-45	7.37032e-44
2483	ENSG00000109536	FRG1	FSHD region gene 1	817.93	1.68907	0.119711	14.1095	3.31783e-45	8.66082e-44
9723	ENSG00000170381	SEMA3E	semaphorin 3E	2348.57	2.68655	0.190414	14.109	3.34466e-45	8.71733e-44
6830	ENSG00000109111	SUPT6H	SPT6 homolog, histone chaperone	5648.74	2.01905	0.143172	14.1023	3.67704e-45	9.56884e-44
1959	ENSG00000122877	EGR2	early growth response 2	102.86	5.51107	0.39082	14.1013	3.72981e-45	9.69116e-44
143244	ENSG00000253626	EIF5AL1	eukaryotic translation initiation factor 5A-like 1	616.845	2.12785	0.150998	14.0919	4.25738e-45	1.10449e-43
6004	ENSG00000143333	RGS16	regulator of G-protein signaling 16	5330.77	1.96426	0.139407	14.0901	4.36828e-45	1.13152e-43
22889	ENSG00000132680	KIAA0907	KIAA0907	3017.86	1.9653	0.139522	14.0859	4.6349e-45	1.19874e-43
442213	ENSG00000244694	PTCHD4	patched domain containing 4	1580.63	2.79329	0.198319	14.0848	4.70688e-45	1.21549e-43
26270	ENSG00000116663	FBXO6	F-box protein 6	110.338	3.52888	0.250703	14.0759	5.33886e-45	1.37658e-43
5432	ENSG00000102978	POLR2C	polymerase (RNA) II subunit C	2458.33	1.67686	0.119162	14.0721	5.63654e-45	1.45111e-43
4983	ENSG00000079482	OPHN1	oligophrenin 1	1548.81	2.77489	0.197333	14.0619	6.50905e-45	1.67317e-43
780853	ENSG00000264940	SNORD3C	small nucleolar RNA, C/D box 3C	101.854	5.49095	0.390508	14.061	6.59184e-45	1.69187e-43
8848	ENSG00000102804	TSC22D1	TSC22 domain family member 1	848.385	2.24598	0.159954	14.0413	8.70421e-45	2.23064e-43
51014	ENSG00000134970	TMED7	transmembrane p24 trafficking protein 7	2193.12	1.83037	0.130376	14.0391	8.98131e-45	2.29815e-43
4488	ENSG00000120149	MSX2	msh homeobox 2	425.501	3.72413	0.265302	14.0373	9.21276e-45	2.3538e-43
51480	ENSG00000177504	VCX2	variable charge, X-linked 2	238.47	9.14438	0.651533	14.0352	9.49633e-45	2.42257e-43
8812	ENSG00000090061	CCNK	cyclin K	833.753	2.20068	0.15687	14.0287	1.0404e-44	2.65011e-43
6016	ENSG00000143622	RIT1	Ras-like without CAAX 1	974.775	2.21036	0.157717	14.0147	1.26802e-44	3.22501e-43
84640	ENSG00000170185	USP38	ubiquitin specific peptidase 38	1467.09	2.14488	0.153077	14.0117	1.3212e-44	3.35521e-43
85495	ENSG00000277209	RPPH1	ribonuclease P RNA component H1	119.546	6.27179	0.447902	14.0026	1.50287e-44	3.81082e-43
904	ENSG00000129315	CCNT1	cyclin T1	4368.59	2.32326	0.166009	13.9948	1.67664e-44	4.24506e-43
79868	ENSG00000101901	ALG13	ALG13, UDP-N-acetylglucosaminyltransferase subunit	727.776	1.67	0.119333	13.9945	1.68509e-44	4.26004e-43
724102	NA	SNHG4	small nucleolar RNA host gene 4	553.729	1.79862	0.128935	13.9499	3.15183e-44	7.95613e-43
51362	ENSG00000168438	CDC40	cell division cycle 40	1833.36	2.10855	0.151239	13.9418	3.52899e-44	8.89484e-43
5501	ENSG00000186298	PPP1CC	protein phosphatase 1 catalytic subunit gamma	6450.5	1.63973	0.117632	13.9395	3.64548e-44	9.17472e-43
387119	ENSG00000111860	CEP85L	centrosomal protein 85kDa-like	538.535	2.86611	0.205848	13.9234	4.56414e-44	1.14696e-42
10210	ENSG00000197579	TOPORS	topoisomerase I binding, arginine/serine-rich, E3 ubiquitin protein ligase	2415.86	2.66061	0.191139	13.9198	4.80422e-44	1.20549e-42
1933	ENSG00000114942	EEF1B2	eukaryotic translation elongation factor 1 beta 2	13331.2	1.52912	0.110052	13.8946	6.83496e-44	1.7125e-42
11140	ENSG00000105401	CDC37	cell division cycle 37	5785.9	1.75982	0.126657	13.8944	6.85212e-44	1.71425e-42
57179	ENSG00000122203	KIAA1191	KIAA1191	2417.6	1.83076	0.131776	13.893	6.98696e-44	1.74539e-42
79944	ENSG00000087299	L2HGDH	L-2-hydroxyglutarate dehydrogenase	1534.58	2.13158	0.153493	13.8871	7.58329e-44	1.89155e-42
51260	ENSG00000102390	PBDC1	polysaccharide biosynthesis domain containing 1	915.25	1.69718	0.12226	13.8817	8.17342e-44	2.03574e-42
64061	ENSG00000184205	TSPYL2	TSPY-like 2	608.722	2.24869	0.161992	13.8815	8.19803e-44	2.03885e-42
4691	ENSG00000115053	NCL	nucleolin	77484	1.64242	0.118428	13.8685	9.82956e-44	2.44101e-42
283951	ENSG00000174109	C16orf91	chromosome 16 open reading frame 91	403.092	2.04741	0.147686	13.8632	1.0582e-43	2.62399e-42
10979	ENSG00000073712	FERMT2	fermitin family member 2	4152.63	2.20384	0.159395	13.8263	1.7688e-43	4.37961e-42
56204	ENSG00000047346	FAM214A	family with sequence similarity 214 member A	332.891	3.15639	0.228388	13.8203	1.92231e-43	4.74736e-42
91948	ENSG00000251209	LINC00923	long intergenic non-protein coding RNA 923	94.5002	4.32659	0.313061	13.8203	1.92297e-43	4.74736e-42
284371	ENSG00000197608	ZNF841	zinc finger protein 841	682.706	2.1735	0.157275	13.8197	1.93783e-43	4.77705e-42
5861	ENSG00000138069	RAB1A	RAB1A, member RAS oncogene family	4549.53	1.892	0.136967	13.8136	2.11091e-43	5.19612e-42
126868	ENSG00000173212	MAB21L3	mab-21-like 3 (C. elegans)	341.154	3.51014	0.254243	13.8062	2.3375e-43	5.74546e-42
79670	ENSG00000083223	ZCCHC6	zinc finger CCHC-type containing 6	1465.06	2.45082	0.177524	13.8056	2.3582e-43	5.78791e-42
8863	ENSG00000049246	PER3	period circadian clock 3	418.453	2.69656	0.195958	13.7609	4.38045e-43	1.07356e-41
682	ENSG00000172270	BSG	basigin (Ok blood group)	22386.9	1.59309	0.116237	13.7055	9.4063e-43	2.30195e-41
81537	ENSG00000126821	SGPP1	sphingosine-1-phosphate phosphatase 1	348.043	2.1644	0.157928	13.705	9.48268e-43	2.31727e-41
10523	ENSG00000085872	CHERP	calcium homeostasis endoplasmic reticulum protein	4826.27	1.58803	0.115901	13.7016	9.93691e-43	2.42475e-41
23429	ENSG00000163602	RYBP	RING1 and YY1 binding protein	1994.03	2.31505	0.16897	13.7009	1.00241e-42	2.44247e-41
9406	ENSG00000132485	ZRANB2	zinc finger RANBP2-type containing 2	7447.89	2.07739	0.151672	13.6966	1.06324e-42	2.58697e-41
23223	ENSG00000052749	RRP12	ribosomal RNA processing 12 homolog	2794.94	1.47147	0.10745	13.6945	1.09553e-42	2.66168e-41
440689	ENSG00000203814	HIST2H2BF	histone cluster 2, H2bf	105.625	3.74635	0.27364	13.6908	1.15237e-42	2.79575e-41
84946	ENSG00000135521	LTV1	LTV1 ribosome biogenesis factor	1376.67	1.6672	0.121801	13.688	1.19797e-42	2.9022e-41
51526	ENSG00000132823	OSER1	oxidative stress responsive serine-rich 1	1812.66	2.01405	0.147177	13.6845	1.25606e-42	3.03854e-41
3621	ENSG00000153487	ING1	inhibitor of growth family member 1	445.693	1.95031	0.142599	13.6768	1.39617e-42	3.37265e-41
100885776	ENSG00000249348	UGDH-AS1	UGDH antisense RNA 1	2829.07	3.16977	0.231798	13.6747	1.43758e-42	3.46769e-41
6352	ENSG00000271503	CCL5	C-C motif chemokine ligand 5	333.19	2.7185	0.198828	13.6726	1.47978e-42	3.56438e-41
65986	ENSG00000205189	ZBTB10	zinc finger and BTB domain containing 10	2071.68	2.57684	0.188482	13.6715	1.5026e-42	3.61419e-41
2146	ENSG00000106462	EZH2	enhancer of zeste 2 polycomb repressive complex 2 subunit	3829.4	1.97475	0.144468	13.6691	1.55289e-42	3.72981e-41
1659	ENSG00000067596	DHX8	DEAH-box helicase 8	2457.6	2.14445	0.15694	13.6641	1.6637e-42	3.99027e-41
6023	ENSG00000269900	RMRP	RNA component of mitochondrial RNA processing endoribonuclease	136.548	7.60608	0.556945	13.6568	1.83932e-42	4.40522e-41
92856	ENSG00000136718	IMP4	IMP4 homolog, U3 small nucleolar ribonucleoprotein	2098.85	1.39888	0.102437	13.656	1.85987e-42	4.44809e-41
493861	ENSG00000255150	EID3	EP300 interacting inhibitor of differentiation 3	86.8946	5.08047	0.372234	13.6486	2.05788e-42	4.91468e-41
81887	ENSG00000001497	LAS1L	LAS1-like, ribosome biogenesis factor	1692.8	1.54794	0.113535	13.6341	2.51082e-42	5.98791e-41
51631	ENSG00000146963	LUC7L2	LUC7-like 2 pre-mRNA splicing factor	2450.82	2.00479	0.147067	13.6318	2.58933e-42	6.16642e-41
55661	ENSG00000124228	DDX27	DEAD-box helicase 27	4805.43	1.73541	0.12736	13.6261	2.80213e-42	6.66377e-41
7430	ENSG00000092820	EZR	ezrin	3089.69	2.07892	0.152716	13.613	3.35116e-42	7.95819e-41
51143	ENSG00000144635	DYNC1LI1	dynein cytoplasmic 1 light intermediate chain 1	1680.39	1.77543	0.130426	13.6125	3.37378e-42	8.00061e-41
23160	ENSG00000163811	WDR43	WD repeat domain 43	3712.52	1.45369	0.106826	13.608	3.58818e-42	8.49708e-41
9527	ENSG00000108587	GOSR1	golgi SNAP receptor complex member 1	1584.38	1.38087	0.101637	13.5862	4.83306e-42	1.1429e-40
9134	ENSG00000175305	CCNE2	cyclin E2	526.654	2.1125	0.155516	13.5839	4.99175e-42	1.17877e-40
57291	ENSG00000226950	DANCR	differentiation antagonizing non-protein coding RNA	1449.7	1.34828	0.0993027	13.5775	5.44582e-42	1.28419e-40
56652	ENSG00000107815	C10orf2	chromosome 10 open reading frame 2	1479.17	1.48324	0.109296	13.5708	5.96417e-42	1.40446e-40
10432	ENSG00000239306	RBM14	RNA binding motif protein 14	3236.12	1.84458	0.135935	13.5696	6.06496e-42	1.4262e-40
54555	ENSG00000105671	DDX49	DEAD-box helicase 49	2030.58	1.37189	0.101129	13.5658	6.39125e-42	1.50083e-40
90233	ENSG00000204519	ZNF551	zinc finger protein 551	765.985	1.99289	0.146934	13.5632	6.61966e-42	1.5523e-40
55161	ENSG00000109133	TMEM33	transmembrane protein 33	2902.14	1.41837	0.104633	13.5557	7.3325e-42	1.71707e-40
5000	ENSG00000115947	ORC4	origin recognition complex subunit 4	2474.03	2.20754	0.162882	13.553	7.60573e-42	1.77858e-40
1431	ENSG00000062485	CS	citrate synthase	9673.92	1.57921	0.116543	13.5505	7.868e-42	1.83736e-40
11272	ENSG00000111215	PRR4	proline rich 4 (lacrimal)	97.5415	4.43169	0.327315	13.5395	9.13836e-42	2.13106e-40
643246	ENSG00000258102	MAP1LC3B2	microtubule associated protein 1 light chain 3 beta 2	289.958	2.86442	0.211616	13.5359	9.5959e-42	2.23466e-40
10008	ENSG00000175538	KCNE3	potassium voltage-gated channel subfamily E regulatory subunit 3	288.186	9.19271	0.680321	13.5123	1.3231e-41	3.07693e-40
59286	ENSG00000198258	UBL5	ubiquitin like 5	2173.27	1.81707	0.134493	13.5105	1.35589e-41	3.14884e-40
5529	ENSG00000154001	PPP2R5E	protein phosphatase 2 regulatory subunit B', epsilon	2286.08	2.023	0.149756	13.5087	1.38963e-41	3.22275e-40
4899	ENSG00000106459	NRF1	nuclear respiratory factor 1	1043.67	2.14036	0.158531	13.5013	1.53738e-41	3.5605e-40
8813	ENSG00000000419	DPM1	dolichyl-phosphate mannosyltransferase polypeptide 1, catalytic subunit	1914.71	1.89247	0.14019	13.4993	1.57806e-41	3.64969e-40
23600	ENSG00000242110	AMACR	alpha-methylacyl-CoA racemase	167.743	2.68588	0.19899	13.4976	1.61528e-41	3.73066e-40
8732	ENSG00000111880	RNGTT	RNA guanylyltransferase and 5'-phosphatase	1352.51	1.82526	0.135242	13.4962	1.64651e-41	3.79756e-40
25926	ENSG00000130935	NOL11	nucleolar protein 11	2873.24	1.43386	0.106336	13.4842	1.93772e-41	4.46313e-40
1604	ENSG00000196352	CD55	CD55 molecule (Cromer blood group)	1273.37	3.21691	0.238866	13.4674	2.4315e-41	5.59277e-40
9875	ENSG00000142207	URB1	URB1 ribosome biogenesis 1 homolog (S. cerevisiae)	3182.93	1.80563	0.134117	13.463	2.58146e-41	5.9296e-40
152217	NA	NCBP2-AS2	NCBP2 antisense RNA 2 (head to head)	480.871	1.87243	0.139146	13.4566	2.81522e-41	6.45775e-40
654434	ENSG00000234912	SNHG20	small nucleolar RNA host gene 20	417.221	2.62031	0.195128	13.4287	4.10749e-41	9.40923e-40
5929	ENSG00000117222	RBBP5	retinoblastoma binding protein 5	1927.04	1.77859	0.132474	13.4259	4.26398e-41	9.75443e-40
10270	ENSG00000105127	AKAP8	A-kinase anchoring protein 8	1899.01	1.75577	0.130982	13.4047	5.67825e-41	1.29722e-39
115207	ENSG00000178695	KCTD12	potassium channel tetramerization domain containing 12	3807.91	2.28007	0.170181	13.3979	6.21942e-41	1.41892e-39
2521	ENSG00000089280	FUS	FUS RNA binding protein	18199.8	1.33611	0.0997308	13.3971	6.2858e-41	1.43212e-39
60673	ENSG00000123395	ATG101	autophagy related 101	1062.23	1.83562	0.137102	13.3887	7.03591e-41	1.60086e-39
84285	ENSG00000175376	EIF1AD	eukaryotic translation initiation factor 1A domain containing	1049.11	1.89543	0.141643	13.3817	7.73451e-41	1.75743e-39
23099	ENSG00000169155	ZBTB43	zinc finger and BTB domain containing 43	1295.99	1.75039	0.131113	13.3502	1.18062e-40	2.67899e-39
51603	ENSG00000010165	METTL13	methyltransferase like 13	3122.58	1.94704	0.145864	13.3483	1.21226e-40	2.74709e-39
170261	ENSG00000174460	ZCCHC12	zinc finger CCHC-type containing 12	90.8378	5.54808	0.415901	13.3399	1.35646e-40	3.06972e-39
55720	ENSG00000167721	TSR1	TSR1, 20S rRNA accumulation, homolog (S. cerevisiae)	3739.82	1.73834	0.130463	13.3244	1.66981e-40	3.77377e-39
5431	ENSG00000047315	POLR2B	polymerase (RNA) II subunit B	5356.93	1.47389	0.110627	13.323	1.70049e-40	3.83795e-39
440026	ENSG00000166471	TMEM41B	transmembrane protein 41B	1321.38	1.79113	0.134449	13.3221	1.72257e-40	3.88258e-39
9076	ENSG00000163347	CLDN1	claudin 1	119.973	7.21554	0.541665	13.321	1.74681e-40	3.93195e-39
4751	ENSG00000117650	NEK2	NIMA related kinase 2	1040.43	1.72525	0.129577	13.3145	1.90668e-40	4.28609e-39
1139	ENSG00000175344	CHRNA7	cholinergic receptor nicotinic alpha 7 subunit	406.372	2.24062	0.168286	13.3143	1.91075e-40	4.2895e-39
83732	ENSG00000124784	RIOK1	RIO kinase 1	892.919	2.03709	0.153026	13.312	1.97053e-40	4.41781e-39
3148	ENSG00000164104	HMGB2	high mobility group box 2	5986.68	1.93241	0.145177	13.3108	2.00457e-40	4.48815e-39
55701	ENSG00000165801	ARHGEF40	Rho guanine nucleotide exchange factor 40	710.381	-1.90836	0.143404	-13.3076	2.09081e-40	4.67502e-39
8324	ENSG00000155760	FZD7	frizzled class receptor 7	6324.7	1.70473	0.128143	13.3034	2.21277e-40	4.94118e-39
11232	ENSG00000256525	POLG2	polymerase (DNA) gamma 2, accessory subunit	404.964	1.76539	0.132781	13.2955	2.4576e-40	5.48061e-39
57117	ENSG00000138785	INTS12	integrator complex subunit 12	643.08	1.79932	0.135557	13.2735	3.29781e-40	7.34461e-39
9975	ENSG00000174738	NR1D2	nuclear receptor subfamily 1 group D member 2	620.892	1.76399	0.132915	13.2716	3.38428e-40	7.52723e-39
79094	ENSG00000128965	CHAC1	ChaC glutathione-specific gamma-glutamylcyclotransferase 1	364.434	3.17153	0.239012	13.2693	3.48755e-40	7.74669e-39
10738	ENSG00000128276	RFPL3	ret finger protein like 3	196.138	8.84143	0.666472	13.266	3.64486e-40	8.08544e-39
5570	ENSG00000135549	PKIB	protein kinase (cAMP-dependent, catalytic) inhibitor beta	85.0058	4.12928	0.31132	13.2638	3.75603e-40	8.32109e-39
3066	ENSG00000196591	HDAC2	histone deacetylase 2	9611.77	1.81661	0.136978	13.262	3.84256e-40	8.50159e-39
4929	ENSG00000153234	NR4A2	nuclear receptor subfamily 4 group A member 2	74.5447	4.93484	0.372329	13.254	4.28006e-40	9.45713e-39
9440	ENSG00000042429	MED17	mediator complex subunit 17	2184.03	2.15365	0.162787	13.2298	5.90324e-40	1.30266e-38
677	ENSG00000185650	ZFP36L1	ZFP36 ring finger protein-like 1	3493.65	1.89586	0.143318	13.2283	6.02074e-40	1.32685e-38
286006	ENSG00000181016	LSMEM1	leucine-rich single-pass membrane protein 1	102.473	4.29443	0.324664	13.2273	6.10135e-40	1.34286e-38
51586	ENSG00000099917	MED15	mediator complex subunit 15	1587.69	1.99257	0.150691	13.2229	6.47615e-40	1.42348e-38
645414	ENSG00000204480	PRAMEF19	PRAME family member 19	182.137	8.77265	0.663477	13.2222	6.5293e-40	1.4333e-38
23200	ENSG00000058063	ATP11B	ATPase phospholipid transporting 11B (putative)	4625.53	1.94017	0.146848	13.2121	7.47347e-40	1.63842e-38
84294	ENSG00000147679	UTP23	UTP23, small subunit processome component	4125.35	1.66587	0.12619	13.2013	8.622e-40	1.88776e-38
4144	ENSG00000168906	MAT2A	methionine adenosyltransferase 2A	12560.4	1.87407	0.142055	13.1926	9.68121e-40	2.11692e-38
79947	ENSG00000117682	DHDDS	dehydrodolichyl diphosphate synthase subunit	931.231	1.36765	0.103743	13.183	1.09906e-39	2.40012e-38
476	ENSG00000163399	ATP1A1	ATPase Na+/K+ transporting subunit alpha 1	10554.2	1.49352	0.113329	13.1786	1.16552e-39	2.54195e-38
124935	ENSG00000167703	SLC43A2	solute carrier family 43 member 2	203.52	2.413	0.183103	13.1784	1.16907e-39	2.5464e-38
10926	ENSG00000006634	DBF4	DBF4 zinc finger	3392.52	1.92452	0.146116	13.1711	1.28649e-39	2.79854e-38
29115	ENSG00000161526	SAP30BP	SAP30 binding protein	1073.14	1.79775	0.136522	13.1682	1.33731e-39	2.90533e-38
373	ENSG00000113595	TRIM23	tripartite motif containing 23	948.929	2.4367	0.185275	13.1518	1.66157e-39	3.60513e-38
8531	ENSG00000060138	YBX3	Y-box binding protein 3	6472.69	1.62125	0.12337	13.1413	1.90838e-39	4.13532e-38
54883	ENSG00000273559	CWC25	CWC25 spliceosome-associated protein homolog	642.523	1.86817	0.142237	13.1341	2.09879e-39	4.54207e-38
55510	ENSG00000080007	DDX43	DEAD-box helicase 43	216.363	3.41533	0.260074	13.1321	2.15541e-39	4.65862e-38
1736	ENSG00000130826	DKC1	dyskerin pseudouridine synthase 1	5002.41	1.43837	0.109553	13.1295	2.23234e-39	4.81872e-38
7341	ENSG00000116030	SUMO1	small ubiquitin-like modifier 1	5541.1	1.57488	0.119985	13.1256	2.34916e-39	5.06437e-38
80329	ENSG00000111981	ULBP1	UL16 binding protein 1	306.167	2.02497	0.154303	13.1233	2.42171e-39	5.21411e-38
2770	ENSG00000127955	GNAI1	G protein subunit alpha i1	952.562	1.84807	0.140895	13.1166	2.64468e-39	5.68691e-38
27340	ENSG00000120800	UTP20	UTP20, small subunit processome component	5738.45	2.05083	0.15644	13.1093	2.91085e-39	6.25127e-38
100101267	ENSG00000272391	POM121C	POM121 transmembrane nucleoporin C	6419.29	1.74507	0.133135	13.1076	2.97971e-39	6.39005e-38
9972	ENSG00000124789	NUP153	nucleoporin 153kDa	6492.7	1.83816	0.140237	13.1075	2.98306e-39	6.39005e-38
55074	ENSG00000164830	OXR1	oxidation resistance 1	1439.31	2.02286	0.154447	13.0974	3.4057e-39	7.28612e-38
125919	ENSG00000178229	ZNF543	zinc finger protein 543	401.354	2.06451	0.157931	13.0722	4.74475e-39	1.0138e-37
6574	ENSG00000144136	SLC20A1	solute carrier family 20 member 1	5036.8	1.92932	0.147612	13.0702	4.8737e-39	1.04003e-37
2558	ENSG00000186297	GABRA5	gamma-aminobutyric acid type A receptor alpha5 subunit	170.431	8.69081	0.665334	13.0623	5.40437e-39	1.15181e-37
7088	ENSG00000196781	TLE1	transducin like enhancer of split 1	1491.33	2.32286	0.177876	13.0589	5.65432e-39	1.20356e-37
84527	ENSG00000188321	ZNF559	zinc finger protein 559	527.228	1.85628	0.142173	13.0565	5.83238e-39	1.2399e-37
730291	ENSG00000223614	ZNF735	zinc finger protein 735	105.094	7.04767	0.539823	13.0555	5.9107e-39	1.25496e-37
1965	ENSG00000134001	EIF2S1	eukaryotic translation initiation factor 2 subunit alpha	4291.22	1.43772	0.110133	13.0543	6.00285e-39	1.27292e-37
9318	ENSG00000166200	COPS2	COP9 signalosome subunit 2	1960.02	1.95097	0.149452	13.0541	6.02176e-39	1.27533e-37
2619	ENSG00000180447	GAS1	growth arrest specific 1	2651.01	-1.46252	0.112129	-13.0432	6.95232e-39	1.47056e-37
96764	ENSG00000137574	TGS1	trimethylguanosine synthase 1	1664.85	1.58863	0.121822	13.0406	7.18454e-39	1.51777e-37
27097	ENSG00000135801	TAF5L	TATA-box binding protein associated factor 5 like	1054.96	1.79715	0.137867	13.0354	7.69571e-39	1.62372e-37
254394	ENSG00000111877	MCM9	minichromosome maintenance 9 homologous recombination repair factor	631.871	1.88486	0.144613	13.0338	7.85549e-39	1.65536e-37
140735	ENSG00000264364	DYNLL2	dynein light chain LC8-type 2	4478.88	1.84919	0.141914	13.0303	8.22552e-39	1.73116e-37
9669	ENSG00000158417	EIF5B	eukaryotic translation initiation factor 5B	8107.95	1.2867	0.0988681	13.0143	1.01514e-38	2.13382e-37
163590	ENSG00000169905	TOR1AIP2	torsin 1A interacting protein 2	4119.14	1.86572	0.143415	13.0093	1.08394e-38	2.2756e-37
55627	ENSG00000136699	SMPD4	sphingomyelin phosphodiesterase 4	4006.22	1.36765	0.10514	13.0079	1.1036e-38	2.31399e-37
100131998	NA	RRN3P3	RRN3 homolog, RNA polymerase I transcription factor pseudogene 3	250.151	2.45136	0.188754	12.9871	1.44876e-38	3.03392e-37
11171	ENSG00000023734	STRAP	serine/threonine kinase receptor associated protein	6916.2	1.51587	0.116817	12.9765	1.66297e-38	3.47818e-37
84445	ENSG00000107816	LZTS2	leucine zipper, putative tumor suppressor 2	1689.14	-1.77589	0.136909	-12.9713	1.77967e-38	3.71765e-37
285590	ENSG00000174705	SH3PXD2B	SH3 and PX domains 2B	606.285	-1.7107	0.131911	-12.9685	1.84507e-38	3.84949e-37
9883	ENSG00000196313	POM121	POM121 transmembrane nucleoporin	7743.04	1.75084	0.135037	12.9656	1.91823e-38	3.99718e-37
26052	ENSG00000197959	DNM3	dynamin 3	352.161	2.43461	0.187819	12.9626	1.995e-38	4.15201e-37
1964	ENSG00000173674	EIF1AX	eukaryotic translation initiation factor 1A, X-linked	6803.76	1.75124	0.135196	12.9533	2.25017e-38	4.67729e-37
440288	ENSG00000247240	UBL7-AS1	UBL7 antisense RNA 1 (head to head)	189.503	2.50301	0.193654	12.9252	3.24646e-38	6.7399e-37
80256	ENSG00000005238	FAM214B	family with sequence similarity 214 member B	395.268	2.64557	0.205029	12.9034	4.30834e-38	8.93344e-37
26973	ENSG00000110172	CHORDC1	cysteine and histidine rich domain containing 1	6156.17	2.15152	0.16686	12.8942	4.85221e-38	1.00488e-36
81034	ENSG00000164933	SLC25A32	solute carrier family 25 member 32	1288.96	1.92102	0.149003	12.8925	4.95829e-38	1.02559e-36
374872	ENSG00000188305	C19orf35	chromosome 19 open reading frame 35	168.389	2.68827	0.208601	12.8872	5.31581e-38	1.09819e-36
27022	ENSG00000187140	FOXD3	forkhead box D3	130.941	8.0418	0.624452	12.8782	5.97283e-38	1.23123e-36
389015	ENSG00000180251	SLC9A4	solute carrier family 9 member A4	229.591	3.4354	0.266762	12.8782	5.97444e-38	1.23123e-36
1647	ENSG00000116717	GADD45A	growth arrest and DNA damage inducible alpha	2145.96	2.17018	0.168544	12.876	6.141e-38	1.26401e-36
56180	ENSG00000101928	MOSPD1	motile sperm domain containing 1	508.773	1.84462	0.143262	12.8759	6.15382e-38	1.2651e-36
83475	ENSG00000129932	DOHH	deoxyhypusine hydroxylase/monooxygenase	1059.82	1.8652	0.144878	12.8743	6.27941e-38	1.28935e-36
9533	ENSG00000171453	POLR1C	polymerase (RNA) I subunit C	1284.81	1.77309	0.13773	12.8737	6.32705e-38	1.29755e-36
55145	ENSG00000131931	THAP1	THAP domain containing, apoptosis associated protein 1	585.078	1.84047	0.143302	12.8433	9.37638e-38	1.92056e-36
5911	ENSG00000125249	RAP2A	RAP2A, member of RAS oncogene family	808.831	1.99679	0.155602	12.8327	1.07562e-37	2.2005e-36
57602	ENSG00000055483	USP36	ubiquitin specific peptidase 36	2095.33	1.72158	0.134158	12.8325	1.07884e-37	2.20442e-36
26155	ENSG00000188976	NOC2L	NOC2 like nucleolar associated transcriptional repressor	5915.13	1.50285	0.117147	12.8288	1.1315e-37	2.30923e-36
375449	ENSG00000069020	MAST4	microtubule associated serine/threonine kinase family member 4	108.289	3.98901	0.310948	12.8286	1.13448e-37	2.31249e-36
64318	ENSG00000173145	NOC3L	NOC3 like DNA replication regulator	1727.62	1.54634	0.120555	12.8268	1.16087e-37	2.36343e-36
2746	ENSG00000148672	GLUD1	glutamate dehydrogenase 1	4382.97	1.27581	0.0994683	12.8263	1.16799e-37	2.37505e-36
27075	ENSG00000106537	TSPAN13	tetraspanin 13	144.379	4.08446	0.318525	12.823	1.2185e-37	2.47477e-36
506	ENSG00000110955	ATP5B	ATP synthase, H+ transporting, mitochondrial F1 complex, beta polypeptide	26402.2	1.60415	0.12513	12.8199	1.26897e-37	2.57417e-36
101926913	NA	LOC101926913	uncharacterized LOC101926913	107.819	7.05442	0.550432	12.8161	1.33163e-37	2.69802e-36
79993	ENSG00000164181	ELOVL7	ELOVL fatty acid elongase 7	77.6945	4.16574	0.32506	12.8153	1.3463e-37	2.72448e-36
64710	ENSG00000069275	NUCKS1	nuclear casein kinase and cyclin-dependent kinase substrate 1	8427.32	-1.3623	0.10635	-12.8096	1.4488e-37	2.92839e-36
342371	ENSG00000224470	ATXN1L	ataxin 1 like	2507.82	2.15154	0.168029	12.8046	1.54586e-37	3.12082e-36
25957	ENSG00000132424	PNISR	PNN-interacting serine/arginine-rich protein	4822.22	1.84656	0.144219	12.8038	1.56028e-37	3.14616e-36
10060	ENSG00000069431	ABCC9	ATP binding cassette subfamily C member 9	1672.93	3.11092	0.243106	12.7965	1.71423e-37	3.45245e-36
9295	ENSG00000116754	SRSF11	serine/arginine-rich splicing factor 11	7602.37	1.48201	0.116095	12.7656	2.55267e-37	5.13491e-36
219541	ENSG00000156603	MED19	mediator complex subunit 19	413.715	2.00703	0.157399	12.7512	3.06938e-37	6.16697e-36
64759	ENSG00000136205	TNS3	tensin 3	2568.74	-1.41825	0.111266	-12.7466	3.25838e-37	6.5389e-36
3614	ENSG00000106348	IMPDH1	IMP (inosine 5'-monophosphate) dehydrogenase 1	4016.94	1.40545	0.110272	12.7453	3.30995e-37	6.63447e-36
3164	ENSG00000123358	NR4A1	nuclear receptor subfamily 4 group A member 1	223.207	2.95402	0.231989	12.7334	3.85447e-37	7.71674e-36
8548	ENSG00000117475	BLZF1	basic leucine zipper nuclear factor 1	1116.11	1.86477	0.146601	12.7201	4.57429e-37	9.14694e-36
7415	ENSG00000165280	VCP	valosin containing protein	13870.8	1.75247	0.137891	12.709	5.26774e-37	1.05211e-35
7574	ENSG00000198393	ZNF26	zinc finger protein 26	618.457	1.80252	0.141888	12.7039	5.62899e-37	1.12293e-35
79056	ENSG00000135378	PRRG4	proline rich Gla (G-carboxyglutamic acid) 4 (transmembrane)	84.5244	5.43213	0.427641	12.7026	5.72333e-37	1.1404e-35
10003	ENSG00000077616	NAALAD2	N-acetylated alpha-linked acidic dipeptidase 2	89.5151	4.00849	0.315677	12.6981	6.06181e-37	1.20642e-35
51340	ENSG00000101343	CRNKL1	crooked neck pre-mRNA splicing factor 1	2325.88	1.66138	0.130867	12.6952	6.28331e-37	1.24902e-35
27106	ENSG00000105643	ARRDC2	arrestin domain containing 2	603.001	2.94343	0.232053	12.6843	7.22643e-37	1.4348e-35
8087	ENSG00000114416	FXR1	FMR1 autosomal homolog 1	7432.66	1.85784	0.146491	12.6823	7.41248e-37	1.47001e-35
92154	ENSG00000132613	MTSS1L	metastasis suppressor 1-like	1387.74	-1.44563	0.114192	-12.6596	9.89782e-37	1.96058e-35
10006	ENSG00000136754	ABI1	abl interactor 1	1471.12	1.95685	0.154753	12.6449	1.19315e-36	2.36065e-35
64089	ENSG00000104497	SNX16	sorting nexin 16	517.099	2.15419	0.170484	12.6357	1.34131e-36	2.65067e-35
84902	ENSG00000121289	CEP89	centrosomal protein 89kDa	1090.36	1.53502	0.121485	12.6355	1.34461e-36	2.65408e-35
27316	ENSG00000147274	RBMX	RNA binding motif protein, X-linked	8564.23	1.41068	0.111668	12.6328	1.39225e-36	2.74489e-35
7874	ENSG00000187555	USP7	ubiquitin specific peptidase 7 (herpes virus-associated)	4708.35	1.6368	0.129604	12.6292	1.4573e-36	2.86978e-35
10194	ENSG00000179981	TSHZ1	teashirt zinc finger homeobox 1	401.272	-1.94108	0.1537	-12.629	1.4608e-36	2.87331e-35
6829	ENSG00000196235	SUPT5H	SPT5 homolog, DSIF elongation factor subunit	5519.79	1.3028	0.10319	12.6252	1.53333e-36	3.01244e-35
5013	ENSG00000115507	OTX1	orthodenticle homeobox 1	151.733	2.96683	0.235018	12.6238	1.56023e-36	3.06173e-35
205564	ENSG00000119231	SENP5	SUMO1/sentrin specific peptidase 5	2713.75	2.30074	0.182371	12.6157	1.72921e-36	3.38938e-35
341208	ENSG00000181333	HEPHL1	hephaestin like 1	80.5818	6.06234	0.480783	12.6093	1.87636e-36	3.67352e-35
94104	ENSG00000159086	PAXBP1	PAX3 and PAX7 binding protein 1	1812.14	1.45482	0.115453	12.601	2.0845e-36	4.07627e-35
101101772	ENSG00000235180	LINC00601	long intergenic non-protein coding RNA 601	86.6611	6.60344	0.524089	12.5998	2.11557e-36	4.13224e-35
4856	ENSG00000136999	NOV	nephroblastoma overexpressed	3471.24	6.26298	0.497251	12.5952	2.24394e-36	4.3779e-35
9878	ENSG00000092203	TOX4	TOX high mobility group box family member 4	1776.67	1.67073	0.132698	12.5904	2.38343e-36	4.64464e-35
50808	ENSG00000147853	AK3	adenylate kinase 3	822.433	1.78607	0.141878	12.5888	2.43401e-36	4.73774e-35
84188	ENSG00000197601	FAR1	fatty acyl-CoA reductase 1	5001.54	2.2984	0.182588	12.5879	2.46075e-36	4.78426e-35
9958	ENSG00000135655	USP15	ubiquitin specific peptidase 15	2198.45	1.66525	0.132354	12.5818	2.65753e-36	5.16088e-35
100463486	ENSG00000255823	MTRNR2L8	MT-RNR2-like 8	5850.25	1.89439	0.150574	12.5812	2.68009e-36	5.19869e-35
23542	ENSG00000008735	MAPK8IP2	mitogen-activated protein kinase 8 interacting protein 2	78.488	4.41461	0.350944	12.5792	2.74672e-36	5.32181e-35
391003	ENSG00000279804	PRAMEF18	PRAME family member 18	182.029	9.12521	0.726238	12.565	3.28734e-36	6.36195e-35
388796	ENSG00000196756	SNHG17	small nucleolar RNA host gene 17	1025.65	1.52031	0.121018	12.5627	3.38465e-36	6.54274e-35
8019	ENSG00000169925	BRD3	bromodomain containing 3	1418.82	-1.80867	0.144013	-12.559	3.54743e-36	6.84955e-35
8140	ENSG00000103257	SLC7A5	solute carrier family 7 member 5	6057.49	1.37387	0.109444	12.5532	3.81919e-36	7.36583e-35
85007	ENSG00000175309	PHYKPL	5-phosphohydroxy-L-lysine phospho-lyase	377.83	2.05709	0.163906	12.5504	3.95501e-36	7.61905e-35
51187	ENSG00000137876	RSL24D1	ribosomal L24 domain containing 1	1376.52	1.43729	0.114579	12.5442	4.27795e-36	8.23175e-35
54934	ENSG00000139620	KANSL2	KAT8 regulatory NSL complex subunit 2	1247.24	2.03296	0.162122	12.5397	4.52936e-36	8.70558e-35
51298	ENSG00000105549	THEG	theg spermatid protein	86.2247	6.27889	0.501092	12.5304	5.08932e-36	9.77069e-35
220134	ENSG00000154839	SKA1	spindle and kinetochore associated complex subunit 1	1284.1	1.43838	0.114811	12.5283	5.22563e-36	1.00209e-34
51562	ENSG00000151332	MBIP	MAP3K12 binding inhibitory protein 1	601.283	1.66257	0.132713	12.5276	5.27364e-36	1.01015e-34
84879	ENSG00000168389	MFSD2A	major facilitator superfamily domain containing 2A	453.663	1.73189	0.138337	12.5193	5.85353e-36	1.11995e-34
29078	ENSG00000123545	NDUFAF4	NADH:ubiquinone oxidoreductase complex assembly factor 4	873.72	1.74943	0.139812	12.5127	6.36619e-36	1.21666e-34
79736	ENSG00000172171	TEFM	transcription elongation factor, mitochondrial	381.668	1.97435	0.157829	12.5095	6.62701e-36	1.26507e-34
10221	ENSG00000173334	TRIB1	tribbles pseudokinase 1	2546.89	2.54341	0.203355	12.5072	6.81713e-36	1.29989e-34
80727	ENSG00000136295	TTYH3	tweety family member 3	3883.72	-1.33709	0.10705	-12.4904	8.42553e-36	1.60476e-34
643854	ENSG00000236761	CTAGE9	CTAGE family member 9	133.427	8.38238	0.671202	12.4886	8.61447e-36	1.63863e-34
7528	ENSG00000100811	YY1	YY1 transcription factor	2834.36	1.8429	0.147567	12.4885	8.62283e-36	1.63863e-34
7675	ENSG00000197961	ZNF121	zinc finger protein 121	1923.3	1.30454	0.104468	12.4874	8.74254e-36	1.65951e-34
378938	ENSG00000251562	MALAT1	metastasis associated lung adenocarcinoma transcript 1 (non-protein coding)	1380.68	1.88929	0.151378	12.4806	9.52811e-36	1.80659e-34
79691	ENSG00000151576	QTRT2	queuine tRNA-ribosyltransferase accessory subunit 2	1603.64	1.4169	0.113614	12.4711	1.07284e-35	2.03188e-34
10652	ENSG00000106636	YKT6	YKT6 v-SNARE homolog (S. cerevisiae)	4552.72	1.59642	0.128016	12.4705	1.08205e-35	2.04703e-34
6464	ENSG00000160691	SHC1	SHC (Src homology 2 domain containing) transforming protein 1	4426.5	1.73011	0.138747	12.4695	1.09456e-35	2.06837e-34
65056	ENSG00000062194	GPBP1	GC-rich promoter binding protein 1	1908.4	1.55593	0.124795	12.4678	1.1182e-35	2.11066e-34
51053	ENSG00000112312	GMNN	geminin, DNA replication inhibitor	1549.9	1.54549	0.124089	12.4547	1.31917e-35	2.48721e-34
10576	ENSG00000166226	CCT2	chaperonin containing TCP1 subunit 2	13393	1.50624	0.121298	12.4176	2.09687e-35	3.9491e-34
6607	ENSG00000205571	SMN2	survival of motor neuron 2, centromeric	1015.53	1.73366	0.139696	12.4102	2.30172e-35	4.33006e-34
100505621	ENSG00000184224	C11orf72	chromosome 11 open reading frame 72	392.482	2.37035	0.191041	12.4075	2.37976e-35	4.47187e-34
9943	ENSG00000172939	OXSR1	oxidative stress responsive 1	1824.56	1.60228	0.129179	12.4036	2.4998e-35	4.69222e-34
441294	ENSG00000271079	CTAGE15	CTAGE family member 15	108.84	7.80036	0.628887	12.4034	2.50323e-35	4.69341e-34
126731	ENSG00000154429	CCSAP	centriole, cilia and spindle associated protein	1146.41	2.24073	0.180656	12.4033	2.50634e-35	4.69402e-34
10500	ENSG00000143434	SEMA6C	semaphorin 6C	854.274	-1.87851	0.151618	-12.3898	2.96863e-35	5.55365e-34
4670	ENSG00000099783	HNRNPM	heterogeneous nuclear ribonucleoprotein M	16501.2	1.68378	0.136019	12.379	3.39595e-35	6.34602e-34
8602	ENSG00000087269	NOP14	NOP14 nucleolar protein	2867.65	1.8247	0.14745	12.375	3.56889e-35	6.6618e-34
9136	ENSG00000114767	RRP9	ribosomal RNA processing 9, small subunit (SSU) processome component, homolog (yeast)	2488.41	1.4871	0.120214	12.3704	3.7783e-35	7.04487e-34
101927023	ENSG00000251076	LOC101927023	uncharacterized LOC101927023	84.3594	6.74941	0.545952	12.3627	4.1619e-35	7.75154e-34
11052	ENSG00000111605	CPSF6	cleavage and polyadenylation specific factor 6	4192.4	1.57415	0.127549	12.3415	5.41077e-35	1.00664e-33
9044	ENSG00000095564	BTAF1	B-TFIID TATA-box binding protein associated factor 1	3193.59	1.7278	0.14001	12.3405	5.47837e-35	1.01809e-33
220441	ENSG00000176641	RNF152	ring finger protein 152	1124.19	2.34037	0.189737	12.3348	5.88552e-35	1.09255e-33
57050	ENSG00000132467	UTP3	UTP3, small subunit processome component homolog (S. cerevisiae)	1153.06	1.73648	0.140878	12.3262	6.54777e-35	1.21415e-33
79571	ENSG00000179562	GCC1	GRIP and coiled-coil domain containing 1	1642.77	2.33823	0.189823	12.3179	7.25302e-35	1.34344e-33
85477	ENSG00000006747	SCIN	scinderin	182.515	9.05496	0.735566	12.3102	7.98343e-35	1.47711e-33
7798	ENSG00000169641	LUZP1	leucine zipper protein 1	2793.28	2.05122	0.166753	12.301	8.95041e-35	1.6542e-33
2963	ENSG00000188342	GTF2F2	general transcription factor IIF subunit 2	668.566	1.7327	0.140886	12.2986	9.2144e-35	1.70113e-33
117246	ENSG00000108592	FTSJ3	FtsJ homolog 3 (E. coli)	2069.27	1.24755	0.101481	12.2935	9.81258e-35	1.80958e-33
54407	ENSG00000134294	SLC38A2	solute carrier family 38 member 2	13675.4	1.47791	0.1203	12.2853	1.08673e-34	2.00189e-33
24145	ENSG00000110218	PANX1	pannexin 1	924.35	1.38995	0.113173	12.2816	1.13663e-34	2.09152e-33
6603	ENSG00000108604	SMARCD2	SWI/SNF related, matrix associated, actin dependent regulator of chromatin, subfamily d, member 2	1199.38	1.66197	0.135488	12.2666	1.3689e-34	2.51617e-33
5936	ENSG00000173933	RBM4	RNA binding motif protein 4	746.188	2.5198	0.205487	12.2626	1.43781e-34	2.63996e-33
28987	ENSG00000141101	NOB1	NIN1/RPN12 binding protein 1 homolog	2283.37	1.51611	0.123638	12.2625	1.43987e-34	2.64086e-33
9798	ENSG00000182149	IST1	IST1, ESCRT-III associated factor	4162.98	1.71466	0.139839	12.2617	1.45444e-34	2.66467e-33
6648	ENSG00000112096	SOD2	superoxide dismutase 2, mitochondrial	8867.67	1.53978	0.125638	12.2558	1.56477e-34	2.86371e-33
84333	ENSG00000180628	PCGF5	polycomb group ring finger 5	621.18	2.69051	0.219624	12.2505	1.66946e-34	3.05198e-33
2354	ENSG00000125740	FOSB	FBJ murine osteosarcoma viral oncogene homolog B	2311.09	6.53176	0.533506	12.2431	1.82933e-34	3.34062e-33
4111	ENSG00000213401	MAGEA12	MAGE family member A12	1923.61	1.50799	0.123176	12.2425	1.84238e-34	3.36079e-33
9667	ENSG00000130254	SAFB2	scaffold attachment factor B2	4930.82	1.87775	0.153532	12.2303	2.1405e-34	3.90039e-33
51633	ENSG00000155100	OTUD6B	OTU domain containing 6B	947.126	2.18136	0.178373	12.2292	2.17048e-34	3.95075e-33
26009	ENSG00000036549	ZZZ3	zinc finger ZZ-type containing 3	3098.58	2.01072	0.164462	12.226	2.25689e-34	4.10358e-33
5927	ENSG00000073614	KDM5A	lysine demethylase 5A	6739.92	2.92448	0.239586	12.2064	2.8731e-34	5.21838e-33
57095	ENSG00000057757	PITHD1	PITH (C-terminal proteasome-interacting domain of thioredoxin-like) domain containing 1	997.728	1.61602	0.132416	12.2042	2.95302e-34	5.35775e-33
83440	ENSG00000159322	ADPGK	ADP-dependent glucokinase	1586.54	1.43785	0.117829	12.2029	2.99949e-34	5.43622e-33
5704	ENSG00000013275	PSMC4	proteasome 26S subunit, ATPase 4	4436.49	1.61014	0.131953	12.2024	3.01688e-34	5.45598e-33
610	ENSG00000099822	HCN2	hyperpolarization activated cyclic nucleotide gated potassium channel 2	203.173	2.29874	0.188383	12.2025	3.01409e-34	5.45598e-33
3845	ENSG00000133703	KRAS	Kirsten rat sarcoma viral oncogene homolog	1564.36	1.71926	0.141063	12.1879	3.60767e-34	6.51741e-33
729747	ENSG00000257446	ZNF878	zinc finger protein 878	133.194	3.04835	0.250224	12.1825	3.85273e-34	6.95268e-33
340307	ENSG00000271321	CTAGE6	CTAGE family member 6	90.3433	7.27876	0.597604	12.1799	3.97699e-34	7.16923e-33
23210	ENSG00000070495	JMJD6	jumonji domain containing 6	1245.87	2.02158	0.166033	12.1758	4.18334e-34	7.53315e-33
4146	ENSG00000162510	MATN1	matrilin 1, cartilage matrix protein	134.381	3.64459	0.299582	12.1656	4.74029e-34	8.52694e-33
9689	ENSG00000082153	BZW1	basic leucine zipper and W2 domains 1	19412.7	1.64588	0.135338	12.1613	4.99622e-34	8.97774e-33
125476	ENSG00000153391	INO80C	INO80 complex subunit C	719.722	2.76161	0.227211	12.1544	5.4361e-34	9.75774e-33
4116	ENSG00000162385	MAGOH	mago homolog, exon junction complex core component	1356.35	1.27746	0.105117	12.1527	5.54736e-34	9.94684e-33
375035	ENSG00000213064	SFT2D2	SFT2 domain containing 2	4187.05	2.21285	0.182244	12.1423	6.30597e-34	1.12951e-32
10389	ENSG00000102098	SCML2	sex comb on midleg-like 2 (Drosophila)	998.265	1.71964	0.141631	12.1417	6.34954e-34	1.1361e-32
152756	ENSG00000250486	FAM218A	family with sequence similarity 218 member A	65.8504	5.55619	0.457703	12.1393	6.53846e-34	1.16866e-32
57161	ENSG00000139946	PELI2	pellino E3 ubiquitin protein ligase family member 2	73.2915	5.48429	0.451825	12.1381	6.6355e-34	1.18475e-32
440078	ENSG00000226711	FAM66C	family with sequence similarity 66 member C	70.7547	4.83246	0.39821	12.1354	6.8534e-34	1.22236e-32
55922	ENSG00000186416	NKRF	NFKB repressing factor	707.191	1.66966	0.137756	12.1204	8.23557e-34	1.46733e-32
7323	ENSG00000109332	UBE2D3	ubiquitin conjugating enzyme E2D 3	5539.11	1.45113	0.11979	12.114	8.90462e-34	1.58485e-32
79465	ENSG00000131019	ULBP3	UL16 binding protein 3	398.642	2.53542	0.209497	12.1024	1.02563e-33	1.8235e-32
262	ENSG00000123505	AMD1	adenosylmethionine decarboxylase 1	3792.44	1.21931	0.100754	12.1019	1.03227e-33	1.83337e-32
51106	ENSG00000029639	TFB1M	transcription factor B1, mitochondrial	640.301	2.15786	0.178321	12.1009	1.04411e-33	1.85243e-32
51307	ENSG00000120709	FAM53C	family with sequence similarity 53 member C	2413.65	1.33842	0.110669	12.0939	1.13737e-33	2.01578e-32
4893	ENSG00000213281	NRAS	neuroblastoma RAS viral (v-ras) oncogene homolog	4547.96	1.47517	0.12218	12.0738	1.4527e-33	2.57193e-32
64499	ENSG00000197253	TPSB2	tryptase beta 2 (gene/pseudogene)	71.7571	6.34969	0.52639	12.0627	1.66228e-33	2.93989e-32
25805	ENSG00000095739	BAMBI	BMP and activin membrane-bound inhibitor	65.2362	4.92283	0.408308	12.0566	1.7892e-33	3.16105e-32
5520	ENSG00000221914	PPP2R2A	protein phosphatase 2 regulatory subunit B, alpha	2868.23	1.19824	0.0994541	12.0482	1.9822e-33	3.49835e-32
729582	NA	DIRC3	disrupted in renal carcinoma 3	75.9769	4.32511	0.359459	12.0323	2.40433e-33	4.23892e-32
55768	ENSG00000151092	NGLY1	N-glycanase 1	619.607	1.49153	0.123987	12.0298	2.47833e-33	4.36481e-32
157753	ENSG00000164841	TMEM74	transmembrane protein 74	142.427	2.96653	0.2467	12.0248	2.63067e-33	4.62828e-32
2107	ENSG00000120705	ETF1	eukaryotic translation termination factor 1	3774.3	1.03603	0.0861721	12.0228	2.69589e-33	4.73808e-32
10153	ENSG00000115816	CEBPZ	CCAAT/enhancer binding protein zeta	3586.17	1.3639	0.113507	12.016	2.92754e-33	5.13983e-32
9785	ENSG00000140829	DHX38	DEAH-box helicase 38	3034.37	1.36443	0.113588	12.0121	3.07109e-33	5.38624e-32
56675	ENSG00000175352	NRIP3	nuclear receptor interacting protein 3	374.764	2.68941	0.223942	12.0094	3.17135e-33	5.55629e-32
3589	ENSG00000095752	IL11	interleukin 11	207.45	3.1056	0.258692	12.005	3.34476e-33	5.85402e-32
80013	ENSG00000148481	FAM188A	family with sequence similarity 188 member A	564.486	2.03437	0.169479	12.0036	3.40047e-33	5.94536e-32
196441	ENSG00000133858	ZFC3H1	zinc finger C3H1-type containing	2153.16	1.95101	0.162678	11.9931	3.86322e-33	6.74741e-32
388403	ENSG00000175155	YPEL2	yippee like 2	84.2701	3.3908	0.2828	11.9901	4.00548e-33	6.98863e-32
83716	ENSG00000103196	CRISPLD2	cysteine rich secretory protein LCCL domain containing 2	583.306	3.88451	0.324123	11.9847	4.27347e-33	7.4485e-32
6201	ENSG00000171863	RPS7	ribosomal protein S7	18175.6	1.26254	0.105414	11.977	4.69146e-33	8.16858e-32
101929086	ENSG00000236078	LINC01447	long intergenic non-protein coding RNA 1447	61.6359	5.36606	0.448451	11.9658	5.37017e-33	9.34066e-32
54957	ENSG00000140830	TXNL4B	thioredoxin like 4B	1139.62	2.28487	0.190965	11.9649	5.4269e-33	9.4296e-32
55787	ENSG00000086712	TXLNG	taxilin gamma	1883.63	1.64072	0.137191	11.9594	5.79645e-33	1.00613e-31
7037	ENSG00000072274	TFRC	transferrin receptor	25019.7	1.42046	0.118787	11.958	5.8938e-33	1.02198e-31
116150	ENSG00000153989	NUS1	NUS1 dehydrodolichyl diphosphate synthase subunit	3046.36	1.32267	0.110736	11.9444	6.94504e-33	1.20302e-31
1503	ENSG00000171793	CTPS1	CTP synthase 1	3690.21	1.36074	0.114007	11.9356	7.71951e-33	1.3358e-31
100996324	ENSG00000267654	LOC100996324	uncharacterized LOC100996324	91.6003	3.51867	0.294894	11.932	8.06015e-33	1.39331e-31
3181	ENSG00000122566	HNRNPA2B1	heterogeneous nuclear ribonucleoprotein A2/B1	41910.8	1.61909	0.135719	11.9298	8.28074e-33	1.42998e-31
114882	ENSG00000091039	OSBPL8	oxysterol binding protein like 8	3543.09	1.92923	0.161983	11.9101	1.04881e-32	1.80931e-31
22876	ENSG00000198825	INPP5F	inositol polyphosphate-5-phosphatase F	1188.45	1.67254	0.14057	11.8983	1.20766e-32	2.0812e-31
89958	ENSG00000186193	SAPCD2	suppressor APC domain containing 2	890.646	-1.91683	0.161421	-11.8747	1.60138e-32	2.7569e-31
3397	ENSG00000125968	ID1	inhibitor of DNA binding 1, HLH protein	1536.24	2.4521	0.206581	11.8699	1.6962e-32	2.91716e-31
3312	ENSG00000109971	HSPA8	heat shock protein family A (Hsp70) member 8	135941	2.5733	0.216803	11.8693	1.70914e-32	2.93642e-31
65083	ENSG00000165271	NOL6	nucleolar protein 6	3296.48	1.49355	0.125861	11.8667	1.76298e-32	3.02581e-31
170685	ENSG00000122824	NUDT10	nudix hydrolase 10	411.372	2.61727	0.220642	11.8621	1.86318e-32	3.19454e-31
10175	ENSG00000100528	CNIH1	cornichon family AMPA receptor auxiliary protein 1	2493.63	1.28397	0.108265	11.8595	1.92233e-32	3.2926e-31
9813	ENSG00000159658	EFCAB14	EF-hand calcium binding domain 14	3197.88	1.86329	0.157135	11.8579	1.95933e-32	3.35257e-31
51099	ENSG00000011198	ABHD5	abhydrolase domain containing 5	742.294	1.9125	0.161318	11.8555	2.01593e-32	3.44591e-31
3422	ENSG00000067064	IDI1	isopentenyl-diphosphate delta isomerase 1	1465.93	1.36218	0.11495	11.8501	2.14818e-32	3.66825e-31
6843	ENSG00000139190	VAMP1	vesicle associated membrane protein 1	446.436	1.74412	0.147225	11.8466	2.23989e-32	3.82097e-31
57661	ENSG00000070047	PHRF1	PHD and ring finger domains 1	1892.23	1.30488	0.110191	11.8419	2.36925e-32	4.03756e-31
100874291	ENSG00000230002	ALMS1-IT1	ALMS1 intronic transcript 1	80.4197	3.68229	0.311076	11.8373	2.50468e-32	4.26403e-31
414325	ENSG00000176797	DEFB103A	defensin beta 103A	83.8128	7.15791	0.605606	11.8194	3.09856e-32	5.26442e-31
55894	ENSG00000177243	DEFB103B	defensin beta 103B	83.8128	7.15791	0.605606	11.8194	3.09856e-32	5.26442e-31
728400	ENSG00000231051	USP17L28	ubiquitin specific peptidase 17-like family member 28	90.8572	7.54627	0.638504	11.8187	3.12599e-32	5.30567e-31
266743	ENSG00000174576	NPAS4	neuronal PAS domain protein 4	71.9262	6.74407	0.571415	11.8024	3.79308e-32	6.43143e-31
2697	ENSG00000152661	GJA1	gap junction protein alpha 1	1101.68	2.57036	0.217863	11.7981	3.99417e-32	6.76558e-31
5187	ENSG00000179094	PER1	period circadian clock 1	1253.26	1.56641	0.132827	11.7928	4.24956e-32	7.19094e-31
5901	ENSG00000132341	RAN	RAN, member RAS oncogene family	14278.7	1.36356	0.115688	11.7865	4.58191e-32	7.74554e-31
51569	ENSG00000120686	UFM1	ubiquitin-fold modifier 1	1158.87	1.49242	0.126668	11.7821	4.82488e-32	8.14809e-31
84950	ENSG00000134748	PRPF38A	pre-mRNA processing factor 38A	4468.73	1.62501	0.137931	11.7813	4.8757e-32	8.22567e-31
6427	ENSG00000161547	SRSF2	serine/arginine-rich splicing factor 2	5105.01	1.58889	0.134868	11.781	4.88955e-32	8.24077e-31
139538	ENSG00000259849	VENTXP1	VENT homeobox pseudogene 1	115.78	8.1258	0.690221	11.7727	5.39412e-32	9.08209e-31
250	ENSG00000163283	ALPP	alkaline phosphatase, placental	3679.34	6.8308	0.580695	11.7631	6.04408e-32	1.01662e-30
22913	ENSG00000125970	RALY	RALY heterogeneous nuclear ribonucleoprotein	7241.65	1.71802	0.146108	11.7586	6.38193e-32	1.07238e-30
1938	ENSG00000167658	EEF2	eukaryotic translation elongation factor 2	110188	1.43504	0.122147	11.7485	7.18946e-32	1.20687e-30
23590	ENSG00000148459	PDSS1	prenyl (decaprenyl) diphosphate synthase, subunit 1	541.965	2.02304	0.172327	11.7395	7.99155e-32	1.34018e-30
7159	ENSG00000143514	TP53BP2	tumor protein p53 binding protein 2	2115.76	1.97682	0.168398	11.739	8.04383e-32	1.3476e-30
26251	ENSG00000178342	KCNG2	potassium voltage-gated channel modifier subfamily G member 2	91.524	5.8338	0.497139	11.7347	8.45791e-32	1.41556e-30
8899	ENSG00000112739	PRPF4B	pre-mRNA processing factor 4B	2824	1.84615	0.157324	11.7346	8.46831e-32	1.4159e-30
55573	ENSG00000091527	CDV3	CDV3 homolog (mouse)	6358.97	1.32529	0.112951	11.7333	8.60722e-32	1.4377e-30
22887	ENSG00000198815	FOXJ3	forkhead box J3	3355.9	1.40731	0.120021	11.7256	9.42585e-32	1.57287e-30
64781	ENSG00000100422	CERK	ceramide kinase	849.296	-1.65459	0.141225	-11.716	1.05537e-31	1.75933e-30
63906	ENSG00000198746	GPATCH3	G-patch domain containing 3	756.489	1.95346	0.16682	11.71	1.13318e-31	1.88717e-30
153443	ENSG00000151304	SRFBP1	serum response factor binding protein 1	862.211	2.03566	0.173888	11.7068	1.177e-31	1.95822e-30
2885	ENSG00000177885	GRB2	growth factor receptor bound protein 2	2158.98	1.37793	0.117724	11.7048	1.20503e-31	2.00146e-30
3853	ENSG00000205420	KRT6A	keratin 6A	91.8192	7.53573	0.643819	11.7047	1.20537e-31	2.00146e-30
55954	ENSG00000100319	ZMAT5	zinc finger matrin-type 5	398.531	1.90064	0.162536	11.6936	1.37418e-31	2.27952e-30
79954	ENSG00000115761	NOL10	nucleolar protein 10	2259.23	1.70368	0.145696	11.6934	1.37747e-31	2.28272e-30
3491	ENSG00000142871	CYR61	cysteine rich angiogenic inducer 61	2034.67	2.45335	0.209883	11.6891	1.44878e-31	2.39854e-30
100093630	ENSG00000269893	SNHG8	small nucleolar RNA host gene 8	484.751	1.62825	0.139301	11.6887	1.45653e-31	2.409e-30
84340	ENSG00000164347	GFM2	G elongation factor, mitochondrial 2	1171.94	1.56542	0.134023	11.6802	1.60841e-31	2.65758e-30
1616	ENSG00000204209	DAXX	death-domain associated protein	2411.73	1.32862	0.113836	11.6714	1.78515e-31	2.94672e-30
51119	ENSG00000126524	SBDS	SBDS ribosome assembly guanine nucleotide exchange factor	2832.14	1.45925	0.125073	11.6672	1.87436e-31	3.09095e-30
84298	ENSG00000139233	LLPH	LLP homolog, long-term synaptic facilitation (Aplysia)	946.015	1.49272	0.127973	11.6643	1.94082e-31	3.19742e-30
5912	ENSG00000181467	RAP2B	RAP2B, member of RAS oncogene family	1291.89	1.41086	0.120999	11.6601	2.03909e-31	3.35602e-30
23092	ENSG00000145819	ARHGAP26	Rho GTPase activating protein 26	1640.89	1.4141	0.121292	11.6587	2.07267e-31	3.40464e-30
27244	ENSG00000080546	SESN1	sestrin 1	569.29	2.19575	0.188336	11.6587	2.07238e-31	3.40464e-30
79609	ENSG00000100483	VCPKMT	valosin containing protein lysine methyltransferase	443.297	2.11051	0.181069	11.6558	2.1429e-31	3.51657e-30
4124	ENSG00000112893	MAN2A1	mannosidase alpha class 2A member 1	3160.42	1.99274	0.171041	11.6506	2.27832e-31	3.73515e-30
152006	ENSG00000137075	RNF38	ring finger protein 38	1015.76	1.54063	0.132333	11.6421	2.51664e-31	4.12186e-30
55234	ENSG00000122692	SMU1	smu-1 suppressor of mec-8 and unc-52 homolog (C. elegans)	2521.66	1.32799	0.114082	11.6406	2.56081e-31	4.19013e-30
10202	ENSG00000100867	DHRS2	dehydrogenase/reductase (SDR family) member 2	165.731	4.23218	0.363642	11.6383	2.63145e-31	4.30152e-30
389668	ENSG00000221947	XKR9	XK related 9	191.744	2.76387	0.237557	11.6345	2.75059e-31	4.49192e-30
51363	ENSG00000182022	CHST15	carbohydrate (N-acetylgalactosamine 4-sulfate 6-O) sulfotransferase 15	1461.97	-1.44831	0.124489	-11.634	2.76703e-31	4.51438e-30
10914	ENSG00000090060	PAPOLA	poly(A) polymerase alpha	7887.44	1.32093	0.113578	11.6302	2.89478e-31	4.71824e-30
101927100	NA	LOC101927100	uncharacterized LOC101927100	69.0897	4.98335	0.428548	11.6284	2.9543e-31	4.8106e-30
54941	ENSG00000101695	RNF125	ring finger protein 125, E3 ubiquitin protein ligase	459.885	2.3845	0.205091	11.6265	3.02157e-31	4.91538e-30
26036	ENSG00000112200	ZNF451	zinc finger protein 451	2441.25	2.13453	0.183641	11.6234	3.13518e-31	5.09528e-30
9213	ENSG00000143324	XPR1	xenotropic and polytropic retrovirus receptor 1	3271.62	1.95794	0.168624	11.6112	3.61367e-31	5.86725e-30
155382	ENSG00000176428	VPS37D	VPS37D, ESCRT-I subunit	70.3578	4.04195	0.348343	11.6034	3.96214e-31	6.42683e-30
7307	ENSG00000160201	U2AF1	U2 small nuclear RNA auxiliary factor 1	6335.92	1.71709	0.148089	11.595	4.36985e-31	7.08134e-30
10736	ENSG00000170577	SIX2	SIX homeobox 2	2180.97	1.33595	0.115227	11.594	4.41789e-31	7.15231e-30
389692	ENSG00000182759	MAFA	v-maf avian musculoaponeurotic fibrosarcoma oncogene homolog A	412.57	3.47658	0.299914	11.5919	4.52739e-31	7.32254e-30
51585	ENSG00000165494	PCF11	PCF11 cleavage and polyadenylation factor subunit	1664.54	1.64111	0.141604	11.5894	4.66397e-31	7.53621e-30
7022	ENSG00000087510	TFAP2C	transcription factor AP-2 gamma (activating enhancer binding protein 2 gamma)	106.711	8.02041	0.692611	11.58	5.20661e-31	8.40496e-30
7042	ENSG00000092969	TGFB2	transforming growth factor beta 2	280.91	3.93305	0.339659	11.5794	5.23961e-31	8.45013e-30
8567	ENSG00000110514	MADD	MAP kinase activating death domain	707.792	-1.49589	0.129353	-11.5644	6.24184e-31	1.00568e-29
440957	ENSG00000168273	SMIM4	small integral membrane protein 4	424.501	1.94896	0.168564	11.5622	6.40655e-31	1.03123e-29
57153	ENSG00000129353	SLC44A2	solute carrier family 44 member 2	1291.19	-1.31552	0.113845	-11.5554	6.9354e-31	1.11529e-29
6664	ENSG00000176887	SOX11	SRY-box 11	3045.21	1.67727	0.14523	11.549	7.46618e-31	1.1995e-29
93034	ENSG00000185013	NT5C1B	5'-nucleotidase, cytosolic IB	69.1926	6.67251	0.577856	11.547	7.64362e-31	1.22684e-29
102466730	NA	MIR6764	microRNA 6764	111.926	3.55206	0.307659	11.5454	7.78661e-31	1.2486e-29
25963	ENSG00000103978	TMEM87A	transmembrane protein 87A	1393.16	1.45743	0.126255	11.5435	7.96243e-31	1.27558e-29
54107	ENSG00000148229	POLE3	polymerase (DNA) epsilon 3, accessory subunit	5213.03	1.57196	0.136271	11.5356	8.72616e-31	1.3966e-29
8892	ENSG00000119718	EIF2B2	eukaryotic translation initiation factor 2B subunit beta	1620.02	1.2499	0.108394	11.5311	9.19699e-31	1.47056e-29
5801	ENSG00000153233	PTPRR	protein tyrosine phosphatase, receptor type R	67.5622	4.58067	0.397278	11.5301	9.29933e-31	1.48551e-29
55854	ENSG00000065548	ZC3H15	zinc finger CCCH-type containing 15	4436.83	1.01323	0.0879162	11.5249	9.88264e-31	1.57719e-29
100287238	ENSG00000232399	USP17L13	ubiquitin specific peptidase 17-like family member 13	71.7312	6.70549	0.582018	11.5211	1.03276e-30	1.64664e-29
6322	ENSG00000047634	SCML1	sex comb on midleg-like 1 (Drosophila)	691.869	2.11712	0.183768	11.5206	1.03867e-30	1.6545e-29
100133941	ENSG00000272398	CD24	CD24 molecule	64.8084	4.9701	0.431431	11.52	1.04571e-30	1.66415e-29
11178	ENSG00000061337	LZTS1	leucine zipper, putative tumor suppressor 1	1185.09	-1.4608	0.126974	-11.5047	1.24961e-30	1.98675e-29
25901	ENSG00000024862	CCDC28A	coiled-coil domain containing 28A	362.475	1.51596	0.131789	11.5029	1.27551e-30	2.02601e-29
729348	ENSG00000232164	LOC729348	uncharacterized LOC729348	713.507	3.28134	0.285391	11.4977	1.35511e-30	2.15043e-29
5562	ENSG00000132356	PRKAA1	protein kinase AMP-activated catalytic subunit alpha 1	2048.27	1.53113	0.133439	11.4743	1.77528e-30	2.81455e-29
5393	ENSG00000123737	EXOSC9	exosome component 9	1497.72	1.45795	0.127105	11.4705	1.85638e-30	2.94034e-29
219	ENSG00000137124	ALDH1B1	aldehyde dehydrogenase 1 family member B1	1199.77	-1.52103	0.132629	-11.4683	1.90259e-30	3.0107e-29
308	ENSG00000164111	ANXA5	annexin A5	9563.76	1.28206	0.111811	11.4663	1.94871e-30	3.08078e-29
10308	ENSG00000185947	ZNF267	zinc finger protein 267	860.739	1.91136	0.166826	11.4572	2.16373e-30	3.41752e-29
3612	ENSG00000133731	IMPA1	inositol(myo)-1(or 4)-monophosphatase 1	371.116	1.82843	0.159641	11.4534	2.26002e-30	3.56626e-29
2650	ENSG00000187210	GCNT1	glucosaminyl (N-acetyl) transferase 1, core 2	156.266	3.89236	0.339879	11.4522	2.29318e-30	3.6152e-29
7150	ENSG00000198900	TOP1	topoisomerase (DNA) I	12478.7	1.61593	0.141121	11.4507	2.33225e-30	3.67335e-29
284391	ENSG00000223547	ZNF844	zinc finger protein 844	521.821	1.69724	0.148236	11.4496	2.36259e-30	3.71766e-29
8669	ENSG00000104131	EIF3J	eukaryotic translation initiation factor 3 subunit J	4255.2	1.44781	0.126475	11.4475	2.42099e-30	3.80599e-29
6520	ENSG00000168003	SLC3A2	solute carrier family 3 member 2	3183.95	1.38678	0.121155	11.4463	2.45267e-30	3.8522e-29
55781	ENSG00000058729	RIOK2	RIO kinase 2	1284.41	1.33981	0.117065	11.445	2.49209e-30	3.91047e-29
7403	ENSG00000147050	KDM6A	lysine demethylase 6A	1196.07	1.95223	0.170631	11.4413	2.60008e-30	4.07613e-29
58508	ENSG00000055609	KMT2C	lysine methyltransferase 2C	5906.66	3.16149	0.276574	11.4309	2.93041e-30	4.5897e-29
127933	ENSG00000152332	UHMK1	U2AF homology motif (UHM) kinase 1	4697.75	1.64513	0.143951	11.4284	3.01638e-30	4.71996e-29
22916	ENSG00000114503	NCBP2	nuclear cap binding protein subunit 2	3620.92	1.5555	0.136112	11.4281	3.02587e-30	4.73041e-29
26043	ENSG00000163960	UBXN7	UBX domain protein 7	4162.19	2.01733	0.176615	11.4222	3.23946e-30	5.05963e-29
8516	ENSG00000077943	ITGA8	integrin subunit alpha 8	76.4138	7.32743	0.641982	11.4138	3.56987e-30	5.57053e-29
84154	ENSG00000197498	RPF2	ribosome production factor 2 homolog	2645.4	1.72626	0.151248	11.4135	3.58064e-30	5.58216e-29
25888	ENSG00000142528	ZNF473	zinc finger protein 473	837.487	1.84521	0.161718	11.4101	3.72497e-30	5.80179e-29
1032	ENSG00000129355	CDKN2D	cyclin-dependent kinase inhibitor 2D	268.348	2.07132	0.181658	11.4023	4.07081e-30	6.33458e-29
10278	ENSG00000100842	EFS	embryonal Fyn-associated substrate	277.527	-2.1898	0.192241	-11.3909	4.64124e-30	7.21557e-29
100287327	ENSG00000249104	USP17L17	ubiquitin specific peptidase 17-like family member 17	67.4884	6.6278	0.581931	11.3893	4.72617e-30	7.34083e-29
5201	ENSG00000113068	PFDN1	prefoldin subunit 1	1180.41	1.38543	0.121686	11.3853	4.95189e-30	7.68432e-29
4904	ENSG00000065978	YBX1	Y-box binding protein 1	35503.4	1.14034	0.100179	11.383	5.08397e-30	7.88203e-29
1407	ENSG00000008405	CRY1	cryptochrome circadian clock 1	1209.4	1.59452	0.140127	11.3791	5.31283e-30	8.22926e-29
388512	ENSG00000187912	CLEC17A	C-type lectin domain family 17 member A	110.187	8.49211	0.746496	11.376	5.50988e-30	8.52664e-29
14	ENSG00000127837	AAMP	angio associated migratory cell protein	6291.94	1.45414	0.127836	11.375	5.56737e-30	8.60769e-29
1660	ENSG00000135829	DHX9	DEAH-box helicase 9	22267.4	1.92249	0.169151	11.3655	6.20857e-30	9.59025e-29
5202	ENSG00000143256	PFDN2	prefoldin subunit 2	2541.99	1.61638	0.142254	11.3626	6.41722e-30	9.90345e-29
7879	ENSG00000075785	RAB7A	RAB7A, member RAS oncogene family	4055.31	1.22952	0.10824	11.3592	6.6774e-30	1.02956e-28
79577	ENSG00000134371	CDC73	cell division cycle 73	3337.14	1.87551	0.165157	11.3559	6.92908e-30	1.06738e-28
54567	ENSG00000128917	DLL4	delta-like 4 (Drosophila)	68.7195	5.37204	0.473344	11.3491	7.49186e-30	1.15302e-28
1802	ENSG00000132768	DPH2	DPH2 homolog	1954.75	1.38355	0.121962	11.3441	7.93355e-30	1.21988e-28
283596	NA	SNHG10	small nucleolar RNA host gene 10	292.291	1.62334	0.143232	11.3336	8.94545e-30	1.37422e-28
2063	ENSG00000160113	NR2F6	nuclear receptor subfamily 2 group F member 6	475.289	-1.48569	0.131141	-11.329	9.43215e-30	1.44767e-28
92126	ENSG00000171451	DSEL	dermatan sulfate epimerase-like	836.176	2.26824	0.200275	11.3256	9.80052e-30	1.50284e-28
54888	ENSG00000037474	NSUN2	NOP2/Sun RNA methyltransferase family member 2	2348.86	1.25218	0.110613	11.3203	1.04116e-29	1.59508e-28
2049	ENSG00000182580	EPHB3	EPH receptor B3	730.279	-1.5509	0.137024	-11.3185	1.06265e-29	1.62653e-28
84955	ENSG00000120526	NUDCD1	NudC domain containing 1	1975.16	1.17207	0.103565	11.3172	1.07833e-29	1.64904e-28
1281	ENSG00000168542	COL3A1	collagen type III alpha 1	132397	1.49837	0.132401	11.3169	1.08173e-29	1.65273e-28
27042	ENSG00000117597	DIEXF	digestive organ expansion factor homolog (zebrafish)	645.018	1.31964	0.116624	11.3154	1.10117e-29	1.68091e-28
6421	ENSG00000116560	SFPQ	splicing factor proline/glutamine-rich	16145.8	1.53861	0.135994	11.3138	1.12114e-29	1.70984e-28
104384744	NA	TET2-AS1	TET2 antisense RNA 1	72.2894	6.69509	0.592085	11.3077	1.20267e-29	1.83252e-28
27253	ENSG00000118946	PCDH17	protocadherin 17	172.143	4.75204	0.420677	11.2962	1.37071e-29	2.08668e-28
2316	ENSG00000196924	FLNA	filamin A	30788.2	1.62347	0.143776	11.2917	1.44255e-29	2.19406e-28
11321	ENSG00000198522	GPN1	GPN-loop GTPase 1	1566.01	1.25411	0.111066	11.2915	1.44531e-29	2.19626e-28
1943	ENSG00000099617	EFNA2	ephrin-A2	101.49	3.23839	0.286941	11.2859	1.54055e-29	2.33889e-28
404785	ENSG00000187537	POTEG	POTE ankyrin domain family member G	331.832	3.9544	0.350521	11.2815	1.61958e-29	2.45665e-28
2117	ENSG00000117036	ETV3	ETS variant 3	1205.94	1.55732	0.138056	11.2804	1.64004e-29	2.48545e-28
84135	ENSG00000164338	UTP15	UTP15, small subunit processome component	908.291	1.41384	0.12535	11.2791	1.6644e-29	2.52009e-28
22850	ENSG00000101544	ADNP2	ADNP homeobox 2	1882.36	1.56895	0.139112	11.2783	1.67943e-29	2.54057e-28
10656	ENSG00000131773	KHDRBS3	KH domain containing, RNA binding, signal transduction associated 3	590.341	3.63998	0.322856	11.2743	1.75695e-29	2.65546e-28
27125	ENSG00000072364	AFF4	AF4/FMR2 family member 4	4350.03	2.01305	0.178606	11.2708	1.82818e-29	2.76063e-28
5900	ENSG00000160271	RALGDS	ral guanine nucleotide dissociation stimulator	1258.45	-1.651	0.14655	-11.2658	1.93685e-29	2.92212e-28
1746	ENSG00000115844	DLX2	distal-less homeobox 2	597.751	2.6668	0.236775	11.263	1.9982e-29	3.01196e-28
26230	ENSG00000146426	TIAM2	T-cell lymphoma invasion and metastasis 2	250.397	3.05846	0.27163	11.2597	2.07564e-29	3.1259e-28
10743	ENSG00000108557	RAI1	retinoic acid induced 1	339.193	-1.82927	0.162559	-11.253	2.23804e-29	3.36746e-28
148203	NA	ZNF738	zinc finger protein 738	1348.74	1.70042	0.15132	11.2372	2.67692e-29	4.02423e-28
84908	ENSG00000035141	FAM136A	family with sequence similarity 136 member A	1954.37	0.998836	0.088943	11.2301	2.90253e-29	4.35949e-28
51271	ENSG00000165006	UBAP1	ubiquitin associated protein 1	999.693	1.27705	0.113728	11.229	2.9364e-29	4.40643e-28
51317	ENSG00000135365	PHF21A	PHD finger protein 21A	322.437	-1.87454	0.167018	-11.2236	3.12295e-29	4.6822e-28
3964	ENSG00000116977	LGALS8	lectin, galactoside-binding, soluble, 8	181.908	2.57139	0.229137	11.2221	3.17779e-29	4.76018e-28
6049	ENSG00000127870	RNF6	ring finger protein (C3H2C3 type) 6	678.696	1.49546	0.133375	11.2124	3.5426e-29	5.30193e-28
1105	ENSG00000153922	CHD1	chromodomain helicase DNA binding protein 1	2526.48	1.55343	0.13862	11.2064	3.79364e-29	5.67261e-28
8352	ENSG00000278272	HIST1H3C	histone cluster 1, H3c	83.8473	3.3974	0.303257	11.203	3.94067e-29	5.88723e-28
8763	ENSG00000135535	CD164	CD164 molecule	7812.37	1.45226	0.129647	11.2016	4.00577e-29	5.97919e-28
10558	ENSG00000090054	SPTLC1	serine palmitoyltransferase long chain base subunit 1	2276.14	1.30799	0.11708	11.1717	5.60827e-29	8.36373e-28
84629	ENSG00000182095	TNRC18	trinucleotide repeat containing 18	1231.39	-1.6764	0.150073	-11.1706	5.68126e-29	8.46508e-28
100505477	ENSG00000205293	LINC01602	long intergenic non-protein coding RNA 1602	78.5852	7.30706	0.654244	11.1687	5.80218e-29	8.63761e-28
23784	ENSG00000198062	POTEH	POTE ankyrin domain family member H	336.579	3.95482	0.354163	11.1666	5.93784e-29	8.83175e-28
1982	ENSG00000110321	EIF4G2	eukaryotic translation initiation factor 4 gamma 2	40601.1	1.55468	0.139241	11.1654	6.02063e-29	8.94698e-28
90799	ENSG00000258890	CEP95	centrosomal protein 95kDa	711.703	1.48656	0.133201	11.1603	6.37461e-29	9.46467e-28
23186	ENSG00000089902	RCOR1	REST corepressor 1	3449.56	1.72408	0.154488	11.1599	6.40565e-29	9.50237e-28
4854	ENSG00000074181	NOTCH3	notch 3	2428.38	-2.11403	0.189542	-11.1534	6.89529e-29	1.02197e-27
2317	ENSG00000136068	FLNB	filamin B	1403.43	1.95766	0.175535	11.1526	6.9569e-29	1.0302e-27
6675	ENSG00000117143	UAP1	UDP-N-acetylglucosamine pyrophosphorylase 1	2064.12	1.30356	0.117018	11.1398	8.03281e-29	1.18847e-27
419	ENSG00000156219	ART3	ADP-ribosyltransferase 3	101.718	8.37485	0.752052	11.136	8.38037e-29	1.23881e-27
100287364	ENSG00000250844	USP17L18	ubiquitin specific peptidase 17-like family member 18	73.6814	7.24608	0.651067	11.1295	9.00938e-29	1.33062e-27
1198	ENSG00000179335	CLK3	CDC like kinase 3	995.167	1.80148	0.161916	11.126	9.3759e-29	1.38354e-27
317781	ENSG00000185163	DDX51	DEAD-box helicase 51	1446.31	1.47073	0.132455	11.1036	1.2051e-28	1.77674e-27
6301	ENSG00000031698	SARS	seryl-tRNA synthetase	3896.93	1.33064	0.119872	11.1005	1.24802e-28	1.8384e-27
7270	ENSG00000125482	TTF1	transcription termination factor, RNA polymerase I	1183.04	1.47195	0.132658	11.0958	1.31464e-28	1.93484e-27
81688	ENSG00000112308	C6orf62	chromosome 6 open reading frame 62	3029.29	1.48439	0.133785	11.0953	1.32254e-28	1.94476e-27
9419	ENSG00000119878	CRIPT	CXXC repeat containing interactor of PDZ3 domain	535.591	1.43775	0.129658	11.0888	1.42257e-28	2.09003e-27
3069	ENSG00000115677	HDLBP	high density lipoprotein binding protein	27815.5	1.20594	0.10878	11.086	1.4667e-28	2.153e-27
6634	ENSG00000100028	SNRPD3	small nuclear ribonucleoprotein D3 polypeptide	3266.57	1.15716	0.104436	11.0801	1.56647e-28	2.29744e-27
56254	ENSG00000155827	RNF20	ring finger protein 20	3818.37	1.50524	0.135938	11.073	1.69646e-28	2.48593e-27
26092	ENSG00000143337	TOR1AIP1	torsin 1A interacting protein 1	3720.45	1.66606	0.150553	11.0663	1.82836e-28	2.67687e-27
64215	ENSG00000136770	DNAJC1	DnaJ heat shock protein family (Hsp40) member C1	318.372	1.55656	0.140693	11.0635	1.88574e-28	2.75849e-27
26094	ENSG00000119599	DCAF4	DDB1 and CUL4 associated factor 4	392.645	1.61922	0.146359	11.0633	1.89031e-28	2.76278e-27
100846978	ENSG00000281392	LINC00506	long intergenic non-protein coding RNA 506	814.075	2.94663	0.266822	11.0434	2.35865e-28	3.44428e-27
9353	ENSG00000145147	SLIT2	slit guidance ligand 2	127.03	2.63619	0.238715	11.0432	2.36346e-28	3.44832e-27
481	ENSG00000143153	ATP1B1	ATPase Na+/K+ transporting subunit beta 1	2317.31	1.62828	0.147524	11.0374	2.52298e-28	3.67787e-27
2909	ENSG00000160007	ARHGAP35	Rho GTPase activating protein 35	1149.77	-1.62182	0.147113	-11.0244	2.91551e-28	4.24641e-27
103352670	ENSG00000253898	LINC01419	long intergenic non-protein coding RNA 1419	53.6816	4.50401	0.40868	11.0209	3.03153e-28	4.41157e-27
83987	ENSG00000169515	CCDC8	coiled-coil domain containing 8	692.981	-2.15964	0.195984	-11.0194	3.07961e-28	4.47767e-27
29967	ENSG00000147650	LRP12	LDL receptor related protein 12	1141	1.86567	0.169443	11.0106	3.3983e-28	4.93677e-27
102723680	ENSG00000270946	CT45A9	cancer/testis antigen family 45, member A9	1226.05	1.14236	0.103799	11.0056	3.59136e-28	5.21274e-27
6558	ENSG00000064651	SLC12A2	solute carrier family 12 member 2	2328.64	1.78129	0.161906	11.002	3.73689e-28	5.41929e-27
8915	ENSG00000142867	BCL10	B-cell CLL/lymphoma 10	1250.62	2.09187	0.190237	10.9961	3.99008e-28	5.7815e-27
641455	ENSG00000187537	POTEM	POTE ankyrin domain family member M	315.915	3.90766	0.355388	10.9955	4.01719e-28	5.81577e-27
25945	ENSG00000177707	NECTIN3	nectin cell adhesion molecule 3	579.357	1.87488	0.170546	10.9934	4.11282e-28	5.9491e-27
253943	ENSG00000185728	YTHDF3	YTH N(6)-methyladenosine RNA binding protein 3	3932.42	1.8238	0.166141	10.9774	4.90637e-28	7.09087e-27
140710	ENSG00000149639	SOGA1	suppressor of glucose, autophagy associated 1	2021.15	-1.80398	0.16435	-10.9765	4.95944e-28	7.16142e-27
85028	ENSG00000197989	SNHG12	small nucleolar RNA host gene 12	1306.49	2.04929	0.186747	10.9736	5.11741e-28	7.3832e-27
6294	ENSG00000160633	SAFB	scaffold attachment factor B	7392.32	1.42688	0.130031	10.9734	5.13216e-28	7.39813e-27
6009	ENSG00000106615	RHEB	Ras homolog enriched in brain	2405.07	1.20415	0.109741	10.9727	5.17235e-28	7.44969e-27
23129	ENSG00000004399	PLXND1	plexin D1	1406.11	-1.29813	0.118331	-10.9704	5.30663e-28	7.63656e-27
28514	ENSG00000198719	DLL1	delta-like 1 (Drosophila)	836.196	2.15308	0.196378	10.9639	5.6971e-28	8.19147e-27
8704	ENSG00000117411	B4GALT2	UDP-Gal:betaGlcNAc beta 1,4- galactosyltransferase, polypeptide 2	973.474	-1.28343	0.117079	-10.9621	5.8124e-28	8.35012e-27
9886	ENSG00000072422	RHOBTB1	Rho related BTB domain containing 1	1333.58	1.9334	0.176405	10.96	5.94775e-28	8.53728e-27
8452	ENSG00000036257	CUL3	cullin 3	4714.83	1.70717	0.155797	10.9577	6.10505e-28	8.75559e-27
8846	ENSG00000100601	ALKBH1	alkB homolog 1, histone H2A dioxygenase	513.659	1.55937	0.142483	10.9442	7.08072e-28	1.01462e-26
11319	ENSG00000122882	ECD	ecdysoneless cell cycle regulator	771.651	1.57665	0.144104	10.9411	7.32859e-28	1.04925e-26
51510	ENSG00000086065	CHMP5	charged multivesicular body protein 5	1643.76	1.24181	0.113567	10.9346	7.87651e-28	1.12674e-26
4356	ENSG00000161647	MPP3	membrane protein, palmitoylated 3	174.455	2.07394	0.189737	10.9306	8.22835e-28	1.17607e-26
5289	ENSG00000078142	PIK3C3	phosphatidylinositol 3-kinase catalytic subunit type 3	2024.01	1.66151	0.15202	10.9295	8.33114e-28	1.18975e-26
55131	ENSG00000106344	RBM28	RNA binding motif protein 28	3832.28	1.36478	0.124898	10.9272	8.54397e-28	1.21911e-26
9541	ENSG00000138433	CIR1	corepressor interacting with RBPJ, 1	1097.56	1.39593	0.127851	10.9183	9.42067e-28	1.34306e-26
9903	ENSG00000162413	KLHL21	kelch like family member 21	3113.76	1.34526	0.123225	10.9172	9.54162e-28	1.35916e-26
3326	ENSG00000096384	HSP90AB1	heat shock protein 90kDa alpha family class B member 1	61697.4	1.28975	0.118146	10.9166	9.60364e-28	1.36683e-26
6729	ENSG00000100883	SRP54	signal recognition particle 54kDa	2205.74	1.30675	0.119727	10.9144	9.83856e-28	1.39909e-26
8553	ENSG00000134107	BHLHE40	basic helix-loop-helix family member e40	319.446	1.65586	0.151776	10.91	1.03309e-27	1.46785e-26
53944	ENSG00000169118	CSNK1G1	casein kinase 1 gamma 1	918.698	1.25065	0.11465	10.9084	1.05119e-27	1.49232e-26
8178	ENSG00000105656	ELL	elongation factor for RNA polymerase II	1002.3	1.53859	0.141121	10.9027	1.11937e-27	1.58777e-26
728752	ENSG00000267309	LOC728752	uncharacterized LOC728752	206.783	1.89257	0.173633	10.8998	1.15474e-27	1.63656e-26
6386	ENSG00000137575	SDCBP	syndecan binding protein	2905.33	1.72971	0.158717	10.8981	1.17742e-27	1.6673e-26
115286	ENSG00000144741	SLC25A26	solute carrier family 25 member 26	313.628	1.61425	0.148214	10.8913	1.26767e-27	1.79359e-26
747	ENSG00000134780	DAGLA	diacylglycerol lipase alpha	346.662	-1.78557	0.163957	-10.8905	1.27978e-27	1.80921e-26
2152	ENSG00000117525	F3	coagulation factor III, tissue factor	135.651	2.3729	0.217941	10.8878	1.31773e-27	1.86129e-26
9496	ENSG00000121075	TBX4	T-box 4	102.939	8.30435	0.762845	10.886	1.34386e-27	1.89662e-26
25980	ENSG00000131043	AAR2	AAR2 splicing factor homolog	1516.25	1.12116	0.102996	10.8854	1.35236e-27	1.90701e-26
84275	ENSG00000171612	SLC25A33	solute carrier family 25 member 33	686.729	1.33082	0.122289	10.8826	1.39571e-27	1.96649e-26
3547	ENSG00000147255	IGSF1	immunoglobulin superfamily member 1	67.1059	5.22679	0.480443	10.8791	1.4498e-27	2.041e-26
23252	ENSG00000169914	OTUD3	OTU deubiquitinase 3	1060.45	1.44853	0.133156	10.8784	1.46092e-27	2.05493e-26
81577	ENSG00000141098	GFOD2	glucose-fructose oxidoreductase domain containing 2	801.576	1.18671	0.109114	10.8758	1.50254e-27	2.11171e-26
5822	ENSG00000241945	PWP2	PWP2 periodic tryptophan protein homolog (yeast)	2960.24	1.36838	0.12584	10.8739	1.53471e-27	2.15512e-26
7013	ENSG00000147601	TERF1	telomeric repeat binding factor 1	2081.09	1.6263	0.14961	10.8702	1.59806e-27	2.24221e-26
7091	ENSG00000106829	TLE4	transducin like enhancer of split 4	2678.9	1.4306	0.131669	10.8651	1.68953e-27	2.36858e-26
7993	ENSG00000104691	UBXN8	UBX domain protein 8	773.875	1.38967	0.128065	10.8513	1.96611e-27	2.75403e-26
6780	ENSG00000124214	STAU1	staufen double-stranded RNA binding protein 1	4932.42	1.24104	0.114373	10.8508	1.9776e-27	2.76781e-26
401588	ENSG00000230844	ZNF674-AS1	ZNF674 antisense RNA 1 (head to head)	307.457	1.84802	0.170455	10.8417	2.18462e-27	3.05502e-26
5757	ENSG00000187514	PTMA	prothymosin, alpha	29828.1	1.1443	0.105575	10.8386	2.25782e-27	3.15476e-26
54931	ENSG00000174173	TRMT10C	tRNA methyltransferase 10C, mitochondrial RNase P subunit	1236.72	1.46935	0.135569	10.8384	2.26307e-27	3.15948e-26
541578	ENSG00000197021	CXorf40B	chromosome X open reading frame 40B	610.588	1.63401	0.150812	10.8347	2.35622e-27	3.2868e-26
55294	ENSG00000109670	FBXW7	F-box and WD repeat domain containing 7	640.158	1.87526	0.173125	10.8318	2.43277e-27	3.39077e-26
101928137	ENSG00000258123	LOC101928137	uncharacterized LOC101928137	157.741	3.25679	0.30072	10.83	2.48229e-27	3.45694e-26
55122	ENSG00000135334	AKIRIN2	akirin 2	1048.2	1.59995	0.147884	10.8189	2.80039e-27	3.89671e-26
154007	ENSG00000168566	SNRNP48	small nuclear ribonucleoprotein U11/U12 subunit 48	552.282	1.68214	0.155499	10.8177	2.83881e-27	3.94691e-26
57727	ENSG00000124160	NCOA5	nuclear receptor coactivator 5	1068.85	-1.4919	0.137969	-10.8133	2.97858e-27	4.13781e-26
1499	ENSG00000168036	CTNNB1	catenin beta 1	6078.94	1.21258	0.112203	10.807	3.18882e-27	4.42623e-26
387103	ENSG00000203760	CENPW	centromere protein W	799.299	1.72448	0.159701	10.7982	3.5106e-27	4.86887e-26
3187	ENSG00000169045	HNRNPH1	heterogeneous nuclear ribonucleoprotein H1 (H)	14937.3	1.22157	0.113314	10.7804	4.25856e-27	5.90134e-26
692201	ENSG00000212498	SNORD86	small nucleolar RNA, C/D box 86	106.116	3.89138	0.360976	10.7802	4.27125e-27	5.91407e-26
253260	ENSG00000164327	RICTOR	RPTOR independent companion of MTOR, complex 2	938.405	1.455	0.135038	10.7747	4.533e-27	6.27133e-26
6125	ENSG00000122406	RPL5	ribosomal protein L5	27425	1.03129	0.0959488	10.7483	6.03468e-27	8.34203e-26
3309	ENSG00000044574	HSPA5	heat shock protein family A (Hsp70) member 5	48197.8	2.04736	0.190527	10.7457	6.20636e-27	8.57232e-26
145258	ENSG00000133937	GSC	goosecoid homeobox	62.6801	6.48197	0.603375	10.7429	6.40253e-27	8.83602e-26
56647	ENSG00000107949	BCCIP	BRCA2 and CDKN1A interacting protein	5021.82	1.43209	0.133431	10.7329	7.13506e-27	9.83809e-26
6531	ENSG00000142319	SLC6A3	solute carrier family 6 member 3	57.7393	6.18195	0.575987	10.7328	7.14031e-27	9.83809e-26
10762	ENSG00000093000	NUP50	nucleoporin 50kDa	3357.88	1.50244	0.140147	10.7205	8.15808e-27	1.12312e-25
4084	ENSG00000059728	MXD1	MAX dimerization protein 1	559.339	1.7088	0.159437	10.7177	8.40614e-27	1.15633e-25
8886	ENSG00000088205	DDX18	DEAD-box helicase 18	5015.76	1.07377	0.100212	10.715	8.65659e-27	1.1898e-25
84138	ENSG00000103061	SLC7A6OS	solute carrier family 7 member 6 opposite strand	302.413	1.64359	0.153405	10.7141	8.74497e-27	1.20097e-25
25988	ENSG00000172273	HINFP	histone H4 transcription factor	566.148	1.41577	0.132155	10.713	8.84666e-27	1.21395e-25
10730	ENSG00000136758	YME1L1	YME1 like 1 ATPase	4460.09	1.28512	0.119978	10.7114	9.00193e-27	1.23425e-25
3344	ENSG00000170802	FOXN2	forkhead box N2	1623.74	1.59045	0.148514	10.7091	9.22579e-27	1.26391e-25
64434	ENSG00000146909	NOM1	nucleolar protein with MIF4G domain 1	1306.02	1.50465	0.140547	10.7057	9.57313e-27	1.31043e-25
9530	ENSG00000156735	BAG4	BCL2 associated athanogene 4	1425.79	1.50257	0.140417	10.7008	1.00912e-26	1.38023e-25
55602	ENSG00000168564	CDKN2AIP	CDKN2A interacting protein	629.462	1.47361	0.137738	10.6987	1.03216e-26	1.41059e-25
134266	ENSG00000164284	GRPEL2	GrpE like 2, mitochondrial	677.604	1.71486	0.160586	10.6788	1.27904e-26	1.74657e-25
5626	ENSG00000175325	PROP1	PROP paired-like homeobox 1	50.3554	5.04576	0.473093	10.6655	1.47614e-26	2.01408e-25
23198	ENSG00000068878	PSME4	proteasome activator subunit 4	3652.52	1.36091	0.127643	10.6618	1.53538e-26	2.09322e-25
23208	ENSG00000132718	SYT11	synaptotagmin 11	2439.83	1.25383	0.117721	10.6509	1.72704e-26	2.35261e-25
10801	ENSG00000184640	SEPT9	septin 9	3525.53	-1.13301	0.106445	-10.644	1.85943e-26	2.5309e-25
10938	ENSG00000110047	EHD1	EH domain containing 1	2265.72	1.06185	0.0997641	10.6436	1.86747e-26	2.53979e-25
51073	ENSG00000105364	MRPL4	mitochondrial ribosomal protein L4	2468.28	1.21915	0.114593	10.639	1.96272e-26	2.66718e-25
80177	ENSG00000120279	MYCT1	myc target 1	68.9319	7.48128	0.7043	10.6223	2.34749e-26	3.18747e-25
11156	ENSG00000184489	PTP4A3	protein tyrosine phosphatase type IVA, member 3	1153.39	2.32972	0.21942	10.6176	2.46765e-26	3.34793e-25
220869	ENSG00000147996	CBWD5	COBW domain containing 5	2041.43	1.30687	0.123093	10.617	2.48508e-26	3.36886e-25
8348	ENSG00000274641	HIST1H2BO	histone cluster 1, H2bo	52.8164	4.46082	0.420187	10.6163	2.50395e-26	3.39171e-25
64859	ENSG00000173559	NABP1	nucleic acid binding protein 1	813.459	2.03827	0.192104	10.6102	2.67096e-26	3.61503e-25
6241	ENSG00000171848	RRM2	ribonucleotide reductase regulatory subunit M2	9204.34	1.02425	0.0965613	10.6072	2.75806e-26	3.72992e-25
51306	ENSG00000031003	FAM13B	family with sequence similarity 13 member B	745.581	1.55503	0.146651	10.6036	2.86694e-26	3.87405e-25
125058	ENSG00000167291	TBC1D16	TBC1 domain family member 16	1440.17	-1.55026	0.146276	-10.5981	3.03981e-26	4.10435e-25
91373	ENSG00000197355	UAP1L1	UDP-N-acetylglucosamine pyrophosphorylase 1 like 1	2103.87	2.21111	0.208686	10.5954	3.12913e-26	4.22157e-25
51447	ENSG00000068745	IP6K2	inositol hexakisphosphate kinase 2	2116.37	1.2947	0.122197	10.5952	3.13829e-26	4.23054e-25
84939	ENSG00000160953	MUM1	melanoma associated antigen (mutated) 1	1799.73	-1.3952	0.131772	-10.5879	3.38974e-26	4.56584e-25
8336	ENSG00000278677	HIST1H2AM	histone cluster 1, H2am	73.3613	3.30601	0.312534	10.5781	3.766e-26	5.0686e-25
196740	ENSG00000165633	VSTM4	V-set and transmembrane domain containing 4	683.156	-1.76169	0.166658	-10.5707	4.07412e-26	5.47891e-25
10294	ENSG00000069345	DNAJA2	DnaJ heat shock protein family (Hsp40) member A2	2914.17	1.45801	0.137954	10.5688	4.15784e-26	5.58704e-25
10438	ENSG00000197223	C1D	C1D nuclear receptor corepressor	495.757	1.42178	0.134601	10.5629	4.42699e-26	5.94395e-25
10492	ENSG00000135316	SYNCRIP	synaptotagmin binding, cytoplasmic RNA interacting protein	10028.4	1.22849	0.11651	10.5441	5.41027e-26	7.25838e-25
29927	ENSG00000058262	SEC61A1	Sec61 translocon alpha 1 subunit	10528.5	1.19634	0.113527	10.5379	5.77596e-26	7.74282e-25
2773	ENSG00000065135	GNAI3	G protein subunit alpha i3	4016.75	1.18937	0.112869	10.5376	5.79654e-26	7.76422e-25
10772	ENSG00000188529	SRSF10	serine/arginine-rich splicing factor 10	6178.78	1.47799	0.140327	10.5325	6.11864e-26	8.18916e-25
3310	ENSG00000173110	HSPA6	heat shock protein family A (Hsp70) member 6	1949.03	5.74562	0.54616	10.52	6.98385e-26	9.33972e-25
100996301	ENSG00000230798	FOXD3-AS1	FOXD3 antisense RNA 1 (head to head)	52.3275	6.5279	0.620577	10.5191	7.05544e-26	9.42797e-25
115	ENSG00000162104	ADCY9	adenylate cyclase 9	598.787	-1.63017	0.154981	-10.5185	7.09861e-26	9.47814e-25
90557	ENSG00000163040	CCDC74A	coiled-coil domain containing 74A	226.257	1.8649	0.1773	10.5184	7.10952e-26	9.48518e-25
55127	ENSG00000119285	HEATR1	HEAT repeat containing 1	4491.88	1.52914	0.145391	10.5174	7.1838e-26	9.5767e-25
100533106	ENSG00000259305	ZHX1-C8orf76	ZHX1-C8orf76 readthrough	134.073	2.23242	0.212376	10.5116	7.63516e-26	1.01703e-24
286464	ENSG00000165164	CFAP47	cilia and flagella associated protein 47	80.5812	8.0524	0.766148	10.5102	7.74923e-26	1.03141e-24
9993	ENSG00000070413	DGCR2	DiGeorge syndrome critical region gene 2	881.891	-1.5292	0.145515	-10.5089	7.86083e-26	1.04544e-24
3727	ENSG00000130522	JUND	jun D proto-oncogene	2269.86	1.32784	0.126543	10.4932	9.28229e-26	1.23351e-24
102800447	NA	LOC102800447	uncharacterized LOC102800447	53.3963	6.53814	0.623141	10.4922	9.37901e-26	1.24538e-24
27245	ENSG00000126705	AHDC1	AT-hook DNA binding motif containing 1	1092.16	-1.64323	0.156624	-10.4916	9.44355e-26	1.25296e-24
2130	ENSG00000182944	EWSR1	EWS RNA binding protein 1	6676.96	1.12349	0.107128	10.4874	9.87169e-26	1.30874e-24
1830	ENSG00000134757	DSG3	desmoglein 3	86.1372	2.78644	0.265719	10.4864	9.97537e-26	1.32144e-24
51382	ENSG00000100554	ATP6V1D	ATPase H+ transporting V1 subunit D	1286.1	1.44605	0.13806	10.4741	1.13673e-25	1.50464e-24
51808	ENSG00000164902	PHAX	phosphorylated adaptor for RNA export	1181.53	1.56265	0.149259	10.4694	1.19434e-25	1.57967e-24
441951	ENSG00000177410	ZFAS1	ZNFX1 antisense RNA 1	2823.55	1.66215	0.158815	10.4659	1.23839e-25	1.63664e-24
9818	ENSG00000139496	NUP58	nucleoporin 58kDa	2073.46	1.69201	0.161771	10.4593	1.32843e-25	1.75426e-24
6093	ENSG00000067900	ROCK1	Rho associated coiled-coil containing protein kinase 1	4263.03	2.12395	0.203167	10.4542	1.40196e-25	1.8499e-24
3267	ENSG00000173744	AGFG1	ArfGAP with FG repeats 1	2689.87	1.11189	0.106361	10.454	1.40534e-25	1.85292e-24
27231	ENSG00000077009	NMRK2	nicotinamide riboside kinase 2	49.8189	4.1334	0.39544	10.4527	1.42446e-25	1.87665e-24
64431	ENSG00000075089	ACTR6	ARP6 actin-related protein 6 homolog (yeast)	801.467	1.45479	0.13919	10.4518	1.43723e-25	1.892e-24
10915	ENSG00000113649	TCERG1	transcription elongation regulator 1	3437.04	1.35067	0.129266	10.4487	1.4847e-25	1.95296e-24
54534	ENSG00000136897	MRPL50	mitochondrial ribosomal protein L50	1321.68	1.0434	0.0999236	10.442	1.59447e-25	2.09571e-24
6495	ENSG00000126778	SIX1	SIX homeobox 1	1465.7	-1.40354	0.134436	-10.4402	1.62465e-25	2.13372e-24
6727	ENSG00000140319	SRP14	signal recognition particle 14kDa	4092.66	0.987411	0.0946188	10.4357	1.70394e-25	2.2361e-24
9774	ENSG00000029363	BCLAF1	BCL2 associated transcription factor 1	8909.2	1.43947	0.137964	10.4337	1.7405e-25	2.28231e-24
6500	ENSG00000113558	SKP1	S-phase kinase-associated protein 1	3370.14	1.0867	0.104154	10.4336	1.74203e-25	2.28254e-24
22826	ENSG00000126698	DNAJC8	DnaJ heat shock protein family (Hsp40) member C8	3685.76	1.07615	0.103163	10.4316	1.77895e-25	2.3291e-24
101928601	ENSG00000269964	MEI4	meiotic double-stranded break formation protein 4	62.6241	6.97902	0.66957	10.4231	1.94414e-25	2.5434e-24
4520	ENSG00000188786	MTF1	metal-regulatory transcription factor 1	1253.53	1.78281	0.171117	10.4187	2.038e-25	2.66412e-24
5681	ENSG00000159792	PSKH1	protein serine kinase H1	385.927	-1.4455	0.138827	-10.4122	2.18011e-25	2.84767e-24
11017	ENSG00000124380	SNRNP27	small nuclear ribonucleoprotein U4/U6.U5 subunit 27	682.633	1.35291	0.129951	10.4109	2.21076e-25	2.88548e-24
8665	ENSG00000175390	EIF3F	eukaryotic translation initiation factor 3 subunit F	3789.3	1.05459	0.101348	10.4057	2.33641e-25	3.0471e-24
201292	ENSG00000141569	TRIM65	tripartite motif containing 65	357.669	-1.68613	0.162055	-10.4047	2.36025e-25	3.07582e-24
27000	ENSG00000105821	DNAJC2	DnaJ heat shock protein family (Hsp40) member C2	2619.5	1.22105	0.117433	10.3978	2.53637e-25	3.30277e-24
29803	ENSG00000214022	REPIN1	replication initiator 1	1523.6	-1.35006	0.129855	-10.3967	2.56645e-25	3.33936e-24
140707	ENSG00000184992	BRI3BP	BRI3 binding protein	390.238	-1.62144	0.155991	-10.3944	2.62925e-25	3.41844e-24
9439	ENSG00000112282	MED23	mediator complex subunit 23	1115.08	1.3269	0.127788	10.3836	2.94341e-25	3.82394e-24
121053	ENSG00000151131	C12orf45	chromosome 12 open reading frame 45	300.772	1.66503	0.160376	10.382	2.99297e-25	3.88532e-24
23020	ENSG00000144028	SNRNP200	small nuclear ribonucleoprotein U5 subunit 200	17137.4	1.38488	0.133408	10.3808	3.0338e-25	3.93529e-24
80213	ENSG00000184277	TM2D3	TM2 domain containing 3	547.392	1.66659	0.160625	10.3757	3.19963e-25	4.1472e-24
7398	ENSG00000162607	USP1	ubiquitin specific peptidase 1	4591.31	1.37257	0.13233	10.3724	3.31146e-25	4.28885e-24
10923	ENSG00000113387	SUB1	SUB1 homolog, transcriptional regulator	3251.73	1.1592	0.111829	10.3659	3.5441e-25	4.5831e-24
2335	ENSG00000115414	FN1	fibronectin 1	18017.3	1.44288	0.139194	10.366	3.54217e-25	4.5831e-24
9397	ENSG00000152465	NMT2	N-myristoyltransferase 2	411.514	1.40169	0.135289	10.3607	3.74253e-25	4.83599e-24
23093	ENSG00000119685	TTLL5	tubulin tyrosine ligase like 5	1112.71	1.81708	0.175476	10.3552	3.96545e-25	5.12011e-24
2290	ENSG00000176165	FOXG1	forkhead box G1	181.599	2.36449	0.228499	10.3479	4.27666e-25	5.51772e-24
8013	ENSG00000119508	NR4A3	nuclear receptor subfamily 4 group A member 3	63.1781	3.59925	0.347833	10.3476	4.29042e-25	5.53122e-24
168850	ENSG00000048405	ZNF800	zinc finger protein 800	818.896	1.56344	0.151178	10.3417	4.56189e-25	5.8767e-24
2115	ENSG00000006468	ETV1	ETS variant 1	1217.08	-1.31158	0.126928	-10.3333	4.98285e-25	6.41408e-24
55779	ENSG00000206530	CFAP44	cilia and flagella associated protein 44	582.761	2.02873	0.196498	10.3244	5.46655e-25	7.03134e-24
5094	ENSG00000197111	PCBP2	poly(rC) binding protein 2	12149.7	1.03767	0.100549	10.3201	5.71925e-25	7.35076e-24
122809	ENSG00000180008	SOCS4	suppressor of cytokine signaling 4	1322.68	1.08118	0.104793	10.3173	5.88361e-25	7.55625e-24
5309	ENSG00000107859	PITX3	paired like homeodomain 3	285.519	-2.03658	0.197435	-10.3152	6.01555e-25	7.7198e-24
146183	ENSG00000155719	OTOA	otoancorin	63.8061	7.34716	0.712714	10.3087	6.43618e-25	8.25331e-24
339324	ENSG00000254004	ZNF260	zinc finger protein 260	969.251	1.11679	0.108357	10.3065	6.58364e-25	8.43598e-24
7368	ENSG00000174607	UGT8	UDP glycosyltransferase 8	271.996	2.54148	0.246641	10.3043	6.73472e-25	8.623e-24
283248	ENSG00000167771	RCOR2	REST corepressor 2	294.946	-1.86219	0.180726	-10.3039	6.76413e-25	8.65407e-24
998	ENSG00000070831	CDC42	cell division cycle 42	5532.31	1.169	0.113461	10.3032	6.81886e-25	8.71748e-24
9355	ENSG00000106689	LHX2	LIM homeobox 2	545.344	-1.26912	0.123248	-10.2973	7.24764e-25	9.25862e-24
4798	ENSG00000170322	NFRKB	nuclear factor related to kappaB binding protein	1388.92	1.35109	0.131271	10.2924	7.62469e-25	9.7329e-24
414149	ENSG00000176244	ACBD7	acyl-CoA binding domain containing 7	59.7513	3.19964	0.310917	10.291	7.73892e-25	9.87123e-24
57463	ENSG00000181754	AMIGO1	adhesion molecule with Ig-like domain 1	386.854	-2.30865	0.224397	-10.2882	7.96341e-25	1.01499e-23
283820	ENSG00000185164	NOMO2	NODAL modulator 2	9657.41	1.22838	0.119425	10.2858	8.16714e-25	1.04017e-23
23314	ENSG00000119042	SATB2	SATB homeobox 2	1356.59	1.16308	0.113152	10.279	8.76471e-25	1.11543e-23
54707	ENSG00000142751	GPN2	GPN-loop GTPase 2	687.764	1.68782	0.164275	10.2744	9.1902e-25	1.1687e-23
7087	ENSG00000105376	ICAM5	intercellular adhesion molecule 5	102.296	3.55157	0.34571	10.2733	9.30128e-25	1.18193e-23
9741	ENSG00000068697	LAPTM4A	lysosomal protein transmembrane 4 alpha	4132.05	1.16828	0.113758	10.2699	9.63042e-25	1.22283e-23
9837	ENSG00000101003	GINS1	GINS complex subunit 1 (Psf1 homolog)	712.703	-1.59842	0.155646	-10.2695	9.66756e-25	1.22662e-23
79893	ENSG00000278311	GGNBP2	gametogenetin binding protein 2	1485.27	1.16709	0.113702	10.2645	1.01881e-24	1.29169e-23
5998	ENSG00000138835	RGS3	regulator of G-protein signaling 3	792.042	-1.58675	0.154676	-10.2585	1.0835e-24	1.37267e-23
54457	ENSG00000102387	TAF7L	TATA-box binding protein associated factor 7 like	56.8404	7.2535	0.707344	10.2546	1.12887e-24	1.42908e-23
5052	ENSG00000117450	PRDX1	peroxiredoxin 1	9120.21	0.823891	0.0803728	10.2509	1.1729e-24	1.48371e-23
92002	ENSG00000262919	FAM58A	family with sequence similarity 58 member A	513.847	1.60338	0.156456	10.2481	1.20638e-24	1.52491e-23
23476	ENSG00000141867	BRD4	bromodomain containing 4	3739.84	1.13298	0.110608	10.2432	1.26931e-24	1.60325e-23
5725	ENSG00000011304	PTBP1	polypyrimidine tract binding protein 1	13181.9	1.26296	0.123375	10.2368	1.3569e-24	1.7126e-23
11103	ENSG00000111615	KRR1	KRR1, small subunit (SSU) processome component, homolog (yeast)	1818.74	1.63456	0.159738	10.2328	1.41391e-24	1.78323e-23
51277	ENSG00000115137	DNAJC27	DnaJ heat shock protein family (Hsp40) member C27	212.521	1.89622	0.185361	10.2298	1.45748e-24	1.83679e-23
9118	ENSG00000148798	INA	internexin neuronal intermediate filament protein alpha	134.589	2.40045	0.234722	10.2268	1.50472e-24	1.89492e-23
153527	ENSG00000146007	ZMAT2	zinc finger matrin-type 2	1065.89	1.20866	0.118225	10.2234	1.5581e-24	1.96067e-23
5931	ENSG00000102054	RBBP7	retinoblastoma binding protein 7	3859.3	1.35549	0.132658	10.2179	1.64912e-24	2.07365e-23
6207	ENSG00000110700	RPS13	ribosomal protein S13	9265.17	0.945931	0.0926043	10.2148	1.70298e-24	2.13978e-23
100129250	ENSG00000235453	TOPORS-AS1	TOPORS antisense RNA 1	132.528	2.27647	0.223029	10.2071	1.84312e-24	2.31414e-23
8341	ENSG00000233822	HIST1H2BN	histone cluster 1, H2bn	60.7383	3.26777	0.320326	10.2014	1.95425e-24	2.45184e-23
144811	ENSG00000179630	LACC1	laccase domain containing 1	105.67	3.76968	0.369761	10.1949	2.0895e-24	2.61957e-23
10420	ENSG00000070759	TESK2	testis-specific kinase 2	287.483	2.02377	0.198537	10.1934	2.12199e-24	2.65832e-23
11320	ENSG00000071073	MGAT4A	mannosyl (alpha-1,3-)-glycoprotein beta-1,4-N-acetylglucosaminyltransferase, isozyme A	47.4346	3.71207	0.364217	10.1919	2.15422e-24	2.6967e-23
23203	ENSG00000165688	PMPCA	peptidase (mitochondrial processing) alpha	3389.51	1.22597	0.120314	10.1898	2.20329e-24	2.75608e-23
23764	ENSG00000185022	MAFF	v-maf avian musculoaponeurotic fibrosarcoma oncogene homolog F	257.291	2.30913	0.22662	10.1894	2.21022e-24	2.7627e-23
55604	ENSG00000079691	LRRC16A	leucine rich repeat containing 16A	106.909	2.36109	0.231749	10.1881	2.23998e-24	2.79781e-23
644656	ENSG00000268403	LOC644656	uncharacterized LOC644656	130.066	2.83435	0.278215	10.1876	2.25258e-24	2.81146e-23
57498	ENSG00000134313	KIDINS220	kinase D-interacting substrate 220kDa	3337.08	1.39677	0.13711	10.1872	2.26249e-24	2.82174e-23
54845	ENSG00000104413	ESRP1	epithelial splicing regulatory protein 1	48.6713	6.40898	0.62923	10.1854	2.30341e-24	2.87065e-23
84913	ENSG00000168874	ATOH8	atonal bHLH transcription factor 8	185.61	-2.43729	0.239296	-10.1852	2.30837e-24	2.8747e-23
138151	ENSG00000148411	NACC2	NACC family member 2	444.039	-1.65403	0.162406	-10.1846	2.32368e-24	2.89164e-23
548645	ENSG00000059769	DNAJC25	DnaJ heat shock protein family (Hsp40) member C25	722.347	1.46414	0.143796	10.1821	2.38474e-24	2.96542e-23
8520	ENSG00000128708	HAT1	histone acetyltransferase 1	3581.46	1.01794	0.100044	10.1749	2.56604e-24	3.18852e-23
693224	ENSG00000207707	MIR639	microRNA 639	40.2484	4.96354	0.48788	10.1737	2.59892e-24	3.22699e-23
57461	ENSG00000240682	ISY1	ISY1 splicing factor homolog	464.426	1.28694	0.126531	10.1709	2.67325e-24	3.31684e-23
84317	ENSG00000136710	CCDC115	coiled-coil domain containing 115	772.896	1.55387	0.152842	10.1665	2.797e-24	3.46783e-23
5862	ENSG00000104388	RAB2A	RAB2A, member RAS oncogene family	2180.26	1.21417	0.119444	10.1652	2.83586e-24	3.51342e-23
6617	ENSG00000023608	SNAPC1	small nuclear RNA activating complex polypeptide 1	654.543	1.80684	0.177826	10.1607	2.96956e-24	3.67636e-23
8345	ENSG00000275713	HIST1H2BH	histone cluster 1, H2bh	90.6646	3.59215	0.353556	10.16	2.98943e-24	3.69824e-23
9792	ENSG00000179833	SERTAD2	SERTA domain containing 2	846.545	1.62131	0.159593	10.159	3.02058e-24	3.73403e-23
10137	ENSG00000244462	RBM12	RNA binding motif protein 12	4179.15	1.19758	0.117991	10.1498	3.32065e-24	4.10196e-23
114800	ENSG00000055813	CCDC85A	coiled-coil domain containing 85A	57.6683	7.23421	0.713634	10.1371	3.78012e-24	4.66611e-23
5119	ENSG00000131165	CHMP1A	charged multivesicular body protein 1A	1682.41	1.15159	0.113615	10.1359	3.82745e-24	4.72108e-23
2768	ENSG00000146535	GNA12	G protein subunit alpha 12	1162.96	-1.23707	0.122051	-10.1357	3.83752e-24	4.73003e-23
121536	ENSG00000139154	AEBP2	AE binding protein 2	1747.82	1.58747	0.156669	10.1327	3.95702e-24	4.87119e-23
6161	ENSG00000144713	RPL32	ribosomal protein L32	10508.1	0.961493	0.0948906	10.1326	3.95783e-24	4.87119e-23
6827	ENSG00000213246	SUPT4H1	SPT4 homolog, DSIF elongation factor subunit	707.297	1.15635	0.114142	10.1308	4.03374e-24	4.961e-23
6011	NA	GRK1	G protein-coupled receptor kinase 1	45.5933	6.0817	0.600686	10.1246	4.29725e-24	5.28122e-23
55015	ENSG00000185246	PRPF39	pre-mRNA processing factor 39	1293.39	1.25218	0.123716	10.1214	4.44032e-24	5.45308e-23
5296	ENSG00000105647	PIK3R2	phosphoinositide-3-kinase regulatory subunit 2	1379.23	-1.30383	0.128828	-10.1207	4.47412e-24	5.49058e-23
23240	ENSG00000121210	KIAA0922	KIAA0922	1839.08	1.69751	0.167731	10.1204	4.48431e-24	5.49907e-23
1	ENSG00000121410	A1BG	alpha-1-B glycoprotein	128.929	2.3017	0.227449	10.1196	4.52142e-24	5.54055e-23
54149	ENSG00000154642	C21orf91	chromosome 21 open reading frame 91	1097.4	1.94823	0.192562	10.1174	4.62433e-24	5.66253e-23
9877	ENSG00000058673	ZC3H11A	zinc finger CCCH-type containing 11A	5856.28	1.2373	0.122311	10.1161	4.68926e-24	5.73787e-23
84271	ENSG00000100227	POLDIP3	polymerase (DNA) delta interacting protein 3	3104	1.20205	0.118872	10.1121	4.88014e-24	5.9671e-23
64151	ENSG00000109805	NCAPG	non-SMC condensin I complex subunit G	3258.08	1.29624	0.128229	10.1088	5.04882e-24	6.16887e-23
22803	ENSG00000088930	XRN2	5'-3' exoribonuclease 2	5879.58	1.13265	0.112185	10.0962	5.74057e-24	7.00899e-23
113251	ENSG00000161813	LARP4	La ribonucleoprotein domain family member 4	3376.57	1.23394	0.122221	10.096	5.75526e-24	7.02183e-23
6619	ENSG00000164975	SNAPC3	small nuclear RNA activating complex polypeptide 3	681.625	1.25404	0.124254	10.0926	5.95994e-24	7.26629e-23
6626	ENSG00000077312	SNRPA	small nuclear ribonucleoprotein polypeptide A	2122.89	0.906749	0.0898561	10.0911	6.04723e-24	7.36738e-23
55684	ENSG00000196642	RABL6	RAB, member RAS oncogene family-like 6	2865.15	-1.1005	0.109102	-10.087	6.30982e-24	7.68174e-23
91833	ENSG00000140153	WDR20	WD repeat domain 20	501.678	1.26873	0.125811	10.0844	6.474e-24	7.87593e-23
54876	ENSG00000163257	DCAF16	DDB1 and CUL4 associated factor 16	1730.91	1.74065	0.172752	10.076	7.05366e-24	8.57491e-23
1820	ENSG00000116017	ARID3A	AT-rich interaction domain 3A	419.688	-1.4265	0.141611	-10.0734	7.24572e-24	8.80203e-23
23526	ENSG00000180448	HMHA1	histocompatibility (minor) HA-1	394.127	1.66652	0.165495	10.0699	7.50267e-24	9.1076e-23
8294	ENSG00000276180	HIST1H4I	histone cluster 1, H4i	57.4459	3.88145	0.385717	10.0629	8.05484e-24	9.77085e-23
6482	ENSG00000008513	ST3GAL1	ST3 beta-galactoside alpha-2,3-sialyltransferase 1	726.157	1.49293	0.148452	10.0567	8.58544e-24	1.0407e-22
7529	ENSG00000166913	YWHAB	tyrosine 3-monooxygenase/tryptophan 5-monooxygenase activation protein beta	9318.54	1.22106	0.121442	10.0547	8.76232e-24	1.06138e-22
79717	ENSG00000127125	PPCS	phosphopantothenoylcysteine synthetase	99.1134	2.6277	0.261369	10.0536	8.85852e-24	1.07226e-22
22938	ENSG00000100603	SNW1	SNW domain containing 1	2621.37	1.33345	0.132697	10.0488	9.30073e-24	1.12497e-22
57154	ENSG00000198742	SMURF1	SMAD specific E3 ubiquitin protein ligase 1	1039.34	1.29451	0.128847	10.0468	9.48839e-24	1.14685e-22
22932	ENSG00000146707	POMZP3	POM121 and ZP3 fusion	627.431	1.7872	0.177946	10.0435	9.81479e-24	1.18545e-22
57489	ENSG00000122417	ODF2L	outer dense fiber of sperm tails 2 like	777.217	2.04356	0.203603	10.037	1.04809e-23	1.265e-22
3276	ENSG00000126457	PRMT1	protein arginine methyltransferase 1	3281.44	0.983035	0.0979606	10.035	1.06947e-23	1.28988e-22
8266	ENSG00000102178	UBL4A	ubiquitin like 4A	470.172	-1.53227	0.152703	-10.0343	1.07712e-23	1.29817e-22
284613	ENSG00000174151	CYB561D1	cytochrome b561 family member D1	565.066	-1.44149	0.143714	-10.0303	1.12173e-23	1.35097e-22
51379	ENSG00000176390	CRLF3	cytokine receptor-like factor 3	718.818	1.6947	0.16901	10.0272	1.15728e-23	1.39279e-22
89796	ENSG00000134369	NAV1	neuron navigator 1	2826.84	-1.60663	0.160269	-10.0246	1.18865e-23	1.42953e-22
7178	ENSG00000133112	TPT1	tumor protein, translationally-controlled 1	18056.1	1.18898	0.118616	10.0238	1.19842e-23	1.44024e-22
79940	NA	LINC00472	long intergenic non-protein coding RNA 472	236.824	1.96176	0.195843	10.017	1.28382e-23	1.54177e-22
341676	ENSG00000197168	NEK5	NIMA related kinase 5	101.065	2.5436	0.253993	10.0145	1.31668e-23	1.58011e-22
60560	ENSG00000135040	NAA35	N(alpha)-acetyltransferase 35, NatC auxiliary subunit	1064.46	1.36948	0.136771	10.0129	1.33733e-23	1.60374e-22
171484	ENSG00000187268	FAM9C	family with sequence similarity 9 member C	50.7564	4.84007	0.483587	10.0087	1.39587e-23	1.67276e-22
25	ENSG00000097007	ABL1	ABL proto-oncogene 1, non-receptor tyrosine kinase	2238.47	-1.07592	0.107531	-10.0056	1.43947e-23	1.72378e-22
7177	ENSG00000172236	TPSAB1	tryptase alpha/beta 1	45.1191	6.05344	0.605239	10.0017	1.49752e-23	1.79202e-22
3320	ENSG00000080824	HSP90AA1	heat shock protein 90kDa alpha family class A member 1	78684.7	1.3849	0.13851	9.99856	1.54632e-23	1.84911e-22
11185	ENSG00000241644	INMT	indolethylamine N-methyltransferase	51.9239	3.51618	0.351724	9.99699	1.57099e-23	1.87727e-22
51507	ENSG00000022277	RTFDC1	replication termination factor 2 domain containing 1	2644.09	1.27249	0.127302	9.99584	1.58933e-23	1.89785e-22
401898	NA	ZNF833P	zinc finger protein 833, pseudogene	167.488	2.11469	0.211582	9.99468	1.60803e-23	1.91881e-22
374899	ENSG00000185869	ZNF829	zinc finger protein 829	423.162	1.42485	0.142586	9.99293	1.63672e-23	1.95166e-22
23608	ENSG00000133606	MKRN1	makorin ring finger protein 1	2520.24	1.63608	0.164056	9.9727	2.00704e-23	2.39155e-22
10248	ENSG00000172336	POP7	POP7 homolog, ribonuclease P/MRP subunit	987.528	1.03698	0.104066	9.96458	2.17795e-23	2.59336e-22
100505483	NA	PRKAG2-AS1	PRKAG2 antisense RNA 1	42.6537	4.80661	0.482513	9.96161	2.24397e-23	2.67009e-22
170506	ENSG00000174953	DHX36	DEAH-box helicase 36	2244.37	0.973092	0.0977211	9.95785	2.33042e-23	2.77099e-22
27130	ENSG00000119509	INVS	inversin	1048.58	2.05186	0.206101	9.9556	2.3837e-23	2.83235e-22
10285	ENSG00000119953	SMNDC1	survival motor neuron domain containing 1	1816.93	1.60126	0.160848	9.95509	2.39617e-23	2.84516e-22
391004	ENSG00000204479	PRAMEF17	PRAME family member 17	60.9738	7.2284	0.726873	9.94453	2.66435e-23	3.16135e-22
123920	ENSG00000140931	CMTM3	CKLF like MARVEL transmembrane domain containing 3	570.302	-1.45145	0.145966	-9.94373	2.68587e-23	3.18465e-22
329	ENSG00000110330	BIRC2	baculoviral IAP repeat containing 2	1234.11	1.48212	0.149114	9.93957	2.80034e-23	3.31804e-22
91748	ENSG00000156030	ELMSAN1	ELM2 and Myb/SANT-like domain containing 1	1204.28	-1.3765	0.138655	-9.92751	3.16048e-23	3.74212e-22
79137	ENSG00000144567	FAM134A	family with sequence similarity 134 member A	1025.11	-1.11572	0.112481	-9.91918	3.43568e-23	4.06511e-22
4291	ENSG00000178053	MLF1	myeloid leukemia factor 1	621.68	1.38955	0.140204	9.91095	3.73064e-23	4.41101e-22
25962	ENSG00000164944	KIAA1429	KIAA1429	2757.64	1.32964	0.134161	9.91076	3.73784e-23	4.41643e-22
101928622	ENSG00000250954	LOC101928622	uncharacterized LOC101928622	59.1544	7.69573	0.776629	9.90915	3.79863e-23	4.4851e-22
10483	ENSG00000101310	SEC23B	Sec23 homolog B, COPII coat complex component	1417.95	1.0878	0.109851	9.90245	4.06187e-23	4.79255e-22
4152	ENSG00000141644	MBD1	methyl-CpG binding domain protein 1	1643.83	1.28858	0.130169	9.89929	4.19221e-23	4.94288e-22
6124	ENSG00000174444	RPL4	ribosomal protein L4	23081.5	0.905699	0.0915517	9.89276	4.47517e-23	5.27281e-22
57506	ENSG00000088888	MAVS	mitochondrial antiviral signaling protein	1511.8	-1.21039	0.122405	-9.88842	4.67333e-23	5.50243e-22
80139	ENSG00000183779	ZNF703	zinc finger protein 703	999.196	1.35889	0.137442	9.88695	4.74276e-23	5.58028e-22
125061	ENSG00000183077	AFMID	arylformamidase	513.756	1.4163	0.143322	9.88195	4.98553e-23	5.86183e-22
23102	ENSG00000167202	TBC1D2B	TBC1 domain family member 2B	447.057	-1.58171	0.160117	-9.87845	5.16251e-23	6.06568e-22
58509	ENSG00000105298	CACTIN	cactin, spliceosome C complex subunit	1343.93	1.19529	0.121014	9.87727	5.22362e-23	6.1332e-22
26061	ENSG00000131373	HACL1	2-hydroxyacyl-CoA lyase 1	530.482	1.47423	0.149366	9.86991	5.62145e-23	6.59571e-22
54869	ENSG00000131037	EPS8L1	EPS8 like 1	119.214	3.0861	0.312695	9.86936	5.65262e-23	6.62765e-22
4105	ENSG00000197172	MAGEA6	MAGE family member A6	2761.23	0.969692	0.0982884	9.86579	5.85733e-23	6.8629e-22
23420	ENSG00000103512	NOMO1	NODAL modulator 1	10182.1	1.21323	0.122993	9.86423	5.94888e-23	6.96532e-22
8408	ENSG00000177169	ULK1	unc-51 like autophagy activating kinase 1	686.948	1.64188	0.166529	9.85939	6.24258e-23	7.30412e-22
57798	ENSG00000157259	GATAD1	GATA zinc finger domain containing 1	406.013	-1.32783	0.134722	-9.85605	6.45403e-23	7.54629e-22
1983	ENSG00000100664	EIF5	eukaryotic translation initiation factor 5	9061.37	1.30477	0.132459	9.85035	6.83085e-23	7.98133e-22
5087	ENSG00000185630	PBX1	pre-B-cell leukemia homeobox 1	403.015	-1.83229	0.186041	-9.84882	6.93509e-23	8.09751e-22
9679	ENSG00000189319	FAM53B	family with sequence similarity 53 member B	769.529	-1.68752	0.17142	-9.84439	7.24801e-23	8.45702e-22
100131539	ENSG00000196946	ZNF705E	zinc finger protein 705E	57.0099	7.6536	0.77772	9.84107	7.49122e-23	8.73474e-22
2108	ENSG00000140374	ETFA	electron transfer flavoprotein alpha subunit	1999.76	1.30485	0.132617	9.8392	7.63147e-23	8.89212e-22
51755	ENSG00000167258	CDK12	cyclin-dependent kinase 12	2870.12	1.39262	0.141541	9.83898	7.64856e-23	8.90587e-22
27252	ENSG00000076321	KLHL20	kelch like family member 20	662.72	1.28967	0.131172	9.83184	8.21057e-23	9.55365e-22
54438	ENSG00000145990	GFOD1	glucose-fructose oxidoreductase domain containing 1	127.134	2.00343	0.20379	9.83087	8.29009e-23	9.63952e-22
166614	ENSG00000170390	DCLK2	doublecortin like kinase 2	93.3817	3.53696	0.359813	9.82998	8.36345e-23	9.71811e-22
51421	ENSG00000114019	AMOTL2	angiomotin like 2	1737.62	1.6443	0.1673	9.82847	8.48977e-23	9.85808e-22
254428	ENSG00000133065	SLC41A1	solute carrier family 41 member 1	1714.82	1.09606	0.111655	9.81649	9.56128e-23	1.10946e-21
83881	ENSG00000185155	MIXL1	Mix paired-like homeobox	43.8763	6.25441	0.637266	9.81443	9.75847e-23	1.13157e-21
285704	ENSG00000174136	RGMB	repulsive guidance molecule family member b	3368.7	1.12014	0.114158	9.81216	9.98096e-23	1.15657e-21
84973	ENSG00000233016	SNHG7	small nucleolar RNA host gene 7	1119.48	1.5066	0.153618	9.80746	1.0457e-22	1.21089e-21
5707	ENSG00000173692	PSMD1	proteasome 26S subunit, non-ATPase 1	7897.67	1.22915	0.125333	9.80708	1.04966e-22	1.21465e-21
83605	ENSG00000136280	CCM2	CCM2 scaffolding protein	502.282	-1.32449	0.135085	-9.80484	1.07319e-22	1.24102e-21
25834	ENSG00000182050	MGAT4C	MGAT4 family member C	47.9104	6.63819	0.677423	9.79917	1.13512e-22	1.31174e-21
8543	ENSG00000143013	LMO4	LIM domain only 4	2636.87	1.29244	0.131924	9.79687	1.16129e-22	1.34106e-21
80273	ENSG00000109519	GRPEL1	GrpE like 1, mitochondrial	1237.92	1.23592	0.126226	9.79135	1.22644e-22	1.41532e-21
100505875	NA	LINC01088	long intergenic non-protein coding RNA 1088	39.5356	5.49104	0.560851	9.79054	1.23632e-22	1.42478e-21
644019	ENSG00000204790	CBWD6	COBW domain containing 6	1335.86	1.36439	0.139358	9.79058	1.23585e-22	1.42478e-21
728661	ENSG00000189339	SLC35E2B	solute carrier family 35 member E2B	1184.59	-1.21379	0.123982	-9.79005	1.24232e-22	1.4307e-21
7844	ENSG00000239305	RNF103	ring finger protein 103	880.534	1.29358	0.132171	9.78719	1.27798e-22	1.47077e-21
7357	ENSG00000148154	UGCG	UDP-glucose ceramide glucosyltransferase	6430.01	1.41183	0.144282	9.78525	1.30273e-22	1.49823e-21
1831	ENSG00000157514	TSC22D3	TSC22 domain family member 3	681.258	-1.45924	0.149204	-9.78016	1.37e-22	1.57452e-21
6792	ENSG00000008086	CDKL5	cyclin dependent kinase like 5	259.979	1.43792	0.147052	9.77828	1.39568e-22	1.60294e-21
650	ENSG00000125845	BMP2	bone morphogenetic protein 2	48.3294	3.96663	0.405997	9.7701	1.51299e-22	1.73648e-21
55054	ENSG00000085978	ATG16L1	autophagy related 16 like 1	1225.16	1.12326	0.114989	9.76842	1.53832e-22	1.76436e-21
64423	ENSG00000203485	INF2	inverted formin, FH2 and WH2 domain containing	786.701	-1.17082	0.11987	-9.76741	1.55374e-22	1.78083e-21
26127	ENSG00000111790	FGFR1OP2	FGFR1 oncogene partner 2	1058.26	1.50032	0.153621	9.76637	1.56974e-22	1.79794e-21
9585	ENSG00000138182	KIF20B	kinesin family member 20B	2717.51	1.47223	0.150803	9.7626	1.62926e-22	1.86484e-21
51512	ENSG00000075218	GTSE1	G2 and S-phase expressed 1	790.503	-1.53843	0.157614	-9.76074	1.65935e-22	1.898e-21
692158	ENSG00000206597	SNORA57	small nucleolar RNA, H/ACA box 57	81.3051	2.83335	0.290383	9.7573	1.71672e-22	1.96229e-21
101928484	NA	LINC01363	long intergenic non-protein coding RNA 1363	53.2623	7.58552	0.778506	9.74369	1.9629e-22	2.24215e-21
4189	ENSG00000128590	DNAJB9	DnaJ heat shock protein family (Hsp40) member B9	793.68	1.71531	0.176052	9.74317	1.97295e-22	2.2521e-21
8668	ENSG00000084623	EIF3I	eukaryotic translation initiation factor 3 subunit I	6357.38	1.22366	0.125634	9.73983	2.03897e-22	2.32589e-21
100287478	ENSG00000249811	USP17L21	ubiquitin specific peptidase 17-like family member 21	55.3553	7.59672	0.781368	9.72233	2.42173e-22	2.76064e-21
488	ENSG00000174437	ATP2A2	ATPase sarcoplasmic/endoplasmic reticulum Ca2+ transporting 2	14059.1	1.52785	0.157259	9.71553	2.58905e-22	2.94938e-21
92140	ENSG00000147649	MTDH	metadherin	3716.98	1.31148	0.134993	9.71512	2.59955e-22	2.95934e-21
388753	ENSG00000168275	COA6	cytochrome c oxidase assembly factor 6	485.898	1.31893	0.135787	9.71326	2.64731e-22	3.01167e-21
27348	ENSG00000136816	TOR1B	torsin family 1 member B	1442	1.19995	0.12363	9.706	2.84286e-22	3.23195e-21
1612	ENSG00000196730	DAPK1	death-associated protein kinase 1	1385.54	-1.39767	0.14403	-9.70404	2.89781e-22	3.2922e-21
23760	ENSG00000180957	PITPNB	phosphatidylinositol transfer protein beta	2711.33	1.3135	0.135361	9.70373	2.90673e-22	3.30011e-21
9240	ENSG00000176903	PNMA1	paraneoplastic Ma antigen 1	1390.95	1.06395	0.109673	9.70118	2.98036e-22	3.38142e-21
8731	ENSG00000101654	RNMT	RNA (guanine-7-) methyltransferase	2992.73	1.42342	0.146775	9.69794	3.07661e-22	3.48827e-21
79415	ENSG00000178927	C17orf62	chromosome 17 open reading frame 62	714.664	-1.24682	0.128578	-9.69702	3.10438e-22	3.51739e-21
151246	ENSG00000163535	SGOL2	shugoshin-like 2 (S. pombe)	3435.64	1.08958	0.112365	9.69675	3.11249e-22	3.52421e-21
79005	ENSG00000163156	SCNM1	sodium channel modifier 1	229.324	1.64923	0.170134	9.69372	3.20631e-22	3.628e-21
6176	ENSG00000137818	RPLP1	ribosomal protein lateral stalk subunit P1	16150.4	0.935707	0.0965496	9.69146	3.27796e-22	3.70658e-21
4041	ENSG00000162337	LRP5	LDL receptor related protein 5	1534.71	-1.5818	0.163353	-9.68331	3.55029e-22	4.01183e-21
51441	ENSG00000198492	YTHDF2	YTH N(6)-methyladenosine RNA binding protein 2	3508.04	0.993098	0.102585	9.68076	3.64013e-22	4.11059e-21
988	ENSG00000096401	CDC5L	cell division cycle 5 like	2786.69	1.1081	0.114493	9.67835	3.72679e-22	4.20563e-21
652	ENSG00000125378	BMP4	bone morphogenetic protein 4	156.92	2.22669	0.230188	9.67335	3.91367e-22	4.41356e-21
8666	ENSG00000130811	EIF3G	eukaryotic translation initiation factor 3 subunit G	3949.72	1.06441	0.110044	9.6726	3.94218e-22	4.44273e-21
53826	ENSG00000137726	FXYD6	FXYD domain containing ion transport regulator 6	1479.05	-1.11481	0.115269	-9.67135	3.99074e-22	4.49446e-21
389333	ENSG00000228672	PROB1	proline-rich basic protein 1	492.224	-1.42336	0.147312	-9.66222	4.3632e-22	4.91064e-21
7561	ENSG00000105708	ZNF14	zinc finger protein 14	366.544	1.83066	0.189506	9.66017	4.45136e-22	5.00651e-21
100128252	ENSG00000166770	ZNF667-AS1	ZNF667 antisense RNA 1 (head to head)	749.072	1.41003	0.146016	9.65665	4.6066e-22	5.17766e-21
9184	ENSG00000154473	BUB3	BUB3 mitotic checkpoint protein	6005.88	1.21217	0.125574	9.65297	4.77501e-22	5.36337e-21
100287932	ENSG00000265354	TIMM23	translocase of inner mitochondrial membrane 23	1285.47	1.0009	0.103697	9.65212	4.81476e-22	5.4044e-21
50814	ENSG00000147383	NSDHL	NAD(P) dependent steroid dehydrogenase-like	796.763	1.14292	0.118421	9.6513	4.85352e-22	5.44429e-21
23187	ENSG00000019144	PHLDB1	pleckstrin homology like domain family B member 1	444.705	-1.35358	0.140291	-9.64837	4.99446e-22	5.59865e-21
23288	ENSG00000106012	IQCE	IQ motif containing E	395.588	-1.60515	0.166374	-9.64786	5.01905e-22	5.62248e-21
157769	ENSG00000176853	FAM91A1	family with sequence similarity 91 member A1	8492.12	1.16034	0.12027	9.64779	5.02277e-22	5.6229e-21
8726	ENSG00000074266	EED	embryonic ectoderm development	1118.37	1.47416	0.152805	9.64732	5.04551e-22	5.6446e-21
400713	ENSG00000221923	ZNF880	zinc finger protein 880	298.593	2.08251	0.216001	9.64117	5.35717e-22	5.98929e-21
54831	ENSG00000039987	BEST2	bestrophin 2	40.2648	5.893	0.611502	9.63693	5.5832e-22	6.2354e-21
79733	ENSG00000129173	E2F8	E2F transcription factor 8	337.497	-1.5606	0.16194	-9.6369	5.58471e-22	6.2354e-21
10912	ENSG00000130222	GADD45G	growth arrest and DNA damage inducible gamma	307.041	2.25374	0.233896	9.63564	5.65359e-22	6.30812e-21
10117	ENSG00000132464	ENAM	enamelin	53.5419	7.55122	0.783698	9.63537	5.6687e-22	6.31242e-21
259232	ENSG00000102452	NALCN	sodium leak channel, non-selective	45.671	6.94717	0.721001	9.63545	5.66408e-22	6.31242e-21
644660	ENSG00000253327	RAD21-AS1	RAD21 antisense RNA 1	66.5224	3.61844	0.375537	9.63538	5.66816e-22	6.31242e-21
3609	ENSG00000129351	ILF3	interleukin enhancer binding factor 3	21517.5	1.11478	0.115703	9.63488	5.69576e-22	6.33837e-21
3613	ENSG00000141401	IMPA2	inositol(myo)-1(or 4)-monophosphatase 2	459.561	-1.46031	0.151606	-9.63228	5.84211e-22	6.49694e-21
2717	ENSG00000102393	GLA	galactosidase alpha	722.281	1.40167	0.145533	9.63128	5.89899e-22	6.55586e-21
613037	ENSG00000198064	LOC613037	nuclear pore complex interacting protein pseudogene	6071.43	1.34027	0.13918	9.62977	5.98609e-22	6.64827e-21
23048	ENSG00000187239	FNBP1	formin binding protein 1	1328.09	1.18136	0.122755	9.62374	6.34814e-22	7.04573e-21
56731	ENSG00000125520	SLC2A4RG	SLC2A4 regulator	639.812	-1.22283	0.127097	-9.62124	6.50422e-22	7.2142e-21
115361	ENSG00000162654	GBP4	guanylate binding protein 4	41.0496	3.79866	0.394928	9.61863	6.67165e-22	7.39504e-21
6651	ENSG00000159140	SON	SON DNA binding protein	10678.1	1.5651	0.162814	9.61281	7.05926e-22	7.81953e-21
26993	ENSG00000011243	AKAP8L	A-kinase anchoring protein 8 like	1683.59	1.08264	0.112656	9.61009	7.24889e-22	8.0243e-21
2319	ENSG00000132589	FLOT2	flotillin 2	442.642	-1.26041	0.131183	-9.60805	7.39376e-22	8.17928e-21
161176	ENSG00000176438	SYNE3	spectrin repeat containing, nuclear envelope family member 3	872.282	-1.95284	0.203253	-9.60792	7.40278e-22	8.18389e-21
57801	ENSG00000188290	HES4	hes family bHLH transcription factor 4	186.254	1.7405	0.181192	9.60582	7.55552e-22	8.34727e-21
5307	ENSG00000069011	PITX1	paired like homeodomain 1	1387.69	1.95226	0.203257	9.60489	7.62413e-22	8.41754e-21
64207	ENSG00000119669	IRF2BPL	interferon regulatory factor 2 binding protein-like	558.731	-1.32547	0.138037	-9.60229	7.81874e-22	8.62674e-21
113177	ENSG00000099840	IZUMO4	IZUMO family member 4	80.2306	3.28302	0.341927	9.60151	7.87781e-22	8.68622e-21
101927040	ENSG00000249328	LOC101927040	uncharacterized LOC101927040	58.7975	3.18602	0.331878	9.59997	7.99695e-22	8.80758e-21
81563	ENSG00000116667	C1orf21	chromosome 1 open reading frame 21	471.621	-1.40854	0.146724	-9.59995	7.99833e-22	8.80758e-21
4102	ENSG00000221867	MAGEA3	MAGE family member A3	2937.8	0.938655	0.0977869	9.59899	8.07324e-22	8.88426e-21
10797	ENSG00000065911	MTHFD2	methylenetetrahydrofolate dehydrogenase (NADP+ dependent) 2, methenyltetrahydrofolate cyclohydrolase	4340.46	1.0405	0.108478	9.59186	8.6515e-22	9.51439e-21
100652748	ENSG00000204152	TIMM23B	translocase of inner mitochondrial membrane 23 homolog B	479.394	1.80291	0.188097	9.585	9.24553e-22	1.0161e-20
57820	ENSG00000100814	CCNB1IP1	cyclin B1 interacting protein 1, E3 ubiquitin protein ligase	1082.86	1.55075	0.161832	9.58245	9.47711e-22	1.04087e-20
7133	ENSG00000028137	TNFRSF1B	tumor necrosis factor receptor superfamily member 1B	707.236	-1.67551	0.174918	-9.57884	9.81438e-22	1.07721e-20
2189	ENSG00000221829	FANCG	Fanconi anemia complementation group G	549.796	-1.24824	0.130365	-9.57495	1.01908e-21	1.1178e-20
84733	ENSG00000173894	CBX2	chromobox 2	796.7	-1.15447	0.120599	-9.57279	1.04054e-21	1.1406e-20
6547	ENSG00000100678	SLC8A3	solute carrier family 8 member A3	514.583	-1.37717	0.143893	-9.57074	1.06146e-21	1.16277e-20
54708	ENSG00000198060	MARCH5	membrane associated ring-CH-type finger 5	1507.38	1.21045	0.126476	9.57061	1.06278e-21	1.16346e-20
9015	ENSG00000143498	TAF1A	TATA-box binding protein associated factor, RNA polymerase I subunit A	393.287	1.49589	0.156426	9.56294	1.14459e-21	1.2522e-20
291	ENSG00000151729	SLC25A4	solute carrier family 25 member 4	419.801	1.35455	0.141679	9.56071	1.16951e-21	1.27864e-20
2332	ENSG00000102081	FMR1	fragile X mental retardation 1	1770.51	1.04062	0.108914	9.55445	1.24241e-21	1.35746e-20
11143	ENSG00000136504	KAT7	lysine acetyltransferase 7	1664.12	1.27538	0.133637	9.54364	1.37903e-21	1.50576e-20
1270	ENSG00000242689	CNTF	ciliary neurotrophic factor	95.8504	3.31858	0.347946	9.53765	1.46111e-21	1.59434e-20
55924	ENSG00000197852	FAM212B	family with sequence similarity 212 member B	1054.5	-1.47397	0.15459	-9.53466	1.50383e-21	1.6399e-20
9704	ENSG00000134815	DHX34	DEAH-box helicase 34	1320.62	1.01168	0.106157	9.53007	1.57179e-21	1.7129e-20
7374	ENSG00000076248	UNG	uracil DNA glycosylase	1556.66	0.968197	0.101597	9.52976	1.57654e-21	1.71696e-20
22872	ENSG00000138674	SEC31A	SEC31 homolog A, COPII coat complex component	4078.96	1.52023	0.159562	9.52755	1.61044e-21	1.75274e-20
8303	ENSG00000184602	SNN	stannin	479.19	-1.2242	0.128521	-9.5253	1.64573e-21	1.78999e-20
148741	ENSG00000198483	ANKRD35	ankyrin repeat domain 35	37.636	6.06363	0.636605	9.52495	1.65116e-21	1.79474e-20
7132	ENSG00000067182	TNFRSF1A	tumor necrosis factor receptor superfamily member 1A	618.385	-1.28816	0.135245	-9.52467	1.65561e-21	1.79842e-20
4673	ENSG00000187109	NAP1L1	nucleosome assembly protein 1 like 1	17447.8	0.873192	0.0917183	9.52037	1.72564e-21	1.87328e-20
136242	ENSG00000165076	PRSS37	protease, serine 37	55.9803	7.53302	0.791277	9.52007	1.73054e-21	1.8774e-20
23199	ENSG00000131149	GSE1	Gse1 coiled-coil protein	1562.16	-1.32556	0.139338	-9.51328	1.84739e-21	2.00287e-20
10469	ENSG00000104980	TIMM44	translocase of inner mitochondrial membrane 44	2345.63	1.0909	0.114678	9.51278	1.8563e-21	2.01123e-20
6866	ENSG00000166863	TAC3	tachykinin 3	43.158	5.00191	0.525847	9.51209	1.86868e-21	2.02335e-20
266812	ENSG00000177432	NAP1L5	nucleosome assembly protein 1 like 5	388.357	1.57976	0.166094	9.51127	1.8834e-21	2.03797e-20
429	ENSG00000139352	ASCL1	achaete-scute family bHLH transcription factor 1	35.1726	4.88535	0.513751	9.50918	1.92175e-21	2.07813e-20
23351	ENSG00000100441	KHNYN	KH and NYN domain containing	483.122	-1.30166	0.136952	-9.5045	2.01011e-21	2.17228e-20
51668	ENSG00000081870	HSPB11	heat shock protein family B (small) member 11	818.674	1.09909	0.115673	9.50172	2.06451e-21	2.22964e-20
10250	ENSG00000133226	SRRM1	serine and arginine repetitive matrix 1	3837.84	1.19885	0.126285	9.49324	2.23966e-21	2.41726e-20
9572	ENSG00000126368	NR1D1	nuclear receptor subfamily 1 group D member 1	304.098	2.25205	0.237268	9.49158	2.27565e-21	2.45453e-20
10048	ENSG00000010017	RANBP9	RAN binding protein 9	1196.78	1.29287	0.136225	9.4907	2.29481e-21	2.4736e-20
84321	ENSG00000051596	THOC3	THO complex 3	1901.67	0.955754	0.100807	9.481	2.51862e-21	2.71311e-20
5168	ENSG00000136960	ENPP2	ectonucleotide pyrophosphatase/phosphodiesterase 2	45.9489	4.05128	0.427528	9.47607	2.64031e-21	2.84239e-20
51232	ENSG00000150938	CRIM1	cysteine rich transmembrane BMP regulator 1 (chordin-like)	2494.74	1.18484	0.125044	9.4754	2.6575e-21	2.85906e-20
6731	ENSG00000174780	SRP72	signal recognition particle 72kDa	3561.53	0.999235	0.105496	9.47179	2.75086e-21	2.95762e-20
338758	ENSG00000271614	LINC00936	long intergenic non-protein coding RNA 936	341.136	2.30924	0.244114	9.45969	3.08853e-21	3.31855e-20
7172	ENSG00000137364	TPMT	thiopurine S-methyltransferase	499.056	1.36379	0.144181	9.45887	3.11292e-21	3.34262e-20
5718	ENSG00000197170	PSMD12	proteasome 26S subunit, non-ATPase 12	1922.81	1.06589	0.112711	9.45681	3.17486e-21	3.40695e-20
10988	ENSG00000111142	METAP2	methionyl aminopeptidase 2	3886.48	1.18851	0.125767	9.45007	3.38614e-21	3.63137e-20
6566	ENSG00000155380	SLC16A1	solute carrier family 16 member 1	7072.35	0.876416	0.0927753	9.44665	3.49847e-21	3.74944e-20
641384	ENSG00000280055	TMEM75	transmembrane protein 75	66.7975	4.15057	0.439731	9.43888	3.76781e-21	4.03553e-20
26100	ENSG00000157954	WIPI2	WD repeat domain, phosphoinositide interacting 2	1881.11	0.930796	0.0986539	9.43497	3.91108e-21	4.18632e-20
10181	ENSG00000003756	RBM5	RNA binding motif protein 5	2785.74	1.03661	0.109892	9.43294	3.98755e-21	4.26546e-20
153090	ENSG00000136848	DAB2IP	DAB2 interacting protein	1275.27	-1.51167	0.160263	-9.43241	4.00757e-21	4.28416e-20
10857	ENSG00000101856	PGRMC1	progesterone receptor membrane component 1	2402.21	0.902896	0.0957466	9.43006	4.09874e-21	4.37884e-20
442117	ENSG00000174473	GALNTL6	polypeptide N-acetylgalactosaminyltransferase-like 6	42.91	5.543	0.587885	9.42871	4.15152e-21	4.43242e-20
271	ENSG00000116337	AMPD2	adenosine monophosphate deaminase 2	2507.58	-0.817187	0.0867798	-9.41678	4.65126e-21	4.96282e-20
29	ENSG00000159842	ABR	active BCR-related	1505.87	-1.09949	0.11677	-9.4158	4.69497e-21	5.00628e-20
81327	ENSG00000181961	OR4A16	olfactory receptor family 4 subfamily A member 16	45.3545	6.51042	0.691591	9.41369	4.79029e-21	5.10469e-20
54904	ENSG00000147548	WHSC1L1	Wolf-Hirschhorn syndrome candidate 1-like 1	1689.13	-1.15342	0.122605	-9.40761	5.07525e-21	5.40493e-20
123096	ENSG00000197119	SLC25A29	solute carrier family 25 member 29	363.764	-1.49973	0.159438	-9.40637	5.13556e-21	5.4657e-20
54345	ENSG00000203883	SOX18	SRY-box 18	36.4526	6.01975	0.640066	9.40489	5.20859e-21	5.53993e-20
63932	ENSG00000018610	CXorf56	chromosome X open reading frame 56	600.223	1.2081	0.128511	9.40074	5.41801e-21	5.75902e-20
284323	ENSG00000197782	ZNF780A	zinc finger protein 780A	239.949	-1.60891	0.171268	-9.39411	5.77046e-21	6.12979e-20
2744	ENSG00000115419	GLS	glutaminase	5823.52	1.09344	0.116445	9.39016	5.99105e-21	6.36011e-20
25820	ENSG00000166233	ARIH1	ariadne RBR E3 ubiquitin protein ligase 1	2021.33	1.26063	0.134385	9.38071	6.55296e-21	6.95225e-20
3572	ENSG00000134352	IL6ST	interleukin 6 signal transducer	1382.08	1.59564	0.170118	9.37962	6.62086e-21	7.01986e-20
672	ENSG00000012048	BRCA1	breast cancer 1	964.159	-1.43361	0.152895	-9.37643	6.82418e-21	7.23088e-20
131583	ENSG00000185112	FAM43A	family with sequence similarity 43 member A	374.26	1.50178	0.160188	9.37508	6.91217e-21	7.31951e-20
347240	ENSG00000186638	KIF24	kinesin family member 24	282.76	-1.52399	0.162567	-9.3745	6.95057e-21	7.35555e-20
29959	ENSG00000115216	NRBP1	nuclear receptor binding protein 1	2940.95	1.37291	0.146458	9.37407	6.97913e-21	7.3765e-20
51244	ENSG00000154781	CCDC174	coiled-coil domain containing 174	359.452	1.47267	0.157101	9.37407	6.97853e-21	7.3765e-20
11182	ENSG00000160326	SLC2A6	solute carrier family 2 member 6	435.664	-1.39566	0.148969	-9.36879	7.33666e-21	7.74952e-20
51780	ENSG00000120733	KDM3B	lysine demethylase 3B	1524.02	-1.18555	0.126628	-9.36251	7.78621e-21	8.21921e-20
27101	ENSG00000116161	CACYBP	calcyclin binding protein	5563.15	1.39557	0.149084	9.36096	7.90177e-21	8.33597e-20
28512	ENSG00000197885	NKIRAS1	NFKB inhibitor interacting Ras-like 1	244.868	1.84755	0.197377	9.36052	7.93478e-21	8.36555e-20
23063	ENSG00000062650	WAPL	WAPL cohesin release factor	1973.56	1.22555	0.130967	9.35767	8.15158e-21	8.58875e-20
10068	ENSG00000137496	IL18BP	interleukin 18 binding protein	326.697	1.75186	0.187377	9.34938	8.81654e-21	9.28356e-20
132660	ENSG00000189308	LIN54	lin-54 DREAM MuvB core complex component	533.659	1.4593	0.156133	9.34651	9.05835e-21	9.53222e-20
6631	ENSG00000124562	SNRPC	small nuclear ribonucleoprotein polypeptide C	2098.05	0.846648	0.0906516	9.33958	9.67165e-21	1.01712e-19
605	ENSG00000110987	BCL7A	B-cell CLL/lymphoma 7A	366.448	-1.81181	0.194008	-9.3388	9.74282e-21	1.02397e-19
89832	ENSG00000166664	CHRFAM7A	CHRNA7 (exons 5-10) and FAM7A (exons A-E) fusion	269.32	1.79471	0.192184	9.33848	9.77243e-21	1.02644e-19
51278	ENSG00000162783	IER5	immediate early response 5	2172.61	0.928885	0.0994958	9.33593	1.00109e-20	1.05084e-19
285958	ENSG00000232956	SNHG15	small nucleolar RNA host gene 15	1159.12	1.33158	0.142643	9.33509	1.00904e-20	1.05852e-19
708	ENSG00000108561	C1QBP	complement component 1, q subcomponent binding protein	6032.39	1.08894	0.116683	9.33246	1.03445e-20	1.08449e-19
11244	ENSG00000165156	ZHX1	zinc fingers and homeoboxes 1	10114.8	1.29864	0.139252	9.32576	1.10186e-20	1.15445e-19
9909	ENSG00000198837	DENND4B	DENN domain containing 4B	769.575	-1.44903	0.155392	-9.32501	1.10974e-20	1.16198e-19
54492	ENSG00000214357	NEURL1B	neuralized E3 ubiquitin protein ligase 1B	254.207	-2.73323	0.293169	-9.32306	1.13028e-20	1.18275e-19
283337	ENSG00000139651	ZNF740	zinc finger protein 740	595.472	-1.33718	0.143447	-9.32176	1.14422e-20	1.1966e-19
125228	ENSG00000177150	FAM210A	family with sequence similarity 210 member A	1000.61	1.27829	0.137133	9.32153	1.14673e-20	1.19848e-19
23211	ENSG00000130749	ZC3H4	zinc finger CCCH-type containing 4	675.696	-1.1844	0.127152	-9.31482	1.22164e-20	1.27597e-19
28964	ENSG00000108262	GIT1	G protein-coupled receptor kinase interacting ArfGAP 1	464.679	-1.30379	0.140005	-9.31243	1.24938e-20	1.30414e-19
84668	ENSG00000122591	FAM126A	family with sequence similarity 126 member A	3071.66	1.40468	0.150889	9.30934	1.28629e-20	1.34184e-19
100289211	ENSG00000278811	LINC00624	long intergenic non-protein coding RNA 624	88.6935	2.67587	0.287496	9.30748	1.30895e-20	1.36463e-19
7040	ENSG00000105329	TGFB1	transforming growth factor beta 1	1036.37	1.50809	0.162145	9.30084	1.39343e-20	1.45181e-19
27147	ENSG00000146966	DENND2A	DENN domain containing 2A	325.654	-1.43037	0.153811	-9.29954	1.41058e-20	1.46877e-19
8887	ENSG00000106052	TAX1BP1	Tax1 (human T-cell leukemia virus type I) binding protein 1	3822.8	1.20196	0.129252	9.29934	1.4132e-20	1.47059e-19
51203	ENSG00000137804	NUSAP1	nucleolar and spindle associated protein 1	4621.51	0.943463	0.101476	9.29738	1.4395e-20	1.49703e-19
55223	ENSG00000116525	TRIM62	tripartite motif containing 62	431.289	-1.44925	0.156079	-9.28538	1.61129e-20	1.67465e-19
79980	ENSG00000149636	DSN1	DSN1 homolog, MIS12 kinetochore complex component	698.002	-1.47392	0.158754	-9.28432	1.62737e-20	1.69031e-19
9203	ENSG00000147130	ZMYM3	zinc finger MYM-type containing 3	1018.2	-1.23317	0.132828	-9.28395	1.63306e-20	1.69519e-19
6665	ENSG00000129194	SOX15	SRY-box 15	82.0931	2.52677	0.272202	9.28271	1.65223e-20	1.71403e-19
5980	ENSG00000009413	REV3L	REV3 like, DNA directed polymerase zeta catalytic subunit	2307.13	1.72613	0.185967	9.28192	1.66454e-20	1.72573e-19
2305	ENSG00000111206	FOXM1	forkhead box M1	1796.7	-1.2754	0.13743	-9.28036	1.68912e-20	1.75013e-19
4809	ENSG00000100138	SNU13	SNU13 homolog, small nuclear ribonucleoprotein (U4/U6.U5)	3098.68	1.15759	0.12478	9.27705	1.74243e-20	1.80426e-19
9819	ENSG00000196428	TSC22D2	TSC22 domain family member 2	965.79	1.12596	0.121396	9.27513	1.77395e-20	1.83577e-19
2013	ENSG00000213853	EMP2	epithelial membrane protein 2	572.873	-1.80261	0.194392	-9.27304	1.80919e-20	1.87108e-19
994	ENSG00000101224	CDC25B	cell division cycle 25B	4517.61	1.02285	0.110322	9.27153	1.83494e-20	1.89655e-19
51214	ENSG00000099869	IGF2-AS	IGF2 antisense RNA	217.765	-1.94053	0.209308	-9.27116	1.84139e-20	1.90205e-19
6654	ENSG00000115904	SOS1	SOS Ras/Rac guanine nucleotide exchange factor 1	580.335	-1.3285	0.143324	-9.26923	1.87495e-20	1.93554e-19
11146	ENSG00000174842	GLMN	glomulin, FKBP associated protein	1040.17	1.06742	0.115202	9.26565	1.93895e-20	2.00038e-19
29121	ENSG00000069493	CLEC2D	C-type lectin domain family 2 member D	234.898	1.6028	0.172987	9.2654	1.94341e-20	2.00374e-19
8563	ENSG00000100296	THOC5	THO complex 5	2045.17	0.966098	0.104296	9.26307	1.98646e-20	2.04688e-19
5165	ENSG00000067992	PDK3	pyruvate dehydrogenase kinase 3	182.353	1.60526	0.173317	9.26199	2.00655e-20	2.06631e-19
55088	ENSG00000165813	CCDC186	coiled-coil domain containing 186	1062.72	1.49659	0.161669	9.25715	2.09954e-20	2.16075e-19
57716	ENSG00000105227	PRX	periaxin	237.98	1.79484	0.193899	9.25654	2.11167e-20	2.17192e-19
4946	ENSG00000104904	OAZ1	ornithine decarboxylase antizyme 1	10480.7	1.18847	0.12845	9.25239	2.19535e-20	2.2566e-19
153478	ENSG00000153404	PLEKHG4B	pleckstrin homology and RhoGEF domain containing G4B	41.0236	4.01591	0.4342	9.24897	2.26656e-20	2.32838e-19
143884	ENSG00000152404	CWF19L2	CWF19-like 2, cell cycle control (S. pombe)	840.814	1.19991	0.129813	9.24336	2.38868e-20	2.45233e-19
91862	ENSG00000140832	MARVELD3	MARVEL domain containing 3	47.0832	4.45507	0.482566	9.23206	2.65487e-20	2.72395e-19
5697	ENSG00000131096	PYY	peptide YY	39.5911	6.7426	0.730369	9.23178	2.66179e-20	2.72938e-19
337976	ENSG00000184032	KRTAP20-2	keratin associated protein 20-2	39.3699	6.73829	0.729926	9.23147	2.66932e-20	2.73544e-19
8467	ENSG00000153147	SMARCA5	SWI/SNF related, matrix associated, actin dependent regulator of chromatin, subfamily a, member 5	5518.81	1.18037	0.127913	9.22795	2.75873e-20	2.82535e-19
9218	ENSG00000101558	VAPA	VAMP associated protein A	2401.51	1.06888	0.115905	9.22204	2.91495e-20	2.98353e-19
3191	ENSG00000104824	HNRNPL	heterogeneous nuclear ribonucleoprotein L	9372.13	1.15704	0.125471	9.22156	2.92812e-20	2.99518e-19
284273	ENSG00000180011	ZADH2	zinc binding alcohol dehydrogenase domain containing 2	652.048	-1.41671	0.15367	-9.21919	2.99346e-20	3.06016e-19
50999	ENSG00000117500	TMED5	transmembrane p24 trafficking protein 5	4418.28	1.09039	0.118308	9.21653	3.06883e-20	3.13531e-19
10841	ENSG00000160282	FTCD	formimidoyltransferase cyclodeaminase	42.0841	3.9295	0.426384	9.21587	3.08752e-20	3.15249e-19
23272	ENSG00000163946	FAM208A	family with sequence similarity 208 member A	1709.25	-0.928226	0.100745	-9.21361	3.15347e-20	3.21788e-19
92105	ENSG00000149262	INTS4	integrator complex subunit 4	1187.48	1.16755	0.126772	9.20985	3.26593e-20	3.33062e-19
6242	ENSG00000114993	RTKN	rhotekin	274.776	-1.73344	0.188307	-9.20539	3.40424e-20	3.46956e-19
54498	ENSG00000088826	SMOX	spermine oxidase	788.409	3.04254	0.330579	9.20366	3.45955e-20	3.52381e-19
4601	ENSG00000119950	MXI1	MAX interactor 1, dimerization protein	857.872	1.25543	0.13646	9.19999	3.57978e-20	3.64406e-19
10625	ENSG00000116679	IVNS1ABP	influenza virus NS1A binding protein	3253.58	1.33667	0.145407	9.19259	3.83478e-20	3.90128e-19
58515	ENSG00000113811	SELK	selenoprotein K	717.256	1.23331	0.134222	9.18857	3.98097e-20	4.04756e-19
340260	ENSG00000164853	UNCX	UNC homeobox	42.4305	7.27969	0.792469	9.18609	4.07379e-20	4.13943e-19
2034	ENSG00000116016	EPAS1	endothelial PAS domain protein 1	184.506	3.07719	0.335061	9.18397	4.1547e-20	4.2191e-19
26986	ENSG00000070756	PABPC1	poly(A) binding protein, cytoplasmic 1	27790.3	0.95559	0.104134	9.17652	4.4525e-20	4.51879e-19
84923	ENSG00000133193	FAM104A	family with sequence similarity 104 member A	513.978	1.51162	0.16473	9.17631	4.46118e-20	4.52488e-19
83482	ENSG00000261678	SCRT1	scratch family zinc finger 1	35.981	4.76135	0.518944	9.17508	4.51258e-20	4.57425e-19
152330	ENSG00000144619	CNTN4	contactin 4	64.3829	2.98555	0.325472	9.17298	4.60138e-20	4.66146e-19
81608	ENSG00000145216	FIP1L1	factor interacting with PAPOLA and CPSF1	527.059	1.16562	0.127104	9.17062	4.70311e-20	4.76165e-19
27329	ENSG00000132855	ANGPTL3	angiopoietin like 3	39.4918	5.42582	0.591789	9.16851	4.79614e-20	4.85292e-19
10724	ENSG00000198408	MGEA5	meningioma expressed antigen 5 (hyaluronidase)	4115.39	1.16518	0.127096	9.16771	4.8317e-20	4.88596e-19
9644	ENSG00000107957	SH3PXD2A	SH3 and PX domains 2A	2686.37	-1.19999	0.130895	-9.16758	4.8377e-20	4.8891e-19
10717	ENSG00000134262	AP4B1	adaptor related protein complex 4 beta 1 subunit	752.847	1.21726	0.132816	9.16499	4.95497e-20	5.00461e-19
3646	ENSG00000104408	EIF3E	eukaryotic translation initiation factor 3 subunit E	7843.09	0.922502	0.100722	9.15892	5.24215e-20	5.29149e-19
7702	ENSG00000166478	ZNF143	zinc finger protein 143	582.741	1.27351	0.139091	9.15595	5.38804e-20	5.4355e-19
57134	ENSG00000117643	MAN1C1	mannosidase alpha class 1C member 1	419.581	-1.43231	0.15656	-9.14862	5.76643e-20	5.81374e-19
6519	ENSG00000138079	SLC3A1	solute carrier family 3 member 1	33.2347	4.93057	0.539235	9.14365	6.03815e-20	6.08404e-19
81671	ENSG00000062716	VMP1	vacuole membrane protein 1	494.123	1.25865	0.137666	9.14281	6.0851e-20	6.12768e-19
4302	ENSG00000275023	MLLT6	myeloid/lymphoid or mixed-lineage leukemia; translocated to, 6	1189.14	-1.05735	0.115722	-9.137	6.421e-20	6.46207e-19
29763	ENSG00000165912	PACSIN3	protein kinase C and casein kinase substrate in neurons 3	325.705	-1.43659	0.157303	-9.13262	6.686e-20	6.72474e-19
84128	ENSG00000115368	WDR75	WD repeat domain 75	3807.47	0.979675	0.107322	9.12834	6.95558e-20	6.99171e-19
9242	ENSG00000178860	MSC	musculin	1108.31	-1.51578	0.166094	-9.12602	7.1065e-20	7.13915e-19
100287178	ENSG00000233136	USP17L11	ubiquitin specific peptidase 17-like family member 11	37.3623	6.67693	0.731792	9.12408	7.23468e-20	7.26359e-19
27339	ENSG00000110107	PRPF19	pre-mRNA processing factor 19	4299.42	0.777681	0.0852683	9.1204	7.48458e-20	7.51e-19
100132247	ENSG00000243716	NPIPB5	nuclear pore complex interacting protein family member B5	5889.03	1.19211	0.130753	9.11722	7.70737e-20	7.72895e-19
527	ENSG00000185883	ATP6V0C	ATPase H+ transporting V0 subunit c	367.203	1.40654	0.154291	9.11614	7.78479e-20	7.80194e-19
283416	ENSG00000221949	LINC01465	long intergenic non-protein coding RNA 1465	56.2122	3.33253	0.36566	9.11373	7.96003e-20	7.97282e-19
203522	ENSG00000165359	INTS6L	integrator complex subunit 6 like	729.427	1.59414	0.174948	9.11211	8.07918e-20	8.08735e-19
9590	ENSG00000131016	AKAP12	A-kinase anchoring protein 12	1441.23	2.73666	0.300493	9.10723	8.4514e-20	8.45491e-19
55763	ENSG00000090989	EXOC1	exocyst complex component 1	748.335	1.24012	0.136192	9.10568	8.57253e-20	8.57101e-19
493869	ENSG00000164294	GPX8	glutathione peroxidase 8 (putative)	463.245	-1.48575	0.163274	-9.09971	9.05769e-20	9.05071e-19
221662	ENSG00000112183	RBM24	RNA binding motif protein 24	2214.5	1.88777	0.207609	9.09291	9.64267e-20	9.62951e-19
126204	ENSG00000173572	NLRP13	NLR family, pyrin domain containing 13	36.2508	6.64652	0.731064	9.09157	9.76232e-20	9.74323e-19
84248	ENSG00000122068	FYTTD1	forty-two-three domain containing 1	1558.61	1.25499	0.138093	9.08801	1.00866e-19	1.0061e-18
9921	ENSG00000022840	RNF10	ring finger protein 10	2717.54	0.96389	0.106073	9.08706	1.01756e-19	1.01436e-18
4585	ENSG00000145113	MUC4	mucin 4, cell surface associated	74.5904	4.86794	0.535723	9.08667	1.02115e-19	1.01735e-18
339665	ENSG00000100036	SLC35E4	solute carrier family 35 member E4	455.311	2.97676	0.327601	9.08656	1.02218e-19	1.01777e-18
7728	ENSG00000105497	ZNF175	zinc finger protein 175	334.369	1.3992	0.154066	9.08184	1.06756e-19	1.06232e-18
1665	ENSG00000109606	DHX15	DEAH-box helicase 15	5170.83	0.910904	0.100317	9.08027	1.08303e-19	1.07708e-18
5253	ENSG00000197724	PHF2	PHD finger protein 2	661.86	-1.50907	0.166202	-9.07972	1.08854e-19	1.08192e-18
80155	ENSG00000164134	NAA15	N(alpha)-acetyltransferase 15, NatA auxiliary subunit	4371	1.1752	0.129449	9.07849	1.1009e-19	1.09356e-18
4745	ENSG00000165973	NELL1	neural EGFL like 1	42.8198	7.2459	0.798554	9.07378	1.14957e-19	1.14123e-18
84687	ENSG00000108819	PPP1R9B	protein phosphatase 1 regulatory subunit 9B	654.056	-1.47667	0.162857	-9.06725	1.22055e-19	1.21099e-18
8356	ENSG00000197153	HIST1H3J	histone cluster 1, H3j	32.0172	5.18822	0.572579	9.06115	1.29084e-19	1.27997e-18
23534	ENSG00000064419	TNPO3	transportin 3	3534.94	1.02669	0.113322	9.05989	1.30578e-19	1.29402e-18
4211	ENSG00000143995	MEIS1	Meis homeobox 1	187.951	-1.91939	0.211946	-9.05604	1.35274e-19	1.33977e-18
81892	ENSG00000119705	SLIRP	SRA stem-loop interacting RNA binding protein	1380.54	1.11947	0.123824	9.04082	1.55498e-19	1.53917e-18
100532736	ENSG00000270136	MINOS1-NBL1	MINOS1-NBL1 readthrough	41.9448	3.6979	0.409036	9.04051	1.55938e-19	1.54261e-18
6940	ENSG00000169131	ZNF354A	zinc finger protein 354A	428.233	1.51516	0.167628	9.03883	1.58354e-19	1.56559e-18
338321	ENSG00000185792	NLRP9	NLR family, pyrin domain containing 9	39.3739	7.19284	0.795814	9.03834	1.59066e-19	1.57171e-18
3992	ENSG00000149485	FADS1	fatty acid desaturase 1	1942.33	-1.06968	0.118355	-9.03794	1.59646e-19	1.57652e-18
10694	ENSG00000156261	CCT8	chaperonin containing TCP1 subunit 8	7312.39	0.866916	0.0959227	9.03765	1.60074e-19	1.57981e-18
126282	ENSG00000185361	TNFAIP8L1	TNF alpha induced protein 8 like 1	350.323	-1.57731	0.174531	-9.03745	1.60367e-19	1.58178e-18
157313	ENSG00000184661	CDCA2	cell division cycle associated 2	2645.64	1.32222	0.146426	9.0299	1.71827e-19	1.69383e-18
51388	ENSG00000132603	NIP7	NIP7, nucleolar pre-rRNA processing protein	1254.29	1.09618	0.1215	9.02209	1.84527e-19	1.81795e-18
103	ENSG00000160710	ADAR	adenosine deaminase, RNA-specific	4163.98	-1.13412	0.125763	-9.01791	1.91703e-19	1.88755e-18
53938	ENSG00000240344	PPIL3	peptidylprolyl isomerase like 3	518.224	1.15917	0.128565	9.01623	1.94671e-19	1.91453e-18
56852	ENSG00000070950	RAD18	RAD18, E3 ubiquitin protein ligase	756.34	1.30146	0.144346	9.01627	1.94596e-19	1.91453e-18
83706	ENSG00000149781	FERMT3	fermitin family member 3	59.5834	2.77562	0.307956	9.01305	2.00409e-19	1.96981e-18
55671	ENSG00000100796	PPP4R3A	protein phosphatase 4 regulatory subunit 3A	2695.02	1.30593	0.144911	9.01201	2.02314e-19	1.98737e-18
317	ENSG00000120868	APAF1	apoptotic peptidase activating factor 1	454.167	-1.40561	0.155973	-9.01184	2.02633e-19	1.98935e-18
676	ENSG00000137948	BRDT	bromodomain testis associated	35.7485	6.62066	0.734803	9.01013	2.05818e-19	2.01944e-18
167153	ENSG00000164329	PAPD4	PAP associated domain containing 4	884.559	1.30146	0.144455	9.00943	2.07122e-19	2.03105e-18
1543	ENSG00000140465	CYP1A1	cytochrome P450 family 1 subfamily A member 1	307.865	5.24055	0.58178	9.00779	2.10249e-19	2.06052e-18
9314	ENSG00000136826	KLF4	Kruppel-like factor 4 (gut)	4668.97	3.94555	0.438091	9.00623	2.13253e-19	2.08874e-18
5216	ENSG00000108518	PFN1	profilin 1	15250.7	1.03016	0.11451	8.99631	2.33432e-19	2.28506e-18
4216	ENSG00000085511	MAP3K4	mitogen-activated protein kinase kinase kinase 4	666.667	-1.15099	0.127967	-8.99442	2.3749e-19	2.32343e-18
9124	ENSG00000107438	PDLIM1	PDZ and LIM domain 1	161.446	2.28646	0.254313	8.9907	2.45651e-19	2.40187e-18
5365	ENSG00000198753	PLXNB3	plexin B3	97.5202	2.38114	0.265004	8.98532	2.57993e-19	2.52108e-18
4240	ENSG00000140545	MFGE8	milk fat globule-EGF factor 8 protein	1400.13	1.13304	0.126145	8.98206	2.65753e-19	2.59541e-18
6194	ENSG00000137154	RPS6	ribosomal protein S6	14436	0.820381	0.0913438	8.98124	2.67731e-19	2.61321e-18
7576	ENSG00000198538	ZNF28	zinc finger protein 28	541.076	1.5165	0.16891	8.97814	2.75383e-19	2.68634e-18
29881	ENSG00000015520	NPC1L1	NPC1-like 1	35.1347	5.11924	0.570204	8.9779	2.75985e-19	2.69066e-18
257313	ENSG00000188958	UTS2B	urotensin 2B	39.955	5.58288	0.621856	8.97778	2.7628e-19	2.69198e-18
5796	ENSG00000152894	PTPRK	protein tyrosine phosphatase, receptor type K	1067.98	1.24113	0.138246	8.97765	2.76618e-19	2.6937e-18
100169754	ENSG00000199337	RNA5S3	RNA, 5S ribosomal 3	41.4789	4.43629	0.4942	8.97671	2.78989e-19	2.71522e-18
116028	ENSG00000175643	RMI2	RecQ mediated genome instability 2	212.346	-1.77863	0.198146	-8.97637	2.79845e-19	2.72199e-18
292	ENSG00000005022	SLC25A5	solute carrier family 25 member 5	6284.58	0.911682	0.101628	8.97081	2.94352e-19	2.86143e-18
90120	ENSG00000238227	C9orf69	chromosome 9 open reading frame 69	741.719	-1.12515	0.125435	-8.96998	2.96556e-19	2.8812e-18
51015	ENSG00000066583	ISOC1	isochorismatase domain containing 1	790.553	1.55137	0.173004	8.96724	3.04044e-19	2.95224e-18
51322	ENSG00000095787	WAC	WW domain containing adaptor with coiled-coil	2252.81	0.918317	0.10247	8.96183	3.1932e-19	3.09878e-18
54516	ENSG00000112031	MTRF1L	mitochondrial translational release factor 1 like	1414.58	1.03418	0.115415	8.96052	3.23142e-19	3.13406e-18
10556	ENSG00000148688	RPP30	ribonuclease P/MRP 30kDa subunit	1034.22	0.893586	0.0997875	8.95489	3.40085e-19	3.2965e-18
79724	ENSG00000169957	ZNF768	zinc finger protein 768	463.81	-1.27132	0.142039	-8.95051	3.5385e-19	3.42795e-18
84933	ENSG00000189376	C8orf76	chromosome 8 open reading frame 76	754.346	1.24916	0.139602	8.94805	3.61829e-19	3.50323e-18
146850	ENSG00000276231	PIK3R6	phosphoinositide-3-kinase regulatory subunit 6	33.9103	5.63749	0.630031	8.94795	3.62156e-19	3.50438e-18
50805	ENSG00000113430	IRX4	iroquois homeobox 4	32.3228	6.13953	0.686334	8.9454	3.7062e-19	3.58422e-18
4675	ENSG00000186310	NAP1L3	nucleosome assembly protein 1 like 3	73.9222	2.79437	0.312753	8.93476	4.08081e-19	3.94423e-18
8076	ENSG00000197614	MFAP5	microfibrillar associated protein 5	32.5015	6.14057	0.687415	8.93284	4.15214e-19	4.01088e-18
4651	ENSG00000145555	MYO10	myosin X	2776.66	1.43713	0.160931	8.93008	4.257e-19	4.10981e-18
115353	ENSG00000116212	LRRC42	leucine rich repeat containing 42	1472.41	1.13891	0.127609	8.92496	4.45871e-19	4.30208e-18
149175	ENSG00000185090	MANEAL	mannosidase endo-alpha like	530.596	-1.45671	0.163254	-8.92297	4.53934e-19	4.37737e-18
311	ENSG00000122359	ANXA11	annexin A11	896.456	-1.05322	0.118153	-8.91404	4.92058e-19	4.74229e-18
100287441	ENSG00000250745	USP17L20	ubiquitin specific peptidase 17-like family member 20	35.0198	6.57695	0.738004	8.91181	5.02048e-19	4.8358e-18
2736	ENSG00000074047	GLI2	GLI family zinc finger 2	221.178	-1.94461	0.218227	-8.91095	5.05985e-19	4.86815e-18
51400	ENSG00000214517	PPME1	protein phosphatase methylesterase 1	2154.22	0.915076	0.102691	8.911	5.05741e-19	4.86815e-18
51056	ENSG00000002549	LAP3	leucine aminopeptidase 3	1551.99	1.23588	0.138731	8.90846	5.17464e-19	4.97575e-18
6595	ENSG00000080503	SMARCA2	SWI/SNF related, matrix associated, actin dependent regulator of chromatin, subfamily a, member 2	44.5945	3.58929	0.402982	8.90681	5.25212e-19	5.04737e-18
1969	ENSG00000142627	EPHA2	EPH receptor A2	1244.34	-1.06458	0.11953	-8.90639	5.2722e-19	5.06378e-18
1734	ENSG00000211448	DIO2	deiodinase, iodothyronine, type II	50.9542	3.35861	0.377202	8.904	5.38671e-19	5.17081e-18
23654	ENSG00000196576	PLXNB2	plexin B2	1876.05	-1.18522	0.133137	-8.9023	5.47019e-19	5.24795e-18
1004	ENSG00000113361	CDH6	cadherin 6	30.6451	5.77755	0.649184	8.8997	5.59971e-19	5.36915e-18
51343	ENSG00000105325	FZR1	fizzy/cell division cycle 20 related 1	786.944	-1.07041	0.120314	-8.89678	5.74907e-19	5.50923e-18
8502	ENSG00000144283	PKP4	plakophilin 4	1366.25	-1.05839	0.119085	-8.88769	6.23939e-19	5.97569e-18
54626	ENSG00000069812	HES2	hes family bHLH transcription factor 2	31.2275	5.14306	0.578797	8.88576	6.34825e-19	6.07649e-18
54850	ENSG00000127452	FBXL12	F-box and leucine-rich repeat protein 12	645.424	1.24423	0.140087	8.88185	6.57562e-19	6.29055e-18
84532	ENSG00000154930	ACSS1	acyl-CoA synthetase short-chain family member 1	360.933	-1.40842	0.158585	-8.88118	6.61577e-19	6.32537e-18
266655	ENSG00000235106	LINC00094	long intergenic non-protein coding RNA 94	536.512	-1.43066	0.161131	-8.87886	6.7551e-19	6.44759e-18
6203	ENSG00000170889	RPS9	ribosomal protein S9	9995.29	0.893139	0.100591	8.87888	6.75389e-19	6.44759e-18
8929	ENSG00000109132	PHOX2B	paired like homeobox 2b	34.8254	6.5616	0.739004	8.87897	6.74803e-19	6.44759e-18
57396	ENSG00000113240	CLK4	CDC like kinase 4	229.266	1.784	0.200987	8.87624	6.91616e-19	6.59759e-18
84881	ENSG00000165526	RPUSD4	RNA pseudouridylate synthase domain containing 4	1179.26	1.05968	0.119435	8.87244	7.15613e-19	6.82263e-18
5612	ENSG00000137492	THAP12	THAP domain containing 12	1449.1	1.11901	0.126126	8.87212	7.17683e-19	6.8385e-18
6103	ENSG00000156313	RPGR	retinitis pigmentosa GTPase regulator	327.656	1.18376	0.133485	8.86809	7.44144e-19	7.08663e-18
83872	ENSG00000143341	HMCN1	hemicentin 1	30.4155	5.51748	0.622189	8.86786	7.45633e-19	7.0968e-18
6941	ENSG00000137310	TCF19	transcription factor 19	366.184	-1.46848	0.165599	-8.86771	7.46663e-19	7.10257e-18
1540	ENSG00000083799	CYLD	CYLD lysine 63 deubiquitinase	684.928	1.6557	0.186879	8.85973	8.02053e-19	7.62516e-18
55723	ENSG00000105011	ASF1B	anti-silencing function 1B histone chaperone	414.261	-1.67028	0.18864	-8.85435	8.41757e-19	7.99811e-18
51371	ENSG00000132963	POMP	proteasome maturation protein	1282.41	1.05085	0.118687	8.85394	8.44819e-19	8.02268e-18
148046	NA	CIRBP-AS1	CIRBP antisense RNA 1	75.2076	2.67325	0.302009	8.85156	8.63013e-19	8.19084e-18
79803	ENSG00000166189	HPS6	HPS6, biogenesis of lysosomal organelles complex 2 subunit 3	240.042	-1.48244	0.167555	-8.84746	8.95305e-19	8.49253e-18
6098	ENSG00000047936	ROS1	ROS proto-oncogene 1 , receptor tyrosine kinase	31.574	5.34271	0.604371	8.8401	9.56296e-19	9.06596e-18
134526	ENSG00000172497	ACOT12	acyl-CoA thioesterase 12	70.0042	3.17186	0.359011	8.83499	1.00106e-18	9.48499e-18
673	ENSG00000157764	BRAF	B-Raf proto-oncogene, serine/threonine kinase	743.063	1.07981	0.12223	8.83425	1.00771e-18	9.54263e-18
6143	ENSG00000108298	RPL19	ribosomal protein L19	13763	0.815396	0.0923171	8.83256	1.02305e-18	9.68245e-18
56943	ENSG00000120533	ENY2	enhancer of yellow 2 homolog (Drosophila)	1997.4	0.898999	0.101785	8.83235	1.02497e-18	9.69514e-18
84759	ENSG00000115289	PCGF1	polycomb group ring finger 1	334.339	1.45568	0.164822	8.83181	1.02993e-18	9.73662e-18
90550	ENSG00000156026	MCU	mitochondrial calcium uniporter	1598.8	1.07047	0.121226	8.83036	1.04338e-18	9.85824e-18
9643	ENSG00000123562	MORF4L2	mortality factor 4 like 2	4833.17	0.903617	0.102436	8.82131	1.13132e-18	1.06831e-17
1993	ENSG00000107105	ELAVL2	ELAV like neuron-specific RNA binding protein 2	363.004	1.62515	0.184279	8.81898	1.15504e-18	1.0901e-17
25959	ENSG00000197256	KANK2	KN motif and ankyrin repeat domains 2	1615.93	-1.30168	0.147608	-8.81848	1.16026e-18	1.09442e-17
9891	ENSG00000074590	NUAK1	NUAK family kinase 1	149.783	2.17404	0.246628	8.81506	1.19624e-18	1.12772e-17
8533	ENSG00000141030	COPS3	COP9 signalosome subunit 3	2719.21	0.945785	0.107302	8.81423	1.20509e-18	1.13543e-17
284434	ENSG00000188039	NWD1	NACHT and WD repeat domain containing 1	32.5036	5.57121	0.632421	8.80934	1.25888e-18	1.18545e-17
23254	ENSG00000189337	KAZN	kazrin, periplakin interacting protein	549.323	-1.50995	0.171439	-8.80753	1.27934e-18	1.20404e-17
123036	ENSG00000165929	TC2N	tandem C2 domains, nuclear	34.323	6.15939	0.699563	8.80463	1.31288e-18	1.23433e-17
9861	ENSG00000163636	PSMD6	proteasome 26S subunit, non-ATPase 6	1882.79	0.956866	0.108678	8.80462	1.313e-18	1.23433e-17
6156	ENSG00000156482	RPL30	ribosomal protein L30	9230.32	0.90991	0.103368	8.80266	1.33608e-18	1.25533e-17
55632	ENSG00000092140	G2E3	G2/M-phase specific E3 ubiquitin protein ligase	2016.28	1.28488	0.146001	8.80049	1.3622e-18	1.27916e-17
157	ENSG00000100077	ADRBK2	adrenergic, beta, receptor kinase 2	368.844	-1.41681	0.161014	-8.79934	1.37621e-18	1.29159e-17
665	ENSG00000104765	BNIP3L	BCL2/adenovirus E1B 19kDa interacting protein 3-like	4112.79	1.42453	0.161902	8.79872	1.38385e-18	1.29804e-17
23031	ENSG00000099308	MAST3	microtubule associated serine/threonine kinase 3	248.741	-1.54815	0.175967	-8.79793	1.39367e-18	1.30653e-17
4828	ENSG00000197696	NMB	neuromedin B	89.7353	2.54619	0.289566	8.7931	1.45489e-18	1.36316e-17
55324	ENSG00000161204	ABCF3	ATP binding cassette subfamily F member 3	1371.81	1.13756	0.129376	8.79265	1.46077e-18	1.36791e-17
7779	ENSG00000170385	SLC30A1	solute carrier family 30 member 1	978.469	1.55365	0.176732	8.79099	1.48243e-18	1.38742e-17
3868	ENSG00000186832	KRT16	keratin 16	35.4068	7.05085	0.802321	8.78807	1.52155e-18	1.42324e-17
83695	ENSG00000171792	RHNO1	RAD9-HUS1-RAD1 interacting nuclear orphan 1	406.525	-1.46061	0.166253	-8.78549	1.55682e-18	1.45542e-17
975	ENSG00000110651	CD81	CD81 molecule	3447.78	0.86543	0.0985104	8.78516	1.56141e-18	1.4589e-17
54891	ENSG00000114933	INO80D	INO80 complex subunit D	1406.17	1.85373	0.211124	8.7803	1.63037e-18	1.52165e-17
9209	ENSG00000093167	LRRFIP2	leucine rich repeat (in FLII) interacting protein 2	812.263	1.26542	0.14412	8.78036	1.62954e-18	1.52165e-17
23239	ENSG00000081913	PHLPP1	PH domain and leucine rich repeat protein phosphatase 1	1261.13	1.12198	0.127794	8.77953	1.64153e-18	1.53121e-17
118461	ENSG00000177354	C10orf71	chromosome 10 open reading frame 71	139.658	-2.62565	0.299084	-8.77899	1.64951e-18	1.53781e-17
9841	ENSG00000112365	ZBTB24	zinc finger and BTB domain containing 24	717.812	1.197	0.136352	8.77874	1.65311e-18	1.54031e-17
124222	ENSG00000162073	PAQR4	progestin and adipoQ receptor family member IV	230.763	-1.76616	0.201193	-8.77845	1.65743e-18	1.54348e-17
4142	ENSG00000130368	MAS1	MAS1 proto-oncogene, G protein-coupled receptor	32.4447	5.56031	0.633507	8.77703	1.67842e-18	1.56217e-17
8420	ENSG00000242125	SNHG3	small nucleolar RNA host gene 3	3734.09	1.36499	0.155591	8.77293	1.74075e-18	1.61928e-17
5577	ENSG00000005249	PRKAR2B	protein kinase cAMP-dependent type II regulatory subunit beta	152.606	2.43644	0.277736	8.77249	1.74763e-18	1.62478e-17
85440	ENSG00000116641	DOCK7	dedicator of cytokinesis 7	2989.92	1.36843	0.156075	8.76775	1.8228e-18	1.69373e-17
22864	ENSG00000179912	R3HDM2	R3H domain containing 2	336.117	-1.34108	0.152991	-8.76575	1.85545e-18	1.72312e-17
10971	ENSG00000134308	YWHAQ	tyrosine 3-monooxygenase/tryptophan 5-monooxygenase activation protein theta	12802	1.01188	0.115471	8.76305	1.9003e-18	1.7638e-17
55298	ENSG00000137522	RNF121	ring finger protein 121	671.099	1.44618	0.165044	8.76236	1.912e-18	1.77369e-17
10495	ENSG00000165675	ENOX2	ecto-NOX disulfide-thiol exchanger 2	412.163	-1.53899	0.175691	-8.75968	1.95802e-18	1.81537e-17
9747	ENSG00000198420	TCAF1	TRPM8 channel-associated factor 1	1875.39	-1.33742	0.152767	-8.75468	2.0469e-18	1.89673e-17
399959	NA	MIR100HG	mir-100-let-7a-2 cluster host gene	1509.07	1.80293	0.205943	8.75449	2.0502e-18	1.89874e-17
2636	ENSG00000164900	GBX1	gastrulation brain homeobox 1	34.7823	4.57829	0.522988	8.7541	2.05741e-18	1.90438e-17
56849	ENSG00000182916	TCEAL7	transcription elongation factor A like 7	869.632	-1.16761	0.133382	-8.75382	2.06246e-18	1.908e-17
23396	ENSG00000186111	PIP5K1C	phosphatidylinositol-4-phosphate 5-kinase, type I, gamma	981.979	-1.24294	0.142017	-8.75204	2.09525e-18	1.93727e-17
3985	ENSG00000182541	LIMK2	LIM domain kinase 2	308.763	-1.47432	0.168457	-8.75192	2.09748e-18	1.93827e-17
22809	ENSG00000169136	ATF5	activating transcription factor 5	594.171	1.43101	0.163538	8.75037	2.12653e-18	1.96403e-17
9687	ENSG00000196208	GREB1	growth regulation by estrogen in breast cancer 1	178.494	2.13615	0.244146	8.74946	2.14377e-18	1.97888e-17
57648	ENSG00000162522	KIAA1522	KIAA1522	350.476	-1.4148	0.161815	-8.74334	2.26326e-18	2.08803e-17
7023	ENSG00000090447	TFAP4	transcription factor AP-4 (activating enhancer binding protein 4)	449.617	-1.52777	0.174816	-8.73927	2.34619e-18	2.16335e-17
57721	ENSG00000145388	METTL14	methyltransferase like 14	584.132	1.17712	0.134716	8.73779	2.37705e-18	2.1906e-17
27292	ENSG00000086189	DIMT1	DIM1 dimethyladenosine transferase 1 homolog	1125.62	1.04043	0.119086	8.73685	2.39693e-18	2.20772e-17
51077	ENSG00000119616	FCF1	FCF1 rRNA-processing protein	1635.8	0.818796	0.0937304	8.73564	2.42277e-18	2.2303e-17
3746	ENSG00000129159	KCNC1	potassium voltage-gated channel subfamily C member 1	275.389	-1.57554	0.180485	-8.72948	2.55842e-18	2.35389e-17
5744	ENSG00000087494	PTHLH	parathyroid hormone-like hormone	37.7477	4.30373	0.493054	8.72871	2.57596e-18	2.36873e-17
705	ENSG00000112578	BYSL	bystin like	1588.87	1.0792	0.123654	8.72759	2.60166e-18	2.39106e-17
254042	ENSG00000172878	METAP1D	methionyl aminopeptidase type 1D (mitochondrial)	312.361	-1.28953	0.147758	-8.72732	2.60786e-18	2.39544e-17
23371	ENSG00000111077	TNS2	tensin 2	572.575	-1.7529	0.200857	-8.72709	2.61307e-18	2.39892e-17
55617	ENSG00000089123	TASP1	taspase 1	212.263	1.5972	0.183069	8.72462	2.67072e-18	2.45051e-17
9678	ENSG00000106443	PHF14	PHD finger protein 14	2311.74	0.94314	0.108125	8.72271	2.71615e-18	2.49084e-17
3315	ENSG00000106211	HSPB1	heat shock protein family B (small) member 1	2967.02	1.06915	0.12271	8.7128	2.9645e-18	2.71711e-17
24149	ENSG00000171467	ZNF318	zinc finger protein 318	547.038	-1.31406	0.150821	-8.7127	2.96721e-18	2.71811e-17
5894	ENSG00000132155	RAF1	Raf-1 proto-oncogene, serine/threonine kinase	2275.85	0.89193	0.102378	8.71215	2.98178e-18	2.72997e-17
54663	ENSG00000133316	WDR74	WD repeat domain 74	1149.85	1.08915	0.125052	8.70956	3.05051e-18	2.79138e-17
7693	ENSG00000213762	ZNF134	zinc finger protein 134	538.114	1.51487	0.173951	8.70863	3.07558e-18	2.81279e-17
3306	ENSG00000126803	HSPA2	heat shock protein family A (Hsp70) member 2	29.0986	4.60407	0.528685	8.70853	3.07844e-18	2.81388e-17
9413	ENSG00000135063	FAM189A2	family with sequence similarity 189 member A2	261.923	6.44215	0.740017	8.70541	3.16426e-18	2.89076e-17
55823	ENSG00000160695	VPS11	VPS11, CORVET/HOPS core subunit	619.648	1.01944	0.117107	8.70514	3.1718e-18	2.89608e-17
51406	ENSG00000225921	NOL7	nucleolar protein 7	1530.19	0.88186	0.101318	8.70385	3.20806e-18	2.9276e-17
57479	ENSG00000126464	PRR12	proline rich 12	342.336	-1.53009	0.175824	-8.70237	3.2503e-18	2.96454e-17
56257	ENSG00000146834	MEPCE	methylphosphate capping enzyme	2151.45	0.813605	0.0935105	8.70068	3.29897e-18	3.00729e-17
3760	ENSG00000162989	KCNJ3	potassium voltage-gated channel subfamily J member 3	392.628	-1.54243	0.17738	-8.69565	3.44844e-18	3.14185e-17
1406	ENSG00000105392	CRX	cone-rod homeobox	49.486	3.03753	0.349331	8.69529	3.45934e-18	3.15008e-17
440944	ENSG00000206573	THUMPD3-AS1	THUMPD3 antisense RNA 1	403.672	1.36766	0.157359	8.69131	3.58297e-18	3.26089e-17
4357	ENSG00000128309	MPST	mercaptopyruvate sulfurtransferase	633.421	-1.3282	0.152901	-8.68665	3.73297e-18	3.39557e-17
51651	ENSG00000141378	PTRH2	peptidyl-tRNA hydrolase 2	441.639	1.46931	0.169211	8.68328	3.84533e-18	3.49588e-17
158511	ENSG00000198930	CSAG1	chondrosarcoma associated gene 1	663.723	1.30315	0.150203	8.6759	4.10306e-18	3.72818e-17
1791	ENSG00000107447	DNTT	DNA nucleotidylexotransferase	35.0267	7.00386	0.807379	8.67482	4.14215e-18	3.76167e-17
10527	ENSG00000205339	IPO7	importin 7	9918	1.06546	0.122876	8.67098	4.28432e-18	3.88858e-17
8065	ENSG00000166266	CUL5	cullin 5	1293.23	0.912585	0.105247	8.67092	4.28651e-18	3.88858e-17
1915	ENSG00000156508	EEF1A1	eukaryotic translation elongation factor 1 alpha 1	220668	0.773227	0.0891786	8.67053	4.30098e-18	3.8996e-17
7289	ENSG00000078246	TULP3	tubby like protein 3	604.401	-1.20514	0.139008	-8.66958	4.33716e-18	3.93029e-17
399947	ENSG00000185742	C11orf87	chromosome 11 open reading frame 87	28.2701	5.19882	0.599729	8.66862	4.37393e-18	3.96148e-17
55197	ENSG00000141425	RPRD1A	regulation of nuclear pre-mRNA domain containing 1A	1481.92	0.94376	0.108932	8.66377	4.56428e-18	4.13165e-17
57553	ENSG00000243156	MICAL3	microtubule associated monooxygenase, calponin and LIM domain containing 3	2351.84	1.18086	0.136345	8.66082	4.68371e-18	4.23748e-17
29941	ENSG00000160447	PKN3	protein kinase N3	469.853	-1.58006	0.182446	-8.6604	4.70097e-18	4.25082e-17
22974	ENSG00000088325	TPX2	TPX2, microtubule-associated	10143.4	0.938549	0.108375	8.66019	4.70962e-18	4.25635e-17
84996	ENSG00000256073	URB1-AS1	URB1 antisense RNA 1 (head to head)	78.1166	2.30802	0.266525	8.65966	4.73156e-18	4.27389e-17
51514	ENSG00000143476	DTL	denticleless E3 ubiquitin protein ligase homolog	2205.3	1.28686	0.148661	8.65633	4.8719e-18	4.39829e-17
1974	ENSG00000156976	EIF4A2	eukaryotic translation initiation factor 4A2	12183.4	1.19091	0.13759	8.65544	4.91019e-18	4.43048e-17
143684	ENSG00000077458	FAM76B	family with sequence similarity 76 member B	547.658	1.49692	0.172968	8.65428	4.96015e-18	4.47316e-17
10799	ENSG00000124787	RPP40	ribonuclease P/MRP 40kDa subunit	358.73	1.37361	0.158731	8.6537	4.98577e-18	4.49387e-17
9716	ENSG00000021776	AQR	aquarius intron-binding spliceosomal factor	2605.36	1.09626	0.126747	8.64919	5.18646e-18	4.67226e-17
5660	ENSG00000197746	PSAP	prosaposin	7128.58	0.846702	0.0979063	8.64809	5.23684e-18	4.71512e-17
1398	ENSG00000167193	CRK	v-crk avian sarcoma virus CT10 oncogene homolog	1155.8	-1.20251	0.139074	-8.64656	5.30758e-18	4.77625e-17
85458	ENSG00000150764	DIXDC1	DIX domain containing 1	422.093	-1.67846	0.194188	-8.64351	5.45108e-18	4.90277e-17
65055	ENSG00000068615	REEP1	receptor accessory protein 1	511.038	-1.78404	0.206408	-8.64328	5.46204e-18	4.91001e-17
151636	ENSG00000163840	DTX3L	deltex 3 like, E3 ubiquitin ligase	923.483	-0.940019	0.108782	-8.64127	5.55905e-18	4.99454e-17
4790	ENSG00000109320	NFKB1	nuclear factor of kappa light polypeptide gene enhancer in B-cells 1	632.883	-1.08274	0.125304	-8.64087	5.57844e-18	5.00929e-17
5708	ENSG00000175166	PSMD2	proteasome 26S subunit, non-ATPase 2	7905.56	0.998966	0.115635	8.63898	5.67172e-18	5.09034e-17
6715	ENSG00000145545	SRD5A1	steroid 5 alpha-reductase 1	402.282	-1.27631	0.147753	-8.63814	5.71364e-18	5.12523e-17
23594	ENSG00000091651	ORC6	origin recognition complex subunit 6	1609.2	1.26114	0.146051	8.63493	5.87635e-18	5.26838e-17
1106	ENSG00000173575	CHD2	chromodomain helicase DNA binding protein 2	2619.64	1.41105	0.163485	8.63106	6.07859e-18	5.44679e-17
84450	ENSG00000243943	ZNF512	zinc finger protein 512	1976.12	1.30285	0.151028	8.62656	6.32254e-18	5.65936e-17
94056	ENSG00000169895	SYAP1	synapse associated protein 1	1212.39	0.923309	0.10703	8.62661	6.3198e-18	5.65936e-17
22934	ENSG00000153574	RPIA	ribose 5-phosphate isomerase A	1060.52	1.1418	0.1324	8.62385	6.47388e-18	5.79175e-17
79080	ENSG00000110104	CCDC86	coiled-coil domain containing 86	2008.73	0.85357	0.0989974	8.62215	6.57107e-18	5.87557e-17
695	ENSG00000010671	BTK	Bruton tyrosine kinase	29.5029	5.99974	0.695885	8.62174	6.59431e-18	5.89323e-17
6897	ENSG00000113407	TARS	threonyl-tRNA synthetase	4541.25	1.04784	0.121541	8.62128	6.6209e-18	5.91385e-17
5140	ENSG00000152270	PDE3B	phosphodiesterase 3B	672.52	-1.12103	0.130032	-8.62118	6.62677e-18	5.91596e-17
9253	ENSG00000105245	NUMBL	numb homolog (Drosophila)-like	440.319	-1.32557	0.153781	-8.61985	6.70432e-18	5.98201e-17
51194	ENSG00000086200	IPO11	importin 11	943.659	0.991513	0.115032	8.61948	6.72579e-18	5.998e-17
9847	ENSG00000111731	C2CD5	C2 calcium-dependent domain containing 5	567.893	-1.28375	0.148944	-8.61906	6.75031e-18	6.01667e-17
65991	ENSG00000165775	FUNDC2	FUN14 domain containing 2	1025.96	1.26451	0.146756	8.61639	6.90973e-18	6.15551e-17
407975	ENSG00000215417	MIR17HG	miR-17-92 cluster host gene	212.67	1.44549	0.167814	8.61361	7.07965e-18	6.30354e-17
3190	ENSG00000165119	HNRNPK	heterogeneous nuclear ribonucleoprotein K	18642.6	0.964124	0.111961	8.61123	7.22817e-18	6.43238e-17
51096	ENSG00000011260	UTP18	UTP18, small subunit processome component	1384.08	0.929883	0.108018	8.60859	7.39678e-18	6.57895e-17
11345	ENSG00000034713	GABARAPL2	GABA(A) receptor-associated protein like 2	1096.53	1.08176	0.125707	8.60544	7.60237e-18	6.75824e-17
441234	ENSG00000182111	ZNF716	zinc finger protein 716	33.1198	6.45706	0.750609	8.60242	7.80524e-18	6.93493e-17
79809	ENSG00000123607	TTC21B	tetratricopeptide repeat domain 21B	1624.77	1.23028	0.143019	8.60226	7.81595e-18	6.94078e-17
7005	ENSG00000007866	TEAD3	TEA domain transcription factor 3	292.772	-1.66567	0.193754	-8.5968	8.19674e-18	7.27509e-17
23117	ENSG00000185864	NPIPB3	nuclear pore complex interacting protein family member B3	1703.22	1.16608	0.135716	8.59205	8.54331e-18	7.5787e-17
4134	ENSG00000047849	MAP4	microtubule associated protein 4	5952.09	-0.697327	0.081175	-8.59041	8.66625e-18	7.68371e-17
338799	ENSG00000212694	LINC01089	long intergenic non-protein coding RNA 1089	242.743	1.51327	0.176266	8.58517	9.0704e-18	8.0378e-17
342892	ENSG00000267041	ZNF850	zinc finger protein 850	537.291	1.45785	0.16986	8.58267	9.26963e-18	8.21003e-17
6223	ENSG00000105372	RPS19	ribosomal protein S19	11528	0.758415	0.0884004	8.57931	9.54455e-18	8.44909e-17
7161	ENSG00000078900	TP73	tumor protein p73	159	-2.17151	0.253114	-8.57917	9.55632e-18	8.45506e-17
23413	ENSG00000107130	NCS1	neuronal calcium sensor 1	1335.31	-1.00533	0.11719	-8.57864	9.60004e-18	8.48928e-17
60674	ENSG00000234741	GAS5	growth arrest specific 5 (non-protein coding)	5708.28	1.2252	0.142824	8.57843	9.6173e-18	8.50008e-17
136319	ENSG00000105887	MTPN	myotrophin	7312.17	1.09211	0.127336	8.57663	9.76974e-18	8.63027e-17
55212	ENSG00000138686	BBS7	Bardet-Biedl syndrome 7	402.279	1.2512	0.145964	8.57194	1.01756e-17	8.98405e-17
3643	ENSG00000171105	INSR	insulin receptor	179.173	-1.77441	0.207068	-8.56922	1.04185e-17	9.1937e-17
84078	ENSG00000120696	KBTBD7	kelch repeat and BTB domain containing 7	437.349	1.83463	0.214251	8.563	1.09969e-17	9.69901e-17
11023	ENSG00000148704	VAX1	ventral anterior homeobox 1	570.403	-1.49489	0.174669	-8.55841	1.14431e-17	1.00873e-16
4644	ENSG00000197535	MYO5A	myosin VA	1137.46	1.8299	0.21384	8.55733	1.15516e-17	1.01776e-16
91056	ENSG00000254470	AP5B1	adaptor related protein complex 5 beta 1 subunit	160.729	-1.72885	0.202106	-8.55418	1.18712e-17	1.04538e-16
176	ENSG00000157766	ACAN	aggrecan	110.864	-3.16253	0.369796	-8.55211	1.20854e-17	1.06368e-16
10452	ENSG00000130204	TOMM40	translocase of outer mitochondrial membrane 40	4307.24	0.868792	0.101615	8.54981	1.23296e-17	1.0846e-16
283432	ENSG00000258169	LINC00485	long intergenic non-protein coding RNA 485	38.7478	3.61813	0.423245	8.54856	1.24638e-17	1.09584e-16
4921	ENSG00000162733	DDR2	discoidin domain receptor tyrosine kinase 2	2177.39	-1.1572	0.135418	-8.54542	1.28074e-17	1.12546e-16
79441	ENSG00000214367	HAUS3	HAUS augmin like complex subunit 3	732.446	1.39049	0.162788	8.54174	1.32217e-17	1.16126e-16
440093	ENSG00000188375	H3F3C	H3 histone, family 3C	122.871	2.04476	0.239403	8.54105	1.33004e-17	1.16756e-16
10454	ENSG00000100324	TAB1	TGF-beta activated kinase 1/MAP3K7 binding protein 1	275.953	-1.4724	0.172429	-8.53917	1.35194e-17	1.18617e-16
1060	ENSG00000145241	CENPC	centromere protein C	543.248	1.29313	0.151528	8.53396	1.41426e-17	1.2402e-16
23080	ENSG00000105778	AVL9	AVL9 cell migration associated	819.636	-1.08212	0.126817	-8.53297	1.42632e-17	1.25013e-16
11224	ENSG00000136942	RPL35	ribosomal protein L35	13502.8	0.746191	0.0874784	8.53	1.46343e-17	1.28198e-16
10238	ENSG00000136485	DCAF7	DDB1 and CUL4 associated factor 7	1553.16	-1.1578	0.135744	-8.52926	1.47291e-17	1.28962e-16
51582	ENSG00000155096	AZIN1	antizyme inhibitor 1	4729.26	0.954173	0.111901	8.52697	1.50234e-17	1.31471e-16
101927983	ENSG00000236991	EDRF1-AS1	EDRF1 antisense RNA 1	40.9537	3.09997	0.363588	8.52604	1.51447e-17	1.32463e-16
85021	ENSG00000135597	REPS1	RALBP1 associated Eps domain containing 1	1148.11	1.15995	0.136083	8.52383	1.54357e-17	1.34938e-16
100506215	ENSG00000238197	PAXBP1-AS1	PAXBP1 antisense RNA 1	67.3386	2.66364	0.312706	8.51805	1.62259e-17	1.41773e-16
9444	ENSG00000112531	QKI	QKI, KH domain containing, RNA binding	4581.39	1.18613	0.13927	8.5168	1.64025e-17	1.43241e-16
3070	ENSG00000119969	HELLS	helicase, lymphoid-specific	2676.66	1.05271	0.12364	8.51434	1.67541e-17	1.46236e-16
79174	ENSG00000184164	CRELD2	cysteine rich with EGF like domains 2	732.24	1.4733	0.173105	8.51105	1.72361e-17	1.50365e-16
55105	ENSG00000092978	GPATCH2	G-patch domain containing 2	630.665	1.31422	0.154454	8.50883	1.75703e-17	1.53201e-16
160622	ENSG00000161835	GRASP	GRP1 (general receptor for phosphoinositides 1)-associated scaffold protein	71.4601	2.64959	0.311464	8.5069	1.78638e-17	1.5568e-16
10609	ENSG00000141696	P3H4	prolyl 3-hydroxylase family member 4 (non-enzymatic)	379.289	-1.40931	0.165744	-8.50293	1.84862e-17	1.6102e-16
51537	ENSG00000242114	MTFP1	mitochondrial fission process 1	208.494	-1.61298	0.18972	-8.50193	1.86464e-17	1.62332e-16
55432	ENSG00000180667	YOD1	YOD1 deubiquitinase	405.767	1.11278	0.130909	8.50045	1.88854e-17	1.64327e-16
57568	ENSG00000116991	SIPA1L2	signal-induced proliferation-associated 1 like 2	888.978	1.87867	0.221078	8.49778	1.93246e-17	1.68062e-16
1894	ENSG00000114346	ECT2	epithelial cell transforming 2	2702.61	0.884052	0.10408	8.49399	1.9966e-17	1.7355e-16
3205	ENSG00000078399	HOXA9	homeobox A9	244.101	-1.82502	0.214922	-8.49153	2.03929e-17	1.7717e-16
10228	ENSG00000135823	STX6	syntaxin 6	2011.69	1.74154	0.205303	8.48275	2.19929e-17	1.90972e-16
10283	ENSG00000153015	CWC27	CWC27 spliceosome associated protein homolog	688.215	1.00693	0.118722	8.4814	2.22494e-17	1.93099e-16
5914	ENSG00000131759	RARA	retinoic acid receptor alpha	336.579	-1.24365	0.146652	-8.48029	2.24633e-17	1.94856e-16
6193	ENSG00000083845	RPS5	ribosomal protein S5	8011.7	0.792274	0.0934821	8.47514	2.34801e-17	2.03571e-16
100270804	NA	LOC100270804	uncharacterized LOC100270804	50.6336	2.60292	0.307166	8.47398	2.37141e-17	2.05494e-16
8756	ENSG00000069206	ADAM7	ADAM metallopeptidase domain 7	32.5878	6.89544	0.813893	8.47218	2.40848e-17	2.08598e-16
51128	ENSG00000152700	SAR1B	secretion associated Ras related GTPase 1B	836.259	1.00605	0.118753	8.47179	2.41644e-17	2.0918e-16
2181	ENSG00000123983	ACSL3	acyl-CoA synthetase long-chain family member 3	7420.92	1.43788	0.169786	8.46879	2.47953e-17	2.14531e-16
101927746	ENSG00000232445	LOC101927746	uncharacterized LOC101927746	276.848	1.43267	0.169269	8.46386	2.58676e-17	2.23694e-16
117283	ENSG00000161896	IP6K3	inositol hexakisphosphate kinase 3	305.254	-2.2206	0.262413	-8.46224	2.62292e-17	2.26704e-16
9674	ENSG00000235750	KIAA0040	KIAA0040	28.0497	5.1647	0.610363	8.46168	2.63549e-17	2.27675e-16
85379	ENSG00000197077	KIAA1671	KIAA1671	581.548	-1.13795	0.134493	-8.46104	2.64999e-17	2.2881e-16
10445	ENSG00000187778	MCRS1	microspherule protein 1	816.213	-0.981583	0.116022	-8.46028	2.66734e-17	2.3019e-16
3625	ENSG00000163083	INHBB	inhibin beta B	30.1668	5.97868	0.706691	8.46011	2.67131e-17	2.30414e-16
408	ENSG00000137486	ARRB1	arrestin, beta 1	880.917	-1.35157	0.159834	-8.45611	2.76436e-17	2.38318e-16
9732	ENSG00000128512	DOCK4	dedicator of cytokinesis 4	667.926	1.69443	0.200383	8.45592	2.76887e-17	2.38585e-16
84912	ENSG00000205060	SLC35B4	solute carrier family 35 member B4	634.503	-1.25466	0.148391	-8.45508	2.78895e-17	2.4007e-16
91608	ENSG00000270885	RASL10B	RAS like family 10 member B	281.239	-1.63283	0.193117	-8.45511	2.78826e-17	2.4007e-16
811	ENSG00000179218	CALR	calreticulin	22107.9	0.897535	0.106161	8.45449	2.80315e-17	2.41169e-16
7812	ENSG00000009307	CSDE1	cold shock domain containing E1	22623	1.06607	0.126142	8.45137	2.87903e-17	2.47571e-16
8912	ENSG00000196557	CACNA1H	calcium voltage-gated channel subunit alpha1 H	822.963	-1.18518	0.140244	-8.45083	2.89245e-17	2.48597e-16
55349	ENSG00000016391	CHDH	choline dehydrogenase	114.71	-2.4065	0.284904	-8.4467	2.99657e-17	2.57414e-16
92689	ENSG00000197712	FAM114A1	family with sequence similarity 114 member A1	308.256	-1.24473	0.147371	-8.44621	3.0091e-17	2.58359e-16
23119	ENSG00000169635	HIC2	hypermethylated in cancer 2	778.14	1.01554	0.120255	8.4449	3.04315e-17	2.6115e-16
6191	ENSG00000198034	RPS4X	ribosomal protein S4, X-linked	17510.7	0.747317	0.0885535	8.43916	3.19631e-17	2.74153e-16
440	ENSG00000070669	ASNS	asparagine synthetase (glutamine-hydrolyzing)	1844.98	0.98284	0.116482	8.43769	3.2367e-17	2.77476e-16
51282	ENSG00000171222	SCAND1	SCAN domain containing 1	1146.98	1.056	0.125161	8.4371	3.25303e-17	2.78734e-16
283209	ENSG00000165434	PGM2L1	phosphoglucomutase 2-like 1	853.906	1.93157	0.228962	8.43623	3.27739e-17	2.80568e-16
359948	ENSG00000168264	IRF2BP2	interferon regulatory factor 2 binding protein 2	517.914	-1.19561	0.141723	-8.43622	3.27776e-17	2.80568e-16
286530	ENSG00000182162	P2RY8	purinergic receptor P2Y8	29.4486	5.41819	0.64234	8.43508	3.30987e-17	2.83172e-16
1112	ENSG00000053254	FOXN3	forkhead box N3	911.044	-1.60716	0.190579	-8.43304	3.36814e-17	2.88011e-16
5780	ENSG00000169410	PTPN9	protein tyrosine phosphatase, non-receptor type 9	310.9	-1.58393	0.187833	-8.43266	3.3789e-17	2.88784e-16
54863	ENSG00000198113	TOR4A	torsin family 4 member A	771.217	1.88208	0.223553	8.41896	3.79854e-17	3.24485e-16
29074	ENSG00000112110	MRPL18	mitochondrial ribosomal protein L18	1611.92	1.22691	0.145812	8.41438	3.94962e-17	3.3722e-16
152579	ENSG00000184178	SCFD2	sec1 family domain containing 2	412.533	1.41812	0.168581	8.41207	4.02831e-17	3.43764e-16
123283	ENSG00000185418	TARSL2	threonyl-tRNA synthetase-like 2	436.311	1.60273	0.19055	8.41107	4.06299e-17	3.46548e-16
10220	ENSG00000135414	GDF11	growth differentiation factor 11	853.409	-0.98079	0.116614	-8.41057	4.08037e-17	3.47854e-16
1347	ENSG00000112695	COX7A2	cytochrome c oxidase subunit 7A2	1604.77	0.893909	0.106301	8.40924	4.12672e-17	3.51628e-16
728621	ENSG00000186409	CCDC30	coiled-coil domain containing 30	28.4175	4.02471	0.478941	8.40335	4.33927e-17	3.69551e-16
116039	ENSG00000164920	OSR2	odd-skipped related transciption factor 2	356.723	1.55645	0.185219	8.40328	4.3419e-17	3.69589e-16
57492	ENSG00000049618	ARID1B	AT-rich interaction domain 1B	1157.98	-0.911497	0.108482	-8.40226	4.37969e-17	3.72617e-16
5611	ENSG00000102580	DNAJC3	DnaJ heat shock protein family (Hsp40) member C3	1050.33	1.69674	0.201967	8.40105	4.42505e-17	3.76286e-16
347731	ENSG00000198739	LRRTM3	leucine rich repeat transmembrane neuronal 3	504.779	-1.26693	0.150891	-8.39631	4.60722e-17	3.91578e-16
10381	ENSG00000258947	TUBB3	tubulin beta 3 class III	6634.81	1.52619	0.18181	8.39446	4.68055e-17	3.97611e-16
147912	ENSG00000177045	SIX5	SIX homeobox 5	161.661	-1.76205	0.20998	-8.3915	4.79971e-17	4.07527e-16
54838	ENSG00000166272	WBP1L	WW domain binding protein 1-like	449.483	-1.10459	0.131708	-8.38664	5.00215e-17	4.24502e-16
9781	ENSG00000151692	RNF144A	ring finger protein 144A	731.763	-1.63983	0.195572	-8.38475	5.0833e-17	4.31172e-16
7468	ENSG00000109685	WHSC1	Wolf-Hirschhorn syndrome candidate 1	1717.07	-1.19899	0.143003	-8.3844	5.09842e-17	4.32236e-16
11235	ENSG00000114209	PDCD10	programmed cell death 10	821.626	1.08894	0.129885	8.38387	5.12173e-17	4.33994e-16
9685	ENSG00000113282	CLINT1	clathrin interactor 1	2230.45	0.945009	0.112749	8.38152	5.22465e-17	4.42492e-16
23642	ENSG00000255717	SNHG1	small nucleolar RNA host gene 1	3750.71	1.15367	0.137649	8.38125	5.23703e-17	4.43317e-16
284358	ENSG00000176909	MAMSTR	MEF2 activating motif and SAP domain containing transcriptional regulator	195.847	-2.33147	0.27819	-8.38084	5.25516e-17	4.44629e-16
58190	ENSG00000144579	CTDSP1	CTD small phosphatase 1	699.045	-1.53039	0.182615	-8.38038	5.27587e-17	4.46157e-16
2037	ENSG00000079819	EPB41L2	erythrocyte membrane protein band 4.1-like 2	4810.48	1.14204	0.136319	8.37773	5.39585e-17	4.56074e-16
51138	ENSG00000138663	COPS4	COP9 signalosome subunit 4	963.983	1.06025	0.126565	8.37712	5.42384e-17	4.58209e-16
54882	ENSG00000131503	ANKHD1	ankyrin repeat and KH domain containing 1	162.511	1.69973	0.203095	8.36915	5.80378e-17	4.90061e-16
5156	ENSG00000134853	PDGFRA	platelet derived growth factor receptor alpha	27.1937	5.58005	0.666776	8.3687	5.82578e-17	4.91672e-16
55814	ENSG00000145734	BDP1	B double prime 1, subunit of RNA polymerase III transcription initiation factor IIIB	1848.07	1.40131	0.16745	8.36853	5.83397e-17	4.92117e-16
3216	ENSG00000108511	HOXB6	homeobox B6	83.9681	3.0385	0.363262	8.36449	6.03753e-17	5.09033e-16
1870	ENSG00000007968	E2F2	E2F transcription factor 2	577.47	-1.97891	0.236636	-8.36268	6.13113e-17	5.16666e-16
[truncated: 14,839 more rows]
